# Supplementary material for: A large-scale genomic snapshot of Klebsiella spp. isolates in Northern Italy reveals limited transmission between clinical and non-clinical settings
Source: Nat Microbiol. 2022 Nov 21;7(12):2054–67. doi: 10.1038/s41564-022-01263-0 (PMC9712112; doi:10.1038/s41564-022-01263-0)
Supplement: Supplementary file 3 — Supplementary Table 1: Metadata summary of all samples collected. Supplementary Table 2: Metadata of all sequenced isolates. Supplementary Table 3: Explanation of metadata fields. Supplementary Table 4: Summary of the species distributions of 1,540 hospital-derived isolates in the SCAI (S) and Diagnostic (D) strain collections. Most of the carriage isolates are from the SCAI collection and most of the disease isolates are from the diagnostic sample. Table S5: Individual species trees in Newick format. Supplementary Table 6: Transmission matrices for all SNP thresholds. Supplementary Table 7: List of antibiotics and range of concentrations tested in the BD Phoenix NMIC-402 and BD Phoenix NMIC-417 panels. Supplementary Table 8: Comparison of species assignments by MALDI–TOF and whole-genome sequencing. Supplementary Table 9: Accession numbers for all sequenced isolates in the study. [file 41564_2022_1263_MOESM3_ESM.xlsx]

## Sheet: Table_S1
SPARK_ID	plate_type	SAMPLE_DATE	GROUP	ORIGIN	group_summary
SPARK_21	SCAI	2017-06-29	HUMAN	hospital	human - hospital carriage
NEG2327	SCAI	2017-06-29	HUMAN	hospital	human - hospital carriage
NEG2329	SCAI	2017-06-30	HUMAN	hospital	human - hospital carriage
NEG2328	SCAI	2017-06-30	HUMAN	hospital	human - hospital carriage
SPARK_3	SCAI	2017-07-01	HUMAN	hospital	human - hospital carriage
SPARK_5	SCAI	2017-07-01	HUMAN	hospital	human - hospital carriage
SPARK_7	SCAI	2017-07-01	HUMAN	hospital	human - hospital carriage
NEG2333	SCAI	2017-07-01	HUMAN	hospital	human - hospital carriage
NEG2334	SCAI	2017-07-01	HUMAN	hospital	human - hospital carriage
NEG2335	SCAI	2017-07-01	HUMAN	hospital	human - hospital carriage
NEG2336	SCAI	2017-07-01	HUMAN	hospital	human - hospital carriage
NEG2337	SCAI	2017-07-01	HUMAN	hospital	human - hospital carriage
NEG2332	SCAI	2017-07-01	HUMAN	hospital	human - hospital carriage
NEG2331	SCAI	2017-07-01	HUMAN	hospital	human - hospital carriage
SPARK_1	SCAI	2017-07-01	HUMAN	hospital	human - hospital carriage
SPARK_6	SCAI	2017-07-01	HUMAN	hospital	human - hospital carriage
SPARK_4	SCAI	2017-07-01	HUMAN	hospital	human - hospital carriage
NEG2330	SCAI	2017-07-01	HUMAN	hospital	human - hospital carriage
NEG2339	SCAI	2017-07-02	HUMAN	hospital	human - hospital carriage
NEG2341	SCAI	2017-07-02	HUMAN	hospital	human - hospital carriage
NEG2343	SCAI	2017-07-02	HUMAN	hospital	human - hospital carriage
SPARK_2	SCAI	2017-07-02	HUMAN	hospital	human - hospital carriage
NEG2342	SCAI	2017-07-02	HUMAN	hospital	human - hospital carriage
SPARK_8	SCAI	2017-07-02	HUMAN	hospital	human - hospital carriage
NEG2338	SCAI	2017-07-02	HUMAN	hospital	human - hospital carriage
NEG2340	SCAI	2017-07-02	HUMAN	hospital	human - hospital carriage
SPARK_52	diagnostic	2017-07-02	HUMAN	hospital	human - hospital disease
NEG2344	SCAI	2017-07-03	HUMAN	hospital	human - hospital carriage
SPARK_11	SCAI	2017-07-03	HUMAN	hospital	human - hospital carriage
SPARK_12	SCAI	2017-07-03	HUMAN	hospital	human - hospital carriage
SPARK_13	SCAI	2017-07-03	HUMAN	hospital	human - hospital carriage
SPARK_14	SCAI	2017-07-03	HUMAN	hospital	human - hospital carriage
SPARK_19	SCAI	2017-07-03	HUMAN	hospital	human - hospital carriage
SPARK_20	SCAI	2017-07-03	HUMAN	hospital	human - hospital carriage
SPARK_22	SCAI	2017-07-03	HUMAN	hospital	human - hospital carriage
SPARK_24	SCAI	2017-07-03	HUMAN	hospital	human - hospital carriage
SPARK_9	SCAI	2017-07-03	HUMAN	hospital	human - hospital carriage
NEG2345	SCAI	2017-07-03	HUMAN	hospital	human - hospital carriage
NEG2352	SCAI	2017-07-03	HUMAN	hospital	human - hospital carriage
NEG2353	SCAI	2017-07-03	HUMAN	hospital	human - hospital carriage
NEG2354	SCAI	2017-07-03	HUMAN	hospital	human - hospital carriage
NEG2356	SCAI	2017-07-03	HUMAN	hospital	human - hospital carriage
NEG2358	SCAI	2017-07-03	HUMAN	hospital	human - hospital carriage
NEG2359	SCAI	2017-07-03	HUMAN	hospital	human - hospital carriage
NEG2360	SCAI	2017-07-03	HUMAN	hospital	human - hospital carriage
NEG2361	SCAI	2017-07-03	HUMAN	hospital	human - hospital carriage
NEG2362	SCAI	2017-07-03	HUMAN	hospital	human - hospital carriage
NEG2363	SCAI	2017-07-03	HUMAN	hospital	human - hospital carriage
NEG2364	SCAI	2017-07-03	HUMAN	hospital	human - hospital carriage
NEG2355	SCAI	2017-07-03	HUMAN	hospital	human - hospital carriage
NEG2357	SCAI	2017-07-03	HUMAN	hospital	human - hospital carriage
NEG2351	SCAI	2017-07-03	HUMAN	hospital	human - hospital carriage
SPARK_17	SCAI	2017-07-03	HUMAN	hospital	human - hospital carriage
SPARK_43	SCAI	2017-07-03	HUMAN	hospital	human - hospital carriage
NEG2350	SCAI	2017-07-03	HUMAN	hospital	human - hospital carriage
NEG2349	SCAI	2017-07-03	HUMAN	hospital	human - hospital carriage
SPARK_18	SCAI	2017-07-03	HUMAN	hospital	human - hospital carriage
NEG2348	SCAI	2017-07-03	HUMAN	hospital	human - hospital carriage
SPARK_15	SCAI	2017-07-03	HUMAN	hospital	human - hospital carriage
SPARK_33	SCAI	2017-07-03	HUMAN	hospital	human - hospital carriage
NEG2347	SCAI	2017-07-03	HUMAN	hospital	human - hospital carriage
SPARK_25	SCAI	2017-07-03	HUMAN	hospital	human - hospital carriage
NEG2346	SCAI	2017-07-03	HUMAN	hospital	human - hospital carriage
SPARK_30	SCAI	2017-07-03	HUMAN	hospital	human - hospital carriage
SPARK_137	diagnostic	2017-07-03	HUMAN	hospital	human - hospital disease
SPARK_42	diagnostic	2017-07-03	HUMAN	hospital	human - hospital disease
SPARK_53	diagnostic	2017-07-04	HUMAN	hospital	human - hospital disease
SPARK_28	SCAI	2017-07-04	HUMAN	hospital	human - hospital carriage
SPARK_34	SCAI	2017-07-04	HUMAN	hospital	human - hospital carriage
SPARK_35	SCAI	2017-07-04	HUMAN	hospital	human - hospital carriage
SPARK_37	SCAI	2017-07-04	HUMAN	hospital	human - hospital carriage
SPARK_44	SCAI	2017-07-04	HUMAN	hospital	human - hospital carriage
SPARK_46	SCAI	2017-07-04	HUMAN	hospital	human - hospital carriage
SPARK_65	SCAI	2017-07-04	HUMAN	hospital	human - hospital carriage
NEG2370	SCAI	2017-07-04	HUMAN	hospital	human - hospital carriage
NEG2371	SCAI	2017-07-04	HUMAN	hospital	human - hospital carriage
NEG2372	SCAI	2017-07-04	HUMAN	hospital	human - hospital carriage
NEG2373	SCAI	2017-07-04	HUMAN	hospital	human - hospital carriage
NEG2374	SCAI	2017-07-04	HUMAN	hospital	human - hospital carriage
NEG2378	SCAI	2017-07-04	HUMAN	hospital	human - hospital carriage
NEG2380	SCAI	2017-07-04	HUMAN	hospital	human - hospital carriage
NEG2381	SCAI	2017-07-04	HUMAN	hospital	human - hospital carriage
NEG2382	SCAI	2017-07-04	HUMAN	hospital	human - hospital carriage
NEG2383	SCAI	2017-07-04	HUMAN	hospital	human - hospital carriage
NEG2384	SCAI	2017-07-04	HUMAN	hospital	human - hospital carriage
SPARK_29	SCAI	2017-07-04	HUMAN	hospital	human - hospital carriage
NEG2376	SCAI	2017-07-04	HUMAN	hospital	human - hospital carriage
NEG2366	SCAI	2017-07-04	HUMAN	hospital	human - hospital carriage
SPARK_31	SCAI	2017-07-04	HUMAN	hospital	human - hospital carriage
SPARK_23	SCAI	2017-07-04	HUMAN	hospital	human - hospital carriage
SPARK_27	SCAI	2017-07-04	HUMAN	hospital	human - hospital carriage
NEG2368	SCAI	2017-07-04	HUMAN	hospital	human - hospital carriage
NEG2377	SCAI	2017-07-04	HUMAN	hospital	human - hospital carriage
SPARK_32	SCAI	2017-07-04	HUMAN	hospital	human - hospital carriage
NEG2367	SCAI	2017-07-04	HUMAN	hospital	human - hospital carriage
SPARK_36	SCAI	2017-07-04	HUMAN	hospital	human - hospital carriage
SPARK_26	SCAI	2017-07-04	HUMAN	hospital	human - hospital carriage
SPARK_38	SCAI	2017-07-04	HUMAN	hospital	human - hospital carriage
NEG2369	SCAI	2017-07-04	HUMAN	hospital	human - hospital carriage
NEG2375	SCAI	2017-07-04	HUMAN	hospital	human - hospital carriage
SPARK_39	SCAI	2017-07-04	HUMAN	hospital	human - hospital carriage
NEG2365	SCAI	2017-07-04	HUMAN	hospital	human - hospital carriage
NEG2379	SCAI	2017-07-04	HUMAN	hospital	human - hospital carriage
SPARK_75	SCAI	2017-07-05	HUMAN	hospital	human - hospital carriage
SPARK_48	SCAI	2017-07-05	HUMAN	hospital	human - hospital carriage
SPARK_54	SCAI	2017-07-05	HUMAN	hospital	human - hospital carriage
SPARK_56	SCAI	2017-07-05	HUMAN	hospital	human - hospital carriage
SPARK_60	SCAI	2017-07-05	HUMAN	hospital	human - hospital carriage
SPARK_61	SCAI	2017-07-05	HUMAN	hospital	human - hospital carriage
SPARK_62	SCAI	2017-07-05	HUMAN	hospital	human - hospital carriage
SPARK_63	SCAI	2017-07-05	HUMAN	hospital	human - hospital carriage
SPARK_74	SCAI	2017-07-05	HUMAN	hospital	human - hospital carriage
NEG2388	SCAI	2017-07-05	HUMAN	hospital	human - hospital carriage
NEG2390	SCAI	2017-07-05	HUMAN	hospital	human - hospital carriage
NEG2391	SCAI	2017-07-05	HUMAN	hospital	human - hospital carriage
NEG2392	SCAI	2017-07-05	HUMAN	hospital	human - hospital carriage
NEG2396	SCAI	2017-07-05	HUMAN	hospital	human - hospital carriage
SPARK_57	SCAI	2017-07-05	HUMAN	hospital	human - hospital carriage
SPARK_58	SCAI	2017-07-05	HUMAN	hospital	human - hospital carriage
NEG2386	SCAI	2017-07-05	HUMAN	hospital	human - hospital carriage
NEG2389	SCAI	2017-07-05	HUMAN	hospital	human - hospital carriage
NEG2395	SCAI	2017-07-05	HUMAN	hospital	human - hospital carriage
NEG2393	SCAI	2017-07-05	HUMAN	hospital	human - hospital carriage
NEG2385	SCAI	2017-07-05	HUMAN	hospital	human - hospital disease
SPARK_47	SCAI	2017-07-05	HUMAN	hospital	human - hospital disease
NEG2387	SCAI	2017-07-05	HUMAN	hospital	human - hospital disease
NEG2394	SCAI	2017-07-05	HUMAN	hospital	human - hospital disease
SPARK_50	SCAI	2017-07-06	HUMAN	hospital	human - hospital carriage
SPARK_77	SCAI	2017-07-06	HUMAN	hospital	human - hospital carriage
SPARK_51	SCAI	2017-07-06	HUMAN	hospital	human - hospital carriage
SPARK_55	SCAI	2017-07-06	HUMAN	hospital	human - hospital carriage
SPARK_59	SCAI	2017-07-06	HUMAN	hospital	human - hospital carriage
SPARK_66	diagnostic	2017-07-06	HUMAN	hospital	human - hospital carriage
NEG2400	SCAI	2017-07-06	HUMAN	hospital	human - hospital carriage
NEG2402	SCAI	2017-07-06	HUMAN	hospital	human - hospital carriage
NEG2401	SCAI	2017-07-06	HUMAN	hospital	human - hospital carriage
SPARK_64	SCAI	2017-07-06	HUMAN	hospital	human - hospital carriage
NEG2397	SCAI	2017-07-06	HUMAN	hospital	human - hospital carriage
NEG2398	SCAI	2017-07-06	HUMAN	hospital	human - hospital carriage
SPARK_40	diagnostic	2017-07-06	HUMAN	hospital	human - hospital disease
NEG2399	SCAI	2017-07-06	HUMAN	hospital	human - hospital disease
SPARK_49	SCAI	2017-07-06	HUMAN	hospital	human - hospital disease
SPARK_41	diagnostic	2017-07-06	HUMAN	hospital	human - hospital disease
NEG2403	SCAI	2017-07-08	HUMAN	hospital	human - hospital carriage
NEG2407	SCAI	2017-07-09	HUMAN	hospital	human - hospital carriage
NEG2408	SCAI	2017-07-09	HUMAN	hospital	human - hospital carriage
NEG2406	SCAI	2017-07-09	HUMAN	hospital	human - hospital carriage
NEG2404	SCAI	2017-07-09	HUMAN	hospital	human - hospital carriage
SPARK_16	SCAI	2017-07-09	HUMAN	hospital	human - hospital carriage
NEG2405	SCAI	2017-07-09	HUMAN	hospital	human - hospital carriage
SPARK_82	SCAI	2017-07-09	HUMAN	hospital	human - hospital carriage
NEG2409	SCAI	2017-07-10	HUMAN	hospital	human - hospital carriage
SPARK_70	SCAI	2017-07-10	HUMAN	hospital	human - hospital carriage
SPARK_80	SCAI	2017-07-10	HUMAN	hospital	human - hospital carriage
SPARK_10	SCAI	2017-07-10	HUMAN	hospital	human - hospital carriage
SPARK_67	SCAI	2017-07-10	HUMAN	hospital	human - hospital carriage
SPARK_72	SCAI	2017-07-10	HUMAN	hospital	human - hospital carriage
SPARK_73	SCAI	2017-07-10	HUMAN	hospital	human - hospital carriage
SPARK_81	SCAI	2017-07-10	HUMAN	hospital	human - hospital carriage
SPARK_83	SCAI	2017-07-10	HUMAN	hospital	human - hospital carriage
SPARK_84	SCAI	2017-07-10	HUMAN	hospital	human - hospital carriage
NEG2414	SCAI	2017-07-10	HUMAN	hospital	human - hospital carriage
NEG2415	SCAI	2017-07-10	HUMAN	hospital	human - hospital carriage
NEG2413	SCAI	2017-07-10	HUMAN	hospital	human - hospital carriage
SPARK_71	SCAI	2017-07-10	HUMAN	hospital	human - hospital carriage
SPARK_79	SCAI	2017-07-10	HUMAN	hospital	human - hospital carriage
NEG2411	SCAI	2017-07-10	HUMAN	hospital	human - hospital carriage
SPARK_78	SCAI	2017-07-10	HUMAN	hospital	human - hospital carriage
SPARK_69	SCAI	2017-07-10	HUMAN	hospital	human - hospital carriage
SPARK_76	SCAI	2017-07-10	HUMAN	hospital	human - hospital carriage
NEG2410	SCAI	2017-07-10	HUMAN	hospital	human - hospital carriage
NEG2412	SCAI	2017-07-10	HUMAN	hospital	human - hospital carriage
SPARK_68	SCAI	2017-07-10	HUMAN	hospital	human - hospital carriage
SPARK_92	diagnostic	2017-07-21	HUMAN	hospital	human - hospital disease
SPARK_94	diagnostic	2017-07-22	HUMAN	hospital	human - hospital disease
SPARK_91	diagnostic	2017-07-23	HUMAN	hospital	human - hospital disease
SPARK_86	diagnostic	2017-07-24	HUMAN	hospital	human - hospital disease
SPARK_90	diagnostic	2017-07-25	HUMAN	hospital	human - hospital disease
SPARK_93	diagnostic	2017-07-25	HUMAN	hospital	human - hospital disease
SPARK_89	diagnostic	2017-07-25	HUMAN	hospital	human - hospital carriage
SPARK_88	diagnostic	2017-07-25	HUMAN	hospital	human - hospital disease
SPARK_104	SCAI	2017-07-26	ANIMAL	farm	cow
SPARK_103	SCAI	2017-07-26	ANIMAL	farm	cow
SPARK_107	SCAI	2017-07-26	ANIMAL	farm	cow
SPARK_98	SCAI	2017-07-26	ANIMAL	farm	cow
SPARK_99	SCAI	2017-07-26	ANIMAL	farm	cow
SPARK_100	SCAI	2017-07-26	ANIMAL	farm	cow
SPARK_102	SCAI	2017-07-26	ANIMAL	farm	cow
NEG1	SCAI	2017-07-26	ANIMAL	farm	cow
NEG2	SCAI	2017-07-26	ANIMAL	farm	cow
NEG3	SCAI	2017-07-26	ANIMAL	farm	cow
NEG4	SCAI	2017-07-26	ANIMAL	farm	cow
SPARK_129	SCAI	2017-07-26	ANIMAL	farm	cow
NEG11	SCAI	2017-07-26	ANIMAL	farm	cow
NEG12	SCAI	2017-07-26	ANIMAL	farm	cow
SPARK_128	SCAI	2017-07-26	ANIMAL	farm	cow
NEG10	SCAI	2017-07-26	ANIMAL	farm	cow
SPARK_106	SCAI	2017-07-26	ANIMAL	farm	cow
NEG15	SCAI	2017-07-26	ANIMAL	farm	cow
NEG13	SCAI	2017-07-26	ANIMAL	farm	cow
NEG14	SCAI	2017-07-26	ANIMAL	farm	cow
NEG6	SCAI	2017-07-26	ANIMAL	farm	cow
NEG7	SCAI	2017-07-26	ANIMAL	farm	cow
NEG16	SCAI	2017-07-26	ANIMAL	farm	cow
NEG5	SCAI	2017-07-26	ANIMAL	farm	cow
NEG22	SCAI	2017-07-26	ANIMAL	farm	cow
NEG23	SCAI	2017-07-26	ANIMAL	farm	cow
NEG24	SCAI	2017-07-26	ANIMAL	farm	cow
NEG25	SCAI	2017-07-26	ANIMAL	farm	cow
NEG26	SCAI	2017-07-26	ANIMAL	farm	cow
NEG27	SCAI	2017-07-26	ANIMAL	farm	cow
SPARK_110	SCAI	2017-07-26	ANIMAL	farm	cow
NEG17	SCAI	2017-07-26	ANIMAL	farm	cow
NEG18	SCAI	2017-07-26	ANIMAL	farm	cow
NEG19	SCAI	2017-07-26	ANIMAL	farm	cow
NEG8	SCAI	2017-07-26	ANIMAL	farm	cow
NEG9	SCAI	2017-07-26	ANIMAL	farm	cow
NEG20	SCAI	2017-07-26	ANIMAL	farm	cow
NEG21	SCAI	2017-07-26	ANIMAL	farm	cow
NEG28	SCAI	2017-07-26	ANIMAL	farm	cow
SPARK_105	SCAI	2017-07-26	ANIMAL	farm	cow
NEG1347	SCAI	2017-07-26	ENVIRONMENTAL	farm	surface - farm
NEG1350	SCAI	2017-07-26	ENVIRONMENTAL	farm	surface - farm
NEG1346	SCAI	2017-07-26	ENVIRONMENTAL	farm	surface - farm
NEG1344	SCAI	2017-07-26	ENVIRONMENTAL	farm	surface - farm
NEG1348	SCAI	2017-07-26	ENVIRONMENTAL	farm	surface - farm
NEG1343	SCAI	2017-07-26	ENVIRONMENTAL	farm	surface - farm
SPARK_101	SCAI	2017-07-26	ENVIRONMENTAL	farm	surface - farm
NEG1349	SCAI	2017-07-26	ENVIRONMENTAL	farm	surface - farm
NEG1345	SCAI	2017-07-26	ENVIRONMENTAL	farm	surface - farm
NEG1342	SCAI	2017-07-26	ENVIRONMENTAL	farm	water - farm
SPARK_108	SCAI	2017-07-26	ENVIRONMENTAL	farm	water - farm
NEG1351	SCAI	2017-07-26	ENVIRONMENTAL	farm	water - farm
SPARK_109	SCAI	2017-07-26	ENVIRONMENTAL	farm	water - farm
SPARK_87	diagnostic	2017-07-26	HUMAN	hospital	human - hospital carriage
SPARK_85	diagnostic	2017-07-26	HUMAN	hospital	human - hospital disease
SPARK_95	diagnostic	2017-07-28	HUMAN	hospital	human - hospital disease
SPARK_97	diagnostic	2017-07-28	HUMAN	hospital	human - hospital disease
SPARK_96	diagnostic	2017-07-28	HUMAN	hospital	human - hospital disease
NEG2416	SCAI	2017-07-29	HUMAN	hospital	human - hospital carriage
NEG2417	SCAI	2017-07-30	HUMAN	hospital	human - hospital disease
NEG2423	SCAI	2017-07-31	HUMAN	hospital	human - hospital carriage
SPARK_111	SCAI	2017-07-31	HUMAN	hospital	human - hospital carriage
SPARK_112	SCAI	2017-07-31	HUMAN	hospital	human - hospital carriage
SPARK_113	SCAI	2017-07-31	HUMAN	hospital	human - hospital carriage
SPARK_114	SCAI	2017-07-31	HUMAN	hospital	human - hospital carriage
SPARK_115	SCAI	2017-07-31	HUMAN	hospital	human - hospital carriage
SPARK_120	SCAI	2017-07-31	HUMAN	hospital	human - hospital carriage
SPARK_127	SCAI	2017-07-31	HUMAN	hospital	human - hospital carriage
SPARK_131	SCAI	2017-07-31	HUMAN	hospital	human - hospital carriage
SPARK_133	SCAI	2017-07-31	HUMAN	hospital	human - hospital carriage
NEG2422	SCAI	2017-07-31	HUMAN	hospital	human - hospital carriage
NEG2424	SCAI	2017-07-31	HUMAN	hospital	human - hospital carriage
NEG2428	SCAI	2017-07-31	HUMAN	hospital	human - hospital carriage
NEG2431	SCAI	2017-07-31	HUMAN	hospital	human - hospital carriage
NEG2432	SCAI	2017-07-31	HUMAN	hospital	human - hospital carriage
NEG2426	SCAI	2017-07-31	HUMAN	hospital	human - hospital carriage
SPARK_122	SCAI	2017-07-31	HUMAN	hospital	human - hospital carriage
SPARK_132	SCAI	2017-07-31	HUMAN	hospital	human - hospital carriage
NEG2425	SCAI	2017-07-31	HUMAN	hospital	human - hospital carriage
SPARK_130	SCAI	2017-07-31	HUMAN	hospital	human - hospital carriage
SPARK_116	SCAI	2017-07-31	HUMAN	hospital	human - hospital carriage
NEG2430	SCAI	2017-07-31	HUMAN	hospital	human - hospital carriage
SPARK_141	SCAI	2017-07-31	HUMAN	hospital	human - hospital carriage
NEG2419	SCAI	2017-07-31	HUMAN	hospital	human - hospital carriage
SPARK_117	SCAI	2017-07-31	HUMAN	hospital	human - hospital carriage
SPARK_118	SCAI	2017-07-31	HUMAN	hospital	human - hospital carriage
NEG2429	SCAI	2017-07-31	HUMAN	hospital	human - hospital carriage
NEG2418	SCAI	2017-07-31	HUMAN	hospital	human - hospital carriage
NEG2420	SCAI	2017-07-31	HUMAN	hospital	human - hospital carriage
NEG2421	SCAI	2017-07-31	HUMAN	hospital	human - hospital carriage
SPARK_119	SCAI	2017-07-31	HUMAN	hospital	human - hospital disease
NEG2427	SCAI	2017-07-31	HUMAN	hospital	human - hospital disease
SPARK_121	SCAI	2017-08-01	HUMAN	hospital	human - hospital carriage
SPARK_125	SCAI	2017-08-01	HUMAN	hospital	human - hospital carriage
SPARK_123	SCAI	2017-08-01	HUMAN	hospital	human - hospital carriage
NEG2450	SCAI	2017-08-01	HUMAN	hospital	human - hospital carriage
SPARK_124	SCAI	2017-08-01	HUMAN	hospital	human - hospital carriage
SPARK_126	SCAI	2017-08-01	HUMAN	hospital	human - hospital carriage
SPARK_153	SCAI	2017-08-01	HUMAN	hospital	human - hospital carriage
NEG2433	SCAI	2017-08-01	HUMAN	hospital	human - hospital carriage
NEG2446	SCAI	2017-08-01	HUMAN	hospital	human - hospital carriage
NEG2449	SCAI	2017-08-01	HUMAN	hospital	human - hospital carriage
NEG2435	SCAI	2017-08-01	HUMAN	hospital	human - hospital carriage
NEG2440	SCAI	2017-08-01	HUMAN	hospital	human - hospital carriage
NEG2447	SCAI	2017-08-01	HUMAN	hospital	human - hospital carriage
NEG2442	SCAI	2017-08-01	HUMAN	hospital	human - hospital carriage
NEG2437	SCAI	2017-08-01	HUMAN	hospital	human - hospital carriage
NEG2438	SCAI	2017-08-01	HUMAN	hospital	human - hospital carriage
NEG2445	SCAI	2017-08-01	HUMAN	hospital	human - hospital carriage
NEG2444	SCAI	2017-08-01	HUMAN	hospital	human - hospital carriage
NEG2439	SCAI	2017-08-01	HUMAN	hospital	human - hospital carriage
NEG2448	SCAI	2017-08-01	HUMAN	hospital	human - hospital carriage
SPARK_161	SCAI	2017-08-01	HUMAN	hospital	human - hospital carriage
NEG2434	SCAI	2017-08-01	HUMAN	hospital	human - hospital carriage
NEG2441	SCAI	2017-08-01	HUMAN	hospital	human - hospital carriage
NEG2443	SCAI	2017-08-01	HUMAN	hospital	human - hospital carriage
NEG2436	SCAI	2017-08-01	HUMAN	hospital	human - hospital carriage
SPARK_135	diagnostic	2017-08-01	HUMAN	hospital	human - hospital disease
SPARK_173	SCAI	2017-08-02	HUMAN	hospital	human - hospital carriage
SPARK_147	SCAI	2017-08-02	HUMAN	hospital	human - hospital carriage
SPARK_151	SCAI	2017-08-02	HUMAN	hospital	human - hospital carriage
SPARK_152	SCAI	2017-08-02	HUMAN	hospital	human - hospital carriage
SPARK_159	SCAI	2017-08-02	HUMAN	hospital	human - hospital carriage
SPARK_162	SCAI	2017-08-02	HUMAN	hospital	human - hospital carriage
NEG2452	SCAI	2017-08-02	HUMAN	hospital	human - hospital carriage
NEG2453	SCAI	2017-08-02	HUMAN	hospital	human - hospital carriage
NEG2454	SCAI	2017-08-02	HUMAN	hospital	human - hospital carriage
SPARK_146	SCAI	2017-08-02	HUMAN	hospital	human - hospital carriage
SPARK_158	SCAI	2017-08-02	HUMAN	hospital	human - hospital carriage
NEG2451	SCAI	2017-08-02	HUMAN	hospital	human - hospital carriage
SPARK_134	diagnostic	2017-08-02	HUMAN	hospital	human - hospital disease
SPARK_139	diagnostic	2017-08-02	HUMAN	hospital	human - hospital disease
SPARK_140	diagnostic	2017-08-02	HUMAN	hospital	human - hospital disease
SPARK_145	SCAI	2017-08-03	HUMAN	hospital	human - hospital carriage
SPARK_156	SCAI	2017-08-03	HUMAN	hospital	human - hospital carriage
SPARK_160	SCAI	2017-08-03	HUMAN	hospital	human - hospital carriage
NEG2458	SCAI	2017-08-03	HUMAN	hospital	human - hospital carriage
NEG2459	SCAI	2017-08-03	HUMAN	hospital	human - hospital carriage
SPARK_154	SCAI	2017-08-03	HUMAN	hospital	human - hospital carriage
NEG2456	SCAI	2017-08-03	HUMAN	hospital	human - hospital carriage
NEG2457	SCAI	2017-08-03	HUMAN	hospital	human - hospital carriage
SPARK_150	SCAI	2017-08-03	HUMAN	hospital	human - hospital carriage
NEG2455	SCAI	2017-08-03	HUMAN	hospital	human - hospital carriage
SPARK_138	diagnostic	2017-08-03	HUMAN	hospital	human - hospital disease
SPARK_136	diagnostic	2017-08-03	HUMAN	hospital	human - hospital disease
NEG29	SCAI	2017-08-04	ANIMAL	wild_animal	invertebrates
NEG30	SCAI	2017-08-04	ANIMAL	wild_animal	invertebrates
NEG2468	SCAI	2017-08-04	HUMAN	hospital	human - hospital carriage
SPARK_157	SCAI	2017-08-04	HUMAN	hospital	human - hospital carriage
SPARK_163	SCAI	2017-08-04	HUMAN	hospital	human - hospital carriage
NEG2466	SCAI	2017-08-04	HUMAN	hospital	human - hospital carriage
NEG2467	SCAI	2017-08-04	HUMAN	hospital	human - hospital carriage
NEG2469	SCAI	2017-08-04	HUMAN	hospital	human - hospital carriage
NEG2470	SCAI	2017-08-04	HUMAN	hospital	human - hospital carriage
SPARK_164	SCAI	2017-08-04	HUMAN	hospital	human - hospital carriage
NEG2461	SCAI	2017-08-04	HUMAN	hospital	human - hospital carriage
SPARK_155	SCAI	2017-08-04	HUMAN	hospital	human - hospital carriage
NEG2464	SCAI	2017-08-04	HUMAN	hospital	human - hospital carriage
NEG2465	SCAI	2017-08-04	HUMAN	hospital	human - hospital carriage
NEG2460	SCAI	2017-08-04	HUMAN	hospital	human - hospital carriage
SPARK_148	SCAI	2017-08-04	HUMAN	hospital	human - hospital carriage
NEG2463	SCAI	2017-08-04	HUMAN	hospital	human - hospital carriage
NEG2462	SCAI	2017-08-04	HUMAN	hospital	human - hospital carriage
SPARK_143	SCAI	2017-08-05	HUMAN	hospital	human - hospital carriage
SPARK_149	SCAI	2017-08-05	HUMAN	hospital	human - hospital carriage
NEG2471	SCAI	2017-08-05	HUMAN	hospital	human - hospital carriage
NEG2472	SCAI	2017-08-05	HUMAN	hospital	human - hospital carriage
SPARK_142	SCAI	2017-08-05	HUMAN	hospital	human - hospital carriage
NEG2473	SCAI	2017-08-05	HUMAN	hospital	human - hospital carriage
NEG2474	SCAI	2017-08-05	HUMAN	hospital	human - hospital carriage
SPARK_144	SCAI	2017-08-06	HUMAN	hospital	human - hospital carriage
NEG2476	SCAI	2017-08-06	HUMAN	hospital	human - hospital carriage
NEG2475	SCAI	2017-08-06	HUMAN	hospital	human - hospital carriage
SPARK_165	diagnostic	2017-08-06	HUMAN	hospital	human - hospital disease
SPARK_167	diagnostic	2017-08-07	HUMAN	hospital	human - hospital disease
SPARK_166	diagnostic	2017-08-08	HUMAN	hospital	human - hospital disease
SPARK_180	SCAI	2017-08-09	ENVIRONMENTAL	Pavia_city	water - river
SPARK_181	SCAI	2017-08-09	ENVIRONMENTAL	Pavia_city	water - river
SPARK_221	SCAI	2017-08-09	ENVIRONMENTAL	Pavia_city	water - river
SPARK_222	SCAI	2017-08-09	ENVIRONMENTAL	Pavia_city	water - river
SPARK_182	SCAI	2017-08-09	ENVIRONMENTAL	Pavia_city	water - river
SPARK_168	diagnostic	2017-08-09	HUMAN	hospital	human - hospital disease
SPARK_169	diagnostic	2017-08-09	HUMAN	hospital	human - hospital carriage
SPARK_171	diagnostic	2017-08-10	HUMAN	hospital	human - hospital disease
SPARK_174	diagnostic	2017-08-10	HUMAN	hospital	human - hospital carriage
SPARK_170	diagnostic	2017-08-10	HUMAN	hospital	human - hospital carriage
SPARK_175	diagnostic	2017-08-11	HUMAN	hospital	human - hospital disease
SPARK_172	diagnostic	2017-08-12	HUMAN	hospital	human - hospital disease
SPARK_179	diagnostic	2017-08-14	HUMAN	hospital	human - hospital disease
SPARK_177	diagnostic	2017-08-14	HUMAN	hospital	human - hospital disease
SPARK_178	diagnostic	2017-08-14	HUMAN	hospital	human - hospital disease
SPARK_184	diagnostic	2017-08-15	HUMAN	hospital	human - hospital disease
SPARK_176	diagnostic	2017-08-15	HUMAN	hospital	human - hospital disease
SPARK_190	diagnostic	2017-08-16	HUMAN	hospital	human - hospital disease
SPARK_185	diagnostic	2017-08-16	HUMAN	hospital	human - hospital disease
SPARK_187	diagnostic	2017-08-16	HUMAN	hospital	human - hospital disease
SPARK_186	diagnostic	2017-08-17	HUMAN	hospital	human - hospital carriage
SPARK_188	diagnostic	2017-08-17	HUMAN	hospital	human - hospital carriage
NEG31	SCAI	2017-08-18	ANIMAL	farm	cat
NEG32	SCAI	2017-08-18	ANIMAL	farm	cat
SPARK_201	SCAI	2017-08-18	ANIMAL	farm	pig
SPARK_200	SCAI	2017-08-18	ANIMAL	farm	pig
NEG35	SCAI	2017-08-18	ANIMAL	farm	pig
SPARK_202	SCAI	2017-08-18	ANIMAL	farm	pig
SPARK_204	SCAI	2017-08-18	ANIMAL	farm	pig
NEG42	SCAI	2017-08-18	ANIMAL	farm	pig
SPARK_199	SCAI	2017-08-18	ANIMAL	farm	pig
SPARK_205	SCAI	2017-08-18	ANIMAL	farm	pig
NEG41	SCAI	2017-08-18	ANIMAL	farm	pig
NEG34	SCAI	2017-08-18	ANIMAL	farm	pig
NEG39	SCAI	2017-08-18	ANIMAL	farm	pig
SPARK_196	SCAI	2017-08-18	ANIMAL	farm	pig
NEG43	SCAI	2017-08-18	ANIMAL	farm	pig
SPARK_203	SCAI	2017-08-18	ANIMAL	farm	pig
NEG38	SCAI	2017-08-18	ANIMAL	farm	pig
SPARK_194	SCAI	2017-08-18	ANIMAL	farm	pig
SPARK_195	SCAI	2017-08-18	ANIMAL	farm	pig
SPARK_206	SCAI	2017-08-18	ANIMAL	farm	pig
NEG40	SCAI	2017-08-18	ANIMAL	farm	pig
SPARK_198	SCAI	2017-08-18	ANIMAL	farm	pig
NEG37	SCAI	2017-08-18	ANIMAL	farm	pig
NEG36	SCAI	2017-08-18	ANIMAL	farm	pig
SPARK_197	SCAI	2017-08-18	ANIMAL	farm	pig
NEG44	SCAI	2017-08-18	ANIMAL	farm	pig
SPARK_193	SCAI	2017-08-18	ANIMAL	farm	pig
NEG33	SCAI	2017-08-18	ANIMAL	farm	pig
SPARK_210	SCAI	2017-08-18	ANIMAL	farm	pig
SPARK_208	SCAI	2017-08-18	ANIMAL	farm	pig
SPARK_207	SCAI	2017-08-18	ANIMAL	farm	pig
NEG1357	SCAI	2017-08-18	ENVIRONMENTAL	farm	surface - farm
NEG1354	SCAI	2017-08-18	ENVIRONMENTAL	farm	surface - farm
SPARK_212	SCAI	2017-08-18	ENVIRONMENTAL	farm	surface - farm
SPARK_211	SCAI	2017-08-18	ENVIRONMENTAL	farm	surface - farm
NEG1356	SCAI	2017-08-18	ENVIRONMENTAL	farm	surface - farm
SPARK_214	SCAI	2017-08-18	ENVIRONMENTAL	farm	surface - farm
NEG1361	SCAI	2017-08-18	ENVIRONMENTAL	farm	surface - farm
NEG1353	SCAI	2017-08-18	ENVIRONMENTAL	farm	surface - farm
NEG1358	SCAI	2017-08-18	ENVIRONMENTAL	farm	surface - farm
NEG1359	SCAI	2017-08-18	ENVIRONMENTAL	farm	surface - farm
NEG1355	SCAI	2017-08-18	ENVIRONMENTAL	farm	surface - farm
SPARK_213	SCAI	2017-08-18	ENVIRONMENTAL	farm	surface - farm
NEG1352	SCAI	2017-08-18	ENVIRONMENTAL	farm	surface - farm
SPARK_209	SCAI	2017-08-18	ENVIRONMENTAL	farm	water - farm
NEG1360	SCAI	2017-08-18	ENVIRONMENTAL	farm	water - farm
SPARK_183	diagnostic	2017-08-19	HUMAN	hospital	human - hospital carriage
SPARK_189	diagnostic	2017-08-19	HUMAN	hospital	human - hospital carriage
SPARK_192	diagnostic	2017-08-20	HUMAN	hospital	human - hospital disease
SPARK_191	diagnostic	2017-08-20	HUMAN	hospital	human - hospital disease
SPARK_215	diagnostic	2017-08-21	HUMAN	hospital	human - hospital carriage
SPARK_220	diagnostic	2017-08-22	HUMAN	hospital	human - hospital carriage
NEG1366	SCAI	2017-08-23	ENVIRONMENTAL	hospital	surface - hospital
NEG1365	SCAI	2017-08-23	ENVIRONMENTAL	hospital	surface - hospital
NEG1364	SCAI	2017-08-23	ENVIRONMENTAL	hospital	surface - hospital
NEG1362	SCAI	2017-08-23	ENVIRONMENTAL	hospital	surface - hospital
NEG1363	SCAI	2017-08-23	ENVIRONMENTAL	hospital	surface - hospital
NEG1369	SCAI	2017-08-23	ENVIRONMENTAL	hospital	surface - hospital
NEG1370	SCAI	2017-08-23	ENVIRONMENTAL	hospital	surface - hospital
NEG1372	SCAI	2017-08-23	ENVIRONMENTAL	hospital	surface - hospital
NEG1371	SCAI	2017-08-23	ENVIRONMENTAL	hospital	surface - hospital
NEG1368	SCAI	2017-08-23	ENVIRONMENTAL	hospital	surface - hospital
NEG1367	SCAI	2017-08-23	ENVIRONMENTAL	hospital	surface - hospital
NEG1373	SCAI	2017-08-23	ENVIRONMENTAL	hospital	surface - hospital
SPARK_219	diagnostic	2017-08-23	HUMAN	hospital	human - hospital disease
SPARK_217	diagnostic	2017-08-23	HUMAN	hospital	human - hospital disease
SPARK_216	diagnostic	2017-08-23	HUMAN	hospital	human - hospital disease
SPARK_218	diagnostic	2017-08-23	HUMAN	hospital	human - hospital disease
NEG1377	SCAI	2017-08-24	ENVIRONMENTAL	Pavia_city	surface - environment
NEG1386	SCAI	2017-08-24	ENVIRONMENTAL	Pavia_city	surface - environment
NEG1378	SCAI	2017-08-24	ENVIRONMENTAL	Pavia_city	surface - environment
NEG1387	SCAI	2017-08-24	ENVIRONMENTAL	supermarket	surface - environment
NEG1388	SCAI	2017-08-24	ENVIRONMENTAL	Pavia_city	surface - environment
NEG1375	SCAI	2017-08-24	ENVIRONMENTAL	Pavia_city	surface - environment
NEG1385	SCAI	2017-08-24	ENVIRONMENTAL	Pavia_city	surface - environment
NEG1380	SCAI	2017-08-24	ENVIRONMENTAL	Pavia_city	surface - environment
NEG1384	SCAI	2017-08-24	ENVIRONMENTAL	Pavia_city	surface - environment
NEG1389	SCAI	2017-08-24	ENVIRONMENTAL	Pavia_city	surface - environment
NEG1382	SCAI	2017-08-24	ENVIRONMENTAL	Pavia_city	surface - environment
NEG1381	SCAI	2017-08-24	ENVIRONMENTAL	Pavia_city	surface - environment
NEG1374	SCAI	2017-08-24	ENVIRONMENTAL	Pavia_city	water - environment
NEG1376	SCAI	2017-08-24	ENVIRONMENTAL	Pavia_city	water - environment
NEG1379	SCAI	2017-08-24	ENVIRONMENTAL	Pavia_city	water - environment
SPARK_225	SCAI	2017-08-24	ENVIRONMENTAL	hospital	water - environment
NEG1383	SCAI	2017-08-24	ENVIRONMENTAL	Pavia_city	water - environment
SPARK_223	SCAI	2017-08-24	ENVIRONMENTAL	Pavia_city	water - environment
SPARK_224	SCAI	2017-08-24	ENVIRONMENTAL	Pavia_city	water - environment
NEG2477	SCAI	2017-08-24	HUMAN	Volunteer	human - community carriage
SPARK_351	diagnostic	2017-08-26	HUMAN	hospital	human - hospital disease
SPARK_311	SCAI	2017-08-27	HUMAN	Volunteer	human - community carriage
SPARK_300	diagnostic	2017-08-28	HUMAN	hospital	human - hospital disease
NEG1428	SCAI	2017-08-29	ENVIRONMENTAL	hospital	surface - hospital
NEG1400	SCAI	2017-08-29	ENVIRONMENTAL	hospital	surface - hospital
NEG1398	SCAI	2017-08-29	ENVIRONMENTAL	hospital	surface - hospital
NEG1429	SCAI	2017-08-29	ENVIRONMENTAL	hospital	surface - hospital
NEG1397	SCAI	2017-08-29	ENVIRONMENTAL	hospital	surface - hospital
NEG1427	SCAI	2017-08-29	ENVIRONMENTAL	hospital	surface - hospital
NEG1418	SCAI	2017-08-29	ENVIRONMENTAL	hospital	surface - hospital
NEG1402	SCAI	2017-08-29	ENVIRONMENTAL	hospital	surface - hospital
NEG1391	SCAI	2017-08-29	ENVIRONMENTAL	hospital	surface - hospital
NEG1392	SCAI	2017-08-29	ENVIRONMENTAL	hospital	surface - hospital
NEG1393	SCAI	2017-08-29	ENVIRONMENTAL	hospital	surface - hospital
NEG1394	SCAI	2017-08-29	ENVIRONMENTAL	hospital	surface - hospital
NEG1395	SCAI	2017-08-29	ENVIRONMENTAL	hospital	surface - hospital
NEG1396	SCAI	2017-08-29	ENVIRONMENTAL	hospital	surface - hospital
NEG1399	SCAI	2017-08-29	ENVIRONMENTAL	hospital	surface - hospital
NEG1401	SCAI	2017-08-29	ENVIRONMENTAL	hospital	surface - hospital
NEG1404	SCAI	2017-08-29	ENVIRONMENTAL	hospital	surface - hospital
NEG1411	SCAI	2017-08-29	ENVIRONMENTAL	hospital	surface - hospital
NEG1420	SCAI	2017-08-29	ENVIRONMENTAL	hospital	surface - hospital
NEG1422	SCAI	2017-08-29	ENVIRONMENTAL	hospital	surface - hospital
NEG1423	SCAI	2017-08-29	ENVIRONMENTAL	hospital	surface - hospital
NEG1424	SCAI	2017-08-29	ENVIRONMENTAL	hospital	surface - hospital
NEG1426	SCAI	2017-08-29	ENVIRONMENTAL	hospital	surface - hospital
NEG1390	SCAI	2017-08-29	ENVIRONMENTAL	hospital	surface - hospital
NEG1416	SCAI	2017-08-29	ENVIRONMENTAL	hospital	surface - hospital
NEG1417	SCAI	2017-08-29	ENVIRONMENTAL	hospital	surface - hospital
NEG1419	SCAI	2017-08-29	ENVIRONMENTAL	hospital	surface - hospital
NEG1403	SCAI	2017-08-29	ENVIRONMENTAL	hospital	surface - hospital
NEG1421	SCAI	2017-08-29	ENVIRONMENTAL	hospital	surface - hospital
NEG1413	SCAI	2017-08-29	ENVIRONMENTAL	hospital	surface - hospital
NEG1425	SCAI	2017-08-29	ENVIRONMENTAL	hospital	surface - hospital
NEG1410	SCAI	2017-08-29	ENVIRONMENTAL	hospital	surface - hospital
NEG1412	SCAI	2017-08-29	ENVIRONMENTAL	hospital	surface - hospital
NEG1409	SCAI	2017-08-29	ENVIRONMENTAL	hospital	surface - hospital
NEG1405	SCAI	2017-08-29	ENVIRONMENTAL	hospital	surface - hospital
NEG1414	SCAI	2017-08-29	ENVIRONMENTAL	hospital	surface - hospital
NEG1408	SCAI	2017-08-29	ENVIRONMENTAL	hospital	surface - hospital
NEG1407	SCAI	2017-08-29	ENVIRONMENTAL	hospital	surface - hospital
NEG1406	SCAI	2017-08-29	ENVIRONMENTAL	hospital	surface - hospital
NEG1415	SCAI	2017-08-29	ENVIRONMENTAL	hospital	surface - hospital
SPARK_355	diagnostic	2017-08-29	HUMAN	hospital	human - hospital carriage
SPARK_373	SCAI	2017-08-30	HUMAN	hospital	human - hospital carriage
SPARK_273	diagnostic	2017-08-30	HUMAN	hospital	human - hospital disease
SPARK_316	SCAI	2017-08-31	HUMAN	hospital	human - hospital carriage
SPARK_270	diagnostic	2017-08-31	HUMAN	hospital	human - hospital disease
SPARK_227	diagnostic	2017-08-31	HUMAN	hospital	human - hospital disease
SPARK_226	diagnostic	2017-08-31	HUMAN	hospital	human - hospital disease
SPARK_281	SCAI	2017-09-01	ANIMAL	farm	cow
SPARK_261	SCAI	2017-09-01	ANIMAL	farm	cow
SPARK_241	SCAI	2017-09-01	ANIMAL	farm	cow
SPARK_229	SCAI	2017-09-01	ANIMAL	farm	cow
SPARK_232	SCAI	2017-09-01	ANIMAL	farm	cow
NEG48	SCAI	2017-09-01	ANIMAL	farm	cow
SPARK_247	SCAI	2017-09-01	ANIMAL	farm	cow
SPARK_231	SCAI	2017-09-01	ANIMAL	farm	cow
NEG45	SCAI	2017-09-01	ANIMAL	farm	cow
SPARK_230	SCAI	2017-09-01	ANIMAL	farm	cow
NEG49	SCAI	2017-09-01	ANIMAL	farm	cow
NEG46	SCAI	2017-09-01	ANIMAL	farm	cow
SPARK_245	SCAI	2017-09-01	ANIMAL	farm	cow
SPARK_228	SCAI	2017-09-01	ANIMAL	farm	cow
NEG47	SCAI	2017-09-01	ANIMAL	farm	cow
SPARK_246	SCAI	2017-09-01	ANIMAL	farm	cow
SPARK_248	SCAI	2017-09-01	ANIMAL	farm	cow
SPARK_242	SCAI	2017-09-01	ANIMAL	farm	cow
SPARK_243	SCAI	2017-09-01	ANIMAL	farm	cow
SPARK_269	SCAI	2017-09-01	ANIMAL	farm	cow
SPARK_244	SCAI	2017-09-01	ANIMAL	farm	cow
NEG50	SCAI	2017-09-01	ANIMAL	farm	cow
SPARK_259	SCAI	2017-09-01	ANIMAL	farm	cow
NEG51	SCAI	2017-09-01	ANIMAL	farm	cow
SPARK_260	SCAI	2017-09-01	ANIMAL	farm	cow
NEG52	SCAI	2017-09-01	ANIMAL	farm	cow
SPARK_263	SCAI	2017-09-01	ANIMAL	farm	cow
SPARK_278	SCAI	2017-09-01	ANIMAL	farm	cow
SPARK_264	SCAI	2017-09-01	ANIMAL	farm	cow
SPARK_265	SCAI	2017-09-01	ANIMAL	farm	cow
NEG53	SCAI	2017-09-01	ANIMAL	farm	cow
SPARK_266	SCAI	2017-09-01	ANIMAL	farm	cow
SPARK_279	SCAI	2017-09-01	ANIMAL	farm	cow
SPARK_267	SCAI	2017-09-01	ANIMAL	farm	cow
SPARK_280	SCAI	2017-09-01	ANIMAL	farm	cow
SPARK_268	SCAI	2017-09-01	ANIMAL	farm	cow
SPARK_233	SCAI	2017-09-01	ANIMAL	farm	cow
SPARK_234	SCAI	2017-09-01	ANIMAL	farm	cow
SPARK_235	SCAI	2017-09-01	ANIMAL	farm	cow
SPARK_236	SCAI	2017-09-01	ANIMAL	farm	cow
SPARK_237	SCAI	2017-09-01	ANIMAL	farm	cow
SPARK_238	SCAI	2017-09-01	ANIMAL	farm	cow
SPARK_239	SCAI	2017-09-01	ANIMAL	farm	cow
NEG54	SCAI	2017-09-01	ANIMAL	farm	cow
SPARK_240	SCAI	2017-09-01	ANIMAL	farm	cow
SPARK_251	SCAI	2017-09-01	ANIMAL	farm	cow
SPARK_252	SCAI	2017-09-01	ANIMAL	farm	cow
SPARK_253	SCAI	2017-09-01	ANIMAL	farm	cow
SPARK_254	SCAI	2017-09-01	ANIMAL	farm	cow
SPARK_257	SCAI	2017-09-01	ANIMAL	farm	cow
NEG55	SCAI	2017-09-01	ANIMAL	farm	cow
SPARK_258	SCAI	2017-09-01	ANIMAL	farm	cow
NEG56	SCAI	2017-09-01	ANIMAL	farm	cow
NEG58	SCAI	2017-09-01	ANIMAL	farm	cow
NEG59	SCAI	2017-09-01	ANIMAL	farm	cow
SPARK_262	SCAI	2017-09-01	ANIMAL	farm	poultry
NEG57	SCAI	2017-09-01	ANIMAL	farm	poultry
SPARK_249	SCAI	2017-09-01	ENVIRONMENTAL	farm	NA
SPARK_255	SCAI	2017-09-01	ENVIRONMENTAL	farm	surface - farm
SPARK_256	SCAI	2017-09-01	ENVIRONMENTAL	farm	surface - farm
NEG1431	SCAI	2017-09-01	ENVIRONMENTAL	farm	surface - farm
SPARK_250	SCAI	2017-09-01	ENVIRONMENTAL	farm	surface - farm
NEG1433	SCAI	2017-09-01	ENVIRONMENTAL	farm	surface - farm
NEG1430	SCAI	2017-09-01	ENVIRONMENTAL	farm	surface - farm
NEG1432	SCAI	2017-09-01	ENVIRONMENTAL	farm	surface - farm
SPARK_449	SCAI	2017-09-01	ENVIRONMENTAL	farm	water - farm
NEG2484	SCAI	2017-09-01	HUMAN	hospital	human - hospital carriage
NEG2485	SCAI	2017-09-01	HUMAN	hospital	human - hospital carriage
NEG2486	SCAI	2017-09-01	HUMAN	hospital	human - hospital carriage
SPARK_290	SCAI	2017-09-01	HUMAN	hospital	human - hospital carriage
SPARK_291	SCAI	2017-09-01	HUMAN	hospital	human - hospital carriage
SPARK_292	SCAI	2017-09-01	HUMAN	hospital	human - hospital carriage
NEG2481	SCAI	2017-09-01	HUMAN	hospital	human - hospital carriage
NEG2483	SCAI	2017-09-01	HUMAN	hospital	human - hospital carriage
SPARK_298	SCAI	2017-09-01	HUMAN	hospital	human - hospital carriage
SPARK_283	SCAI	2017-09-01	HUMAN	hospital	human - hospital carriage
NEG2479	SCAI	2017-09-01	HUMAN	hospital	human - hospital carriage
SPARK_285	SCAI	2017-09-01	HUMAN	hospital	human - hospital carriage
SPARK_288	SCAI	2017-09-01	HUMAN	hospital	human - hospital carriage
SPARK_295	SCAI	2017-09-01	HUMAN	hospital	human - hospital carriage
SPARK_282	SCAI	2017-09-01	HUMAN	hospital	human - hospital carriage
NEG2480	SCAI	2017-09-01	HUMAN	hospital	human - hospital carriage
NEG2482	SCAI	2017-09-01	HUMAN	hospital	human - hospital carriage
SPARK_276	diagnostic	2017-09-01	HUMAN	hospital	human - hospital disease
SPARK_274	diagnostic	2017-09-01	HUMAN	hospital	human - hospital disease
SPARK_277	diagnostic	2017-09-01	HUMAN	hospital	human - hospital disease
NEG2478	SCAI	2017-09-01	HUMAN	Volunteer	human - community carriage
SPARK_302	diagnostic	2017-09-02	HUMAN	hospital	human - hospital disease
SPARK_284	SCAI	2017-09-02	HUMAN	hospital	human - hospital carriage
SPARK_286	SCAI	2017-09-02	HUMAN	hospital	human - hospital carriage
SPARK_289	SCAI	2017-09-02	HUMAN	hospital	human - hospital carriage
SPARK_294	SCAI	2017-09-02	HUMAN	hospital	human - hospital carriage
NEG2490	SCAI	2017-09-02	HUMAN	hospital	human - hospital carriage
NEG2488	SCAI	2017-09-02	HUMAN	hospital	human - hospital carriage
NEG2489	SCAI	2017-09-02	HUMAN	hospital	human - hospital carriage
NEG2487	SCAI	2017-09-02	HUMAN	hospital	human - hospital carriage
SPARK_299	SCAI	2017-09-02	HUMAN	hospital	human - hospital carriage
SPARK_293	SCAI	2017-09-02	HUMAN	hospital	human - hospital carriage
SPARK_275	diagnostic	2017-09-02	HUMAN	hospital	human - hospital disease
SPARK_308	diagnostic	2017-09-02	HUMAN	hospital	human - hospital disease
SPARK_271	diagnostic	2017-09-03	HUMAN	hospital	human - hospital disease
SPARK_272	diagnostic	2017-09-03	HUMAN	hospital	human - hospital disease
NEG2492	SCAI	2017-09-03	HUMAN	hospital	human - hospital carriage
NEG2491	SCAI	2017-09-03	HUMAN	hospital	human - hospital carriage
NEG2493	SCAI	2017-09-03	HUMAN	hospital	human - hospital carriage
SPARK_301	diagnostic	2017-09-04	HUMAN	hospital	human - hospital disease
SPARK_309	SCAI	2017-09-04	HUMAN	hospital	human - hospital carriage
SPARK_310	SCAI	2017-09-04	HUMAN	hospital	human - hospital carriage
SPARK_315	SCAI	2017-09-04	HUMAN	hospital	human - hospital carriage
SPARK_320	SCAI	2017-09-04	HUMAN	hospital	human - hospital carriage
NEG2500	SCAI	2017-09-04	HUMAN	hospital	human - hospital carriage
NEG2501	SCAI	2017-09-04	HUMAN	hospital	human - hospital carriage
NEG2504	SCAI	2017-09-04	HUMAN	hospital	human - hospital carriage
NEG2506	SCAI	2017-09-04	HUMAN	hospital	human - hospital carriage
SPARK_296	SCAI	2017-09-04	HUMAN	hospital	human - hospital carriage
SPARK_297	SCAI	2017-09-04	HUMAN	hospital	human - hospital carriage
NEG2502	SCAI	2017-09-04	HUMAN	hospital	human - hospital carriage
NEG2503	SCAI	2017-09-04	HUMAN	hospital	human - hospital carriage
SPARK_303	diagnostic	2017-09-04	HUMAN	hospital	human - hospital disease
SPARK_323	SCAI	2017-09-04	HUMAN	hospital	human - hospital carriage
NEG2498	SCAI	2017-09-04	HUMAN	hospital	human - hospital carriage
SPARK_324	SCAI	2017-09-04	HUMAN	hospital	human - hospital carriage
NEG2505	SCAI	2017-09-04	HUMAN	hospital	human - hospital carriage
SPARK_307	diagnostic	2017-09-04	HUMAN	hospital	human - hospital carriage
NEG2494	SCAI	2017-09-04	HUMAN	hospital	human - hospital carriage
NEG2497	SCAI	2017-09-04	HUMAN	hospital	human - hospital carriage
SPARK_287	SCAI	2017-09-04	HUMAN	hospital	human - hospital carriage
NEG2499	SCAI	2017-09-04	HUMAN	hospital	human - hospital carriage
NEG2495	SCAI	2017-09-04	HUMAN	hospital	human - hospital carriage
NEG2496	SCAI	2017-09-04	HUMAN	hospital	human - hospital carriage
SPARK_306	diagnostic	2017-09-04	HUMAN	hospital	human - hospital disease
SPARK_304	diagnostic	2017-09-04	HUMAN	hospital	human - hospital disease
SPARK_397	SCAI	2017-09-04	HUMAN	Volunteer	human - community carriage
NEG1434	SCAI	2017-09-05	ENVIRONMENTAL	hospital	water - environment
NEG1435	SCAI	2017-09-05	ENVIRONMENTAL	hospital	water - environment
NEG1436	SCAI	2017-09-05	ENVIRONMENTAL	hospital	water - environment
SPARK_305	diagnostic	2017-09-05	HUMAN	hospital	human - hospital disease
SPARK_313	SCAI	2017-09-05	HUMAN	hospital	human - hospital carriage
SPARK_319	SCAI	2017-09-05	HUMAN	hospital	human - hospital carriage
SPARK_364	SCAI	2017-09-05	HUMAN	hospital	human - hospital carriage
NEG2520	SCAI	2017-09-05	HUMAN	hospital	human - hospital carriage
NEG2507	SCAI	2017-09-05	HUMAN	hospital	human - hospital carriage
SPARK_365	SCAI	2017-09-05	HUMAN	hospital	human - hospital carriage
SPARK_371	SCAI	2017-09-05	HUMAN	hospital	human - hospital carriage
NEG2517	SCAI	2017-09-05	HUMAN	hospital	human - hospital carriage
NEG2518	SCAI	2017-09-05	HUMAN	hospital	human - hospital carriage
SPARK_318	SCAI	2017-09-05	HUMAN	hospital	human - hospital carriage
SPARK_312	SCAI	2017-09-05	HUMAN	hospital	human - hospital carriage
SPARK_314	SCAI	2017-09-05	HUMAN	hospital	human - hospital carriage
SPARK_321	SCAI	2017-09-05	HUMAN	hospital	human - hospital carriage
SPARK_322	SCAI	2017-09-05	HUMAN	hospital	human - hospital carriage
SPARK_317	SCAI	2017-09-05	HUMAN	hospital	human - hospital carriage
NEG2511	SCAI	2017-09-05	HUMAN	hospital	human - hospital carriage
NEG2512	SCAI	2017-09-05	HUMAN	hospital	human - hospital carriage
NEG2508	SCAI	2017-09-05	HUMAN	hospital	human - hospital carriage
NEG2514	SCAI	2017-09-05	HUMAN	hospital	human - hospital carriage
NEG2510	SCAI	2017-09-05	HUMAN	hospital	human - hospital carriage
SPARK_361	SCAI	2017-09-05	HUMAN	hospital	human - hospital carriage
NEG2513	SCAI	2017-09-05	HUMAN	hospital	human - hospital carriage
NEG2519	SCAI	2017-09-05	HUMAN	hospital	human - hospital carriage
NEG2509	SCAI	2017-09-05	HUMAN	hospital	human - hospital carriage
NEG2516	SCAI	2017-09-05	HUMAN	hospital	human - hospital carriage
NEG2515	SCAI	2017-09-05	HUMAN	hospital	human - hospital carriage
NEG1438	SCAI	2017-09-06	ENVIRONMENTAL	Pavia_city	surface - environment
NEG1437	SCAI	2017-09-06	ENVIRONMENTAL	Pavia_city	surface - environment
NEG1440	SCAI	2017-09-06	ENVIRONMENTAL	Pavia_city	surface - environment
NEG1439	SCAI	2017-09-06	ENVIRONMENTAL	Pavia_city	surface - environment
SPARK_359	SCAI	2017-09-06	HUMAN	hospital	human - hospital carriage
SPARK_362	SCAI	2017-09-06	HUMAN	hospital	human - hospital carriage
SPARK_367	SCAI	2017-09-06	HUMAN	hospital	human - hospital carriage
NEG2523	SCAI	2017-09-06	HUMAN	hospital	human - hospital carriage
NEG2524	SCAI	2017-09-06	HUMAN	hospital	human - hospital carriage
SPARK_384	SCAI	2017-09-06	HUMAN	hospital	human - hospital carriage
SPARK_363	SCAI	2017-09-06	HUMAN	hospital	human - hospital carriage
NEG2525	SCAI	2017-09-06	HUMAN	hospital	human - hospital carriage
NEG2522	SCAI	2017-09-06	HUMAN	hospital	human - hospital carriage
SPARK_360	SCAI	2017-09-06	HUMAN	hospital	human - hospital carriage
SPARK_366	SCAI	2017-09-06	HUMAN	hospital	human - hospital carriage
SPARK_356	diagnostic	2017-09-06	HUMAN	hospital	human - hospital carriage
SPARK_368	SCAI	2017-09-06	HUMAN	hospital	human - hospital carriage
SPARK_353	diagnostic	2017-09-06	HUMAN	hospital	human - hospital disease
NEG2521	SCAI	2017-09-06	HUMAN	Volunteer	human - community carriage
NEG60	SCAI	2017-09-07	ANIMAL	farm	cow
SPARK_339	SCAI	2017-09-07	ANIMAL	farm	cow
SPARK_340	SCAI	2017-09-07	ANIMAL	farm	cow
SPARK_329	SCAI	2017-09-07	ANIMAL	farm	cow
NEG61	SCAI	2017-09-07	ANIMAL	farm	cow
NEG62	SCAI	2017-09-07	ANIMAL	farm	cow
NEG63	SCAI	2017-09-07	ANIMAL	farm	cow
NEG64	SCAI	2017-09-07	ANIMAL	farm	cow
NEG65	SCAI	2017-09-07	ANIMAL	farm	cow
SPARK_330	SCAI	2017-09-07	ANIMAL	farm	cow
NEG66	SCAI	2017-09-07	ANIMAL	farm	cow
SPARK_331	SCAI	2017-09-07	ANIMAL	farm	cow
NEG67	SCAI	2017-09-07	ANIMAL	farm	cow
NEG68	SCAI	2017-09-07	ANIMAL	farm	cow
SPARK_332	SCAI	2017-09-07	ANIMAL	farm	cow
NEG69	SCAI	2017-09-07	ANIMAL	farm	cow
SPARK_333	SCAI	2017-09-07	ANIMAL	farm	cow
SPARK_334	SCAI	2017-09-07	ANIMAL	farm	cow
NEG70	SCAI	2017-09-07	ANIMAL	farm	cow
NEG71	SCAI	2017-09-07	ANIMAL	farm	cow
SPARK_335	SCAI	2017-09-07	ANIMAL	farm	cow
SPARK_336	SCAI	2017-09-07	ANIMAL	farm	cow
NEG72	SCAI	2017-09-07	ANIMAL	farm	cow
SPARK_337	SCAI	2017-09-07	ANIMAL	farm	cow
SPARK_326	SCAI	2017-09-07	ANIMAL	farm	cow
NEG73	SCAI	2017-09-07	ANIMAL	farm	cow
NEG74	SCAI	2017-09-07	ANIMAL	farm	cow
NEG75	SCAI	2017-09-07	ANIMAL	farm	cow
SPARK_338	SCAI	2017-09-07	ANIMAL	farm	cow
SPARK_341	SCAI	2017-09-07	ANIMAL	farm	cow
SPARK_342	SCAI	2017-09-07	ANIMAL	farm	cow
SPARK_327	SCAI	2017-09-07	ANIMAL	farm	cow
SPARK_343	SCAI	2017-09-07	ANIMAL	farm	cow
NEG76	SCAI	2017-09-07	ANIMAL	farm	cow
SPARK_344	SCAI	2017-09-07	ANIMAL	farm	cow
SPARK_345	SCAI	2017-09-07	ANIMAL	farm	cow
SPARK_346	SCAI	2017-09-07	ANIMAL	farm	cow
NEG77	SCAI	2017-09-07	ANIMAL	farm	cow
NEG78	SCAI	2017-09-07	ANIMAL	farm	cow
SPARK_347	SCAI	2017-09-07	ANIMAL	farm	cow
NEG79	SCAI	2017-09-07	ANIMAL	farm	cow
SPARK_348	SCAI	2017-09-07	ANIMAL	farm	cow
SPARK_358	SCAI	2017-09-07	ANIMAL	farm	cow
NEG80	SCAI	2017-09-07	ANIMAL	farm	cow
SPARK_328	SCAI	2017-09-07	ANIMAL	farm	cow
NEG81	SCAI	2017-09-07	ANIMAL	farm	cow
NEG82	SCAI	2017-09-07	ANIMAL	farm	cow
SPARK_350	SCAI	2017-09-07	ENVIRONMENTAL	farm	surface - farm
NEG1453	SCAI	2017-09-07	ENVIRONMENTAL	Pavia_city	surface - environment
NEG1441	SCAI	2017-09-07	ENVIRONMENTAL	Pavia_city	surface - environment
NEG1443	SCAI	2017-09-07	ENVIRONMENTAL	Pavia_city	surface - environment
NEG1450	SCAI	2017-09-07	ENVIRONMENTAL	Pavia_city	surface - environment
SPARK_325	SCAI	2017-09-07	ENVIRONMENTAL	farm	surface - farm
NEG1444	SCAI	2017-09-07	ENVIRONMENTAL	Pavia_city	surface - environment
NEG1449	SCAI	2017-09-07	ENVIRONMENTAL	Pavia_city	surface - environment
NEG1442	SCAI	2017-09-07	ENVIRONMENTAL	Pavia_city	surface - environment
NEG1447	SCAI	2017-09-07	ENVIRONMENTAL	Pavia_city	surface - environment
NEG1454	SCAI	2017-09-07	ENVIRONMENTAL	Pavia_city	surface - environment
SPARK_349	SCAI	2017-09-07	ENVIRONMENTAL	farm	surface - farm
NEG1448	SCAI	2017-09-07	ENVIRONMENTAL	Pavia_city	surface - environment
NEG1446	SCAI	2017-09-07	ENVIRONMENTAL	Pavia_city	surface - environment
NEG1451	SCAI	2017-09-07	ENVIRONMENTAL	Pavia_city	surface - environment
NEG1452	SCAI	2017-09-07	ENVIRONMENTAL	Pavia_city	surface - environment
NEG1445	SCAI	2017-09-07	ENVIRONMENTAL	Pavia_city	surface - environment
SPARK_555	SCAI	2017-09-07	ENVIRONMENTAL	farm	water - farm
SPARK_448	SCAI	2017-09-07	ENVIRONMENTAL	farm	water - farm
SPARK_375	SCAI	2017-09-07	HUMAN	hospital	human - hospital carriage
SPARK_372	SCAI	2017-09-07	HUMAN	hospital	human - hospital carriage
NEG2536	SCAI	2017-09-07	HUMAN	hospital	human - hospital carriage
NEG2539	SCAI	2017-09-07	HUMAN	hospital	human - hospital carriage
SPARK_374	SCAI	2017-09-07	HUMAN	hospital	human - hospital carriage
SPARK_376	SCAI	2017-09-07	HUMAN	hospital	human - hospital carriage
NEG2538	SCAI	2017-09-07	HUMAN	hospital	human - hospital carriage
SPARK_385	SCAI	2017-09-07	HUMAN	hospital	human - hospital carriage
SPARK_370	SCAI	2017-09-07	HUMAN	hospital	human - hospital carriage
NEG2531	SCAI	2017-09-07	HUMAN	hospital	human - hospital carriage
NEG2537	SCAI	2017-09-07	HUMAN	hospital	human - hospital carriage
SPARK_369	SCAI	2017-09-07	HUMAN	hospital	human - hospital carriage
NEG2528	SCAI	2017-09-07	HUMAN	hospital	human - hospital carriage
NEG2530	SCAI	2017-09-07	HUMAN	hospital	human - hospital carriage
NEG2532	SCAI	2017-09-07	HUMAN	hospital	human - hospital carriage
NEG2526	SCAI	2017-09-07	HUMAN	hospital	human - hospital carriage
SPARK_386	SCAI	2017-09-07	HUMAN	hospital	human - hospital carriage
NEG2534	SCAI	2017-09-07	HUMAN	hospital	human - hospital carriage
NEG2529	SCAI	2017-09-07	HUMAN	hospital	human - hospital carriage
NEG2533	SCAI	2017-09-07	HUMAN	hospital	human - hospital carriage
NEG2535	SCAI	2017-09-07	HUMAN	hospital	human - hospital carriage
NEG2527	SCAI	2017-09-07	HUMAN	hospital	human - hospital carriage
SPARK_352	diagnostic	2017-09-08	HUMAN	hospital	human - hospital disease
SPARK_399	SCAI	2017-09-08	HUMAN	Volunteer	human - community carriage
SPARK_357	diagnostic	2017-09-09	HUMAN	hospital	human - hospital carriage
SPARK_354	diagnostic	2017-09-09	HUMAN	hospital	human - hospital disease
SPARK_381	diagnostic	2017-09-10	HUMAN	hospital	human - hospital disease
SPARK_396	SCAI	2017-09-11	ANIMAL	hospital	NA
SPARK_379	diagnostic	2017-09-11	HUMAN	hospital	human - hospital disease
SPARK_377	diagnostic	2017-09-11	HUMAN	hospital	human - hospital disease
SPARK_378	diagnostic	2017-09-11	HUMAN	hospital	human - hospital disease
SPARK_414	SCAI	2017-09-11	HUMAN	hospital	human - hospital carriage
NEG2542	SCAI	2017-09-11	HUMAN	hospital	human - hospital carriage
NEG2543	SCAI	2017-09-11	HUMAN	hospital	human - hospital carriage
SPARK_419	SCAI	2017-09-11	HUMAN	hospital	human - hospital carriage
SPARK_432	SCAI	2017-09-11	HUMAN	hospital	human - hospital carriage
NEG2541	SCAI	2017-09-11	HUMAN	hospital	human - hospital carriage
SPARK_421	SCAI	2017-09-11	HUMAN	hospital	human - hospital carriage
SPARK_418	SCAI	2017-09-11	HUMAN	hospital	human - hospital carriage
SPARK_420	SCAI	2017-09-11	HUMAN	hospital	human - hospital carriage
NEG2540	SCAI	2017-09-11	HUMAN	Volunteer	human - community carriage
SPARK_411	SCAI	2017-09-12	ANIMAL	domesticated_animal	cat
SPARK_410	SCAI	2017-09-12	ANIMAL	domesticated_animal	cat
SPARK_412	SCAI	2017-09-12	ANIMAL	domesticated_animal	cat
SPARK_413	SCAI	2017-09-12	ANIMAL	domesticated_animal	cat
SPARK_380	diagnostic	2017-09-12	HUMAN	hospital	human - hospital carriage
SPARK_389	diagnostic	2017-09-12	HUMAN	hospital	human - hospital carriage
SPARK_382	diagnostic	2017-09-12	HUMAN	hospital	human - hospital disease
SPARK_383	diagnostic	2017-09-12	HUMAN	hospital	human - hospital disease
SPARK_429	SCAI	2017-09-12	HUMAN	hospital	human - hospital carriage
SPARK_425	SCAI	2017-09-12	HUMAN	hospital	human - hospital carriage
SPARK_424	SCAI	2017-09-12	HUMAN	hospital	human - hospital carriage
SPARK_426	SCAI	2017-09-12	HUMAN	hospital	human - hospital carriage
SPARK_428	SCAI	2017-09-12	HUMAN	hospital	human - hospital carriage
SPARK_431	SCAI	2017-09-12	HUMAN	hospital	human - hospital carriage
NEG2545	SCAI	2017-09-12	HUMAN	hospital	human - hospital carriage
NEG2546	SCAI	2017-09-12	HUMAN	hospital	human - hospital carriage
SPARK_422	SCAI	2017-09-12	HUMAN	hospital	human - hospital carriage
SPARK_430	SCAI	2017-09-12	HUMAN	hospital	human - hospital carriage
SPARK_416	SCAI	2017-09-12	HUMAN	hospital	human - hospital carriage
SPARK_415	SCAI	2017-09-12	HUMAN	hospital	human - hospital carriage
SPARK_417	SCAI	2017-09-12	HUMAN	hospital	human - hospital carriage
SPARK_423	SCAI	2017-09-12	HUMAN	hospital	human - hospital carriage
NEG2547	SCAI	2017-09-12	HUMAN	hospital	human - hospital carriage
NEG2544	SCAI	2017-09-12	HUMAN	hospital	human - hospital carriage
NEG2548	SCAI	2017-09-12	HUMAN	hospital	human - hospital carriage
SPARK_390	diagnostic	2017-09-13	HUMAN	hospital	human - hospital disease
SPARK_388	diagnostic	2017-09-13	HUMAN	hospital	human - hospital disease
SPARK_387	diagnostic	2017-09-13	HUMAN	hospital	human - hospital disease
SPARK_427	SCAI	2017-09-13	HUMAN	hospital	human - hospital carriage
SPARK_433	SCAI	2017-09-13	HUMAN	hospital	human - hospital carriage
NEG2551	SCAI	2017-09-13	HUMAN	hospital	human - hospital carriage
SPARK_435	SCAI	2017-09-13	HUMAN	hospital	human - hospital carriage
SPARK_437	SCAI	2017-09-13	HUMAN	hospital	human - hospital carriage
NEG2550	SCAI	2017-09-13	HUMAN	hospital	human - hospital carriage
NEG2549	SCAI	2017-09-13	HUMAN	hospital	human - hospital carriage
SPARK_436	SCAI	2017-09-13	HUMAN	hospital	human - hospital carriage
SPARK_434	SCAI	2017-09-13	HUMAN	hospital	human - hospital carriage
SPARK_405	SCAI	2017-09-14	ANIMAL	wild_animal	NA
SPARK_407	SCAI	2017-09-14	ANIMAL	wild_animal	NA
SPARK_408	SCAI	2017-09-14	ANIMAL	wild_animal	NA
SPARK_404	SCAI	2017-09-14	ANIMAL	wild_animal	NA
SPARK_403	SCAI	2017-09-14	ANIMAL	wild_animal	NA
SPARK_400	SCAI	2017-09-14	ANIMAL	wild_animal	NA
SPARK_401	SCAI	2017-09-14	ANIMAL	wild_animal	NA
SPARK_409	SCAI	2017-09-14	ANIMAL	wild_animal	NA
SPARK_402	SCAI	2017-09-14	ANIMAL	wild_animal	NA
SPARK_406	SCAI	2017-09-14	ANIMAL	wild_animal	NA
NEG1479	SCAI	2017-09-14	ENVIRONMENTAL	Pavia_city	NA
NEG1487	SCAI	2017-09-14	ENVIRONMENTAL	Pavia_city	NA
NEG1478	SCAI	2017-09-14	ENVIRONMENTAL	Pavia_city	NA
NEG1474	SCAI	2017-09-14	ENVIRONMENTAL	Pavia_city	NA
NEG1472	SCAI	2017-09-14	ENVIRONMENTAL	Pavia_city	NA
NEG1473	SCAI	2017-09-14	ENVIRONMENTAL	Pavia_city	NA
NEG1457	SCAI	2017-09-14	ENVIRONMENTAL	Pavia_city	NA
NEG1456	SCAI	2017-09-14	ENVIRONMENTAL	Pavia_city	NA
NEG1455	SCAI	2017-09-14	ENVIRONMENTAL	Pavia_city	NA
NEG1458	SCAI	2017-09-14	ENVIRONMENTAL	Pavia_city	NA
NEG1471	SCAI	2017-09-14	ENVIRONMENTAL	Pavia_city	NA
NEG1470	SCAI	2017-09-14	ENVIRONMENTAL	Pavia_city	NA
NEG1477	SCAI	2017-09-14	ENVIRONMENTAL	Pavia_city	NA
NEG1480	SCAI	2017-09-14	ENVIRONMENTAL	Pavia_city	NA
NEG1469	SCAI	2017-09-14	ENVIRONMENTAL	Pavia_city	NA
NEG1468	SCAI	2017-09-14	ENVIRONMENTAL	Pavia_city	NA
NEG1483	SCAI	2017-09-14	ENVIRONMENTAL	Pavia_city	NA
NEG1482	SCAI	2017-09-14	ENVIRONMENTAL	Pavia_city	NA
NEG1462	SCAI	2017-09-14	ENVIRONMENTAL	Pavia_city	NA
NEG1484	SCAI	2017-09-14	ENVIRONMENTAL	Pavia_city	NA
NEG1463	SCAI	2017-09-14	ENVIRONMENTAL	Pavia_city	NA
NEG1466	SCAI	2017-09-14	ENVIRONMENTAL	Pavia_city	NA
NEG1461	SCAI	2017-09-14	ENVIRONMENTAL	Pavia_city	NA
NEG1486	SCAI	2017-09-14	ENVIRONMENTAL	Pavia_city	NA
NEG1460	SCAI	2017-09-14	ENVIRONMENTAL	Pavia_city	NA
NEG1467	SCAI	2017-09-14	ENVIRONMENTAL	Pavia_city	NA
NEG1465	SCAI	2017-09-14	ENVIRONMENTAL	Pavia_city	NA
NEG1481	SCAI	2017-09-14	ENVIRONMENTAL	Pavia_city	NA
NEG1459	SCAI	2017-09-14	ENVIRONMENTAL	Pavia_city	NA
NEG1485	SCAI	2017-09-14	ENVIRONMENTAL	Pavia_city	NA
NEG1464	SCAI	2017-09-14	ENVIRONMENTAL	Pavia_city	NA
NEG1475	SCAI	2017-09-14	ENVIRONMENTAL	Pavia_city	NA
NEG1476	SCAI	2017-09-14	ENVIRONMENTAL	Pavia_city	NA
NEG1490	SCAI	2017-09-14	ENVIRONMENTAL	Pavia_city	surface - environment
NEG1491	SCAI	2017-09-14	ENVIRONMENTAL	Pavia_city	surface - environment
NEG1488	SCAI	2017-09-14	ENVIRONMENTAL	Pavia_city	surface - environment
NEG1489	SCAI	2017-09-14	ENVIRONMENTAL	Pavia_city	surface - environment
NEG1492	SCAI	2017-09-14	ENVIRONMENTAL	hospital	water - environment
SPARK_391	diagnostic	2017-09-14	HUMAN	hospital	human - hospital disease
SPARK_438	diagnostic	2017-09-14	HUMAN	hospital	human - hospital disease
SPARK_392	diagnostic	2017-09-14	HUMAN	hospital	human - hospital disease
SPARK_393	diagnostic	2017-09-14	HUMAN	hospital	human - hospital disease
SPARK_398	SCAI	2017-09-14	HUMAN	Volunteer	human - community carriage
NEG83	SCAI	2017-09-15	ANIMAL	domesticated_animal	cat
NEG84	SCAI	2017-09-15	ANIMAL	domesticated_animal	cat
SPARK_395	SCAI	2017-09-15	ANIMAL	domesticated_animal	cat
NEG85	SCAI	2017-09-15	ANIMAL	domesticated_animal	cat
SPARK_394	diagnostic	2017-09-15	HUMAN	hospital	human - hospital disease
SPARK_445	diagnostic	2017-09-18	HUMAN	hospital	human - hospital disease
SPARK_442	diagnostic	2017-09-18	HUMAN	hospital	human - hospital disease
SPARK_441	diagnostic	2017-09-18	HUMAN	hospital	human - hospital disease
SPARK_460	SCAI	2017-09-18	HUMAN	hospital	human - hospital carriage
SPARK_463	SCAI	2017-09-18	HUMAN	hospital	human - hospital carriage
SPARK_462	SCAI	2017-09-18	HUMAN	hospital	human - hospital carriage
SPARK_457	SCAI	2017-09-18	HUMAN	hospital	human - hospital carriage
NEG2552	SCAI	2017-09-18	HUMAN	hospital	human - hospital carriage
SPARK_461	SCAI	2017-09-18	HUMAN	hospital	human - hospital carriage
NEG2553	SCAI	2017-09-18	HUMAN	hospital	human - hospital carriage
SPARK_456	SCAI	2017-09-18	HUMAN	hospital	human - hospital carriage
SPARK_459	SCAI	2017-09-18	HUMAN	hospital	human - hospital carriage
SPARK_458	SCAI	2017-09-18	HUMAN	hospital	human - hospital carriage
SPARK_466	SCAI	2017-09-18	HUMAN	hospital	human - hospital carriage
NEG2554	SCAI	2017-09-18	HUMAN	hospital	human - hospital carriage
SPARK_440	diagnostic	2017-09-19	HUMAN	hospital	human - hospital disease
SPARK_447	diagnostic	2017-09-19	HUMAN	hospital	human - hospital disease
SPARK_453	diagnostic	2017-09-19	HUMAN	hospital	human - hospital disease
SPARK_444	diagnostic	2017-09-19	HUMAN	hospital	human - hospital disease
SPARK_446	diagnostic	2017-09-19	HUMAN	hospital	human - hospital disease
SPARK_443	diagnostic	2017-09-19	HUMAN	hospital	human - hospital disease
SPARK_439	diagnostic	2017-09-19	HUMAN	hospital	human - hospital disease
SPARK_452	diagnostic	2017-09-19	HUMAN	hospital	human - hospital disease
SPARK_464	SCAI	2017-09-19	HUMAN	hospital	human - hospital carriage
SPARK_465	SCAI	2017-09-19	HUMAN	hospital	human - hospital carriage
SPARK_467	SCAI	2017-09-19	HUMAN	hospital	human - hospital carriage
NEG2556	SCAI	2017-09-19	HUMAN	hospital	human - hospital carriage
NEG2555	SCAI	2017-09-19	HUMAN	hospital	human - hospital carriage
NEG1493	SCAI	2017-09-20	ENVIRONMENTAL	Pavia_city	surface - environment
NEG1494	SCAI	2017-09-20	ENVIRONMENTAL	Pavia_city	surface - environment
SPARK_499	diagnostic	2017-09-20	HUMAN	hospital	human - hospital disease
SPARK_483	diagnostic	2017-09-20	HUMAN	hospital	human - hospital disease
SPARK_482	diagnostic	2017-09-20	HUMAN	hospital	human - hospital carriage
SPARK_451	diagnostic	2017-09-20	HUMAN	hospital	human - hospital disease
SPARK_454	diagnostic	2017-09-20	HUMAN	hospital	human - hospital disease
SPARK_488	diagnostic	2017-09-20	HUMAN	hospital	human - hospital disease
SPARK_450	diagnostic	2017-09-20	HUMAN	hospital	human - hospital disease
SPARK_455	diagnostic	2017-09-20	HUMAN	hospital	human - hospital disease
SPARK_487	diagnostic	2017-09-20	HUMAN	hospital	human - hospital disease
SPARK_468	SCAI	2017-09-20	HUMAN	hospital	human - hospital carriage
NEG2558	SCAI	2017-09-20	HUMAN	Volunteer	human - community carriage
NEG2557	SCAI	2017-09-20	HUMAN	Volunteer	human - community carriage
NEG100	SCAI	2017-09-21	ANIMAL	farm	cow
NEG99	SCAI	2017-09-21	ANIMAL	farm	cow
NEG102	SCAI	2017-09-21	ANIMAL	farm	cow
NEG104	SCAI	2017-09-21	ANIMAL	farm	cow
NEG103	SCAI	2017-09-21	ANIMAL	farm	cow
NEG91	SCAI	2017-09-21	ANIMAL	farm	cow
NEG93	SCAI	2017-09-21	ANIMAL	farm	cow
NEG101	SCAI	2017-09-21	ANIMAL	farm	cow
NEG98	SCAI	2017-09-21	ANIMAL	farm	cow
NEG92	SCAI	2017-09-21	ANIMAL	farm	cow
NEG94	SCAI	2017-09-21	ANIMAL	farm	cow
NEG105	SCAI	2017-09-21	ANIMAL	farm	cow
NEG95	SCAI	2017-09-21	ANIMAL	farm	cow
NEG97	SCAI	2017-09-21	ANIMAL	farm	cow
NEG96	SCAI	2017-09-21	ANIMAL	farm	cow
NEG89	SCAI	2017-09-21	ANIMAL	farm	cow
NEG86	SCAI	2017-09-21	ANIMAL	farm	cow
NEG90	SCAI	2017-09-21	ANIMAL	farm	cow
NEG87	SCAI	2017-09-21	ANIMAL	farm	cow
NEG88	SCAI	2017-09-21	ANIMAL	farm	cow
SPARK_491	diagnostic	2017-09-21	HUMAN	hospital	human - hospital disease
SPARK_490	diagnostic	2017-09-21	HUMAN	hospital	human - hospital disease
SPARK_484	diagnostic	2017-09-21	HUMAN	hospital	human - hospital disease
SPARK_486	diagnostic	2017-09-21	HUMAN	hospital	human - hospital disease
NEG106	SCAI	2017-09-22	ANIMAL	domesticated_animal	cat
SPARK_492	diagnostic	2017-09-22	HUMAN	hospital	human - hospital disease
SPARK_494	SCAI	2017-09-22	HUMAN	Volunteer	human - community carriage
SPARK_489	diagnostic	2017-09-23	HUMAN	hospital	human - hospital disease
SPARK_493	SCAI	2017-09-24	HUMAN	Volunteer	human - community carriage
NEG107	SCAI	2017-09-25	ANIMAL	wild_animal	other mammals
SPARK_481	diagnostic	2017-09-25	HUMAN	hospital	human - hospital carriage
SPARK_485	diagnostic	2017-09-25	HUMAN	hospital	human - hospital disease
SPARK_495	SCAI	2017-09-26	ANIMAL	domesticated_animal	cat
SPARK_471	SCAI	2017-09-26	ANIMAL	domesticated_animal	cat
SPARK_475	SCAI	2017-09-26	ANIMAL	domesticated_animal	cat
SPARK_478	SCAI	2017-09-26	ANIMAL	domesticated_animal	cat
SPARK_472	SCAI	2017-09-26	ANIMAL	domesticated_animal	cat
SPARK_473	SCAI	2017-09-26	ANIMAL	domesticated_animal	cat
SPARK_474	SCAI	2017-09-26	ANIMAL	domesticated_animal	cat
SPARK_477	SCAI	2017-09-26	ANIMAL	domesticated_animal	cat
SPARK_470	SCAI	2017-09-26	ANIMAL	domesticated_animal	cat
SPARK_480	SCAI	2017-09-26	ANIMAL	domesticated_animal	cat
SPARK_476	SCAI	2017-09-26	ANIMAL	domesticated_animal	cat
SPARK_479	SCAI	2017-09-26	ANIMAL	domesticated_animal	dog
NEG109	SCAI	2017-09-27	ANIMAL	farm	poultry
SPARK_496	SCAI	2017-09-27	ANIMAL	farm	poultry
NEG108	SCAI	2017-09-27	ANIMAL	wild_animal	other mammals
SPARK_498	diagnostic	2017-09-27	HUMAN	hospital	human - hospital disease
NEG1504	SCAI	2017-09-28	ENVIRONMENTAL	hospital	surface - hospital
NEG1498	SCAI	2017-09-28	ENVIRONMENTAL	hospital	surface - hospital
NEG1501	SCAI	2017-09-28	ENVIRONMENTAL	hospital	surface - hospital
NEG1497	SCAI	2017-09-28	ENVIRONMENTAL	hospital	surface - hospital
NEG1506	SCAI	2017-09-28	ENVIRONMENTAL	hospital	surface - hospital
NEG1495	SCAI	2017-09-28	ENVIRONMENTAL	hospital	surface - hospital
NEG1499	SCAI	2017-09-28	ENVIRONMENTAL	hospital	surface - hospital
NEG1500	SCAI	2017-09-28	ENVIRONMENTAL	hospital	surface - hospital
NEG1502	SCAI	2017-09-28	ENVIRONMENTAL	hospital	surface - hospital
NEG1503	SCAI	2017-09-28	ENVIRONMENTAL	hospital	surface - hospital
NEG1505	SCAI	2017-09-28	ENVIRONMENTAL	hospital	surface - hospital
NEG1496	SCAI	2017-09-28	ENVIRONMENTAL	hospital	surface - hospital
SPARK_529	SCAI	2017-09-28	HUMAN	hospital	human - hospital carriage
SPARK_501	diagnostic	2017-09-28	HUMAN	hospital	human - hospital disease
SPARK_504	diagnostic	2017-09-28	HUMAN	hospital	human - hospital carriage
SPARK_500	diagnostic	2017-09-28	HUMAN	hospital	human - hospital disease
SPARK_497	diagnostic	2017-09-29	HUMAN	hospital	human - hospital disease
NEG2560	SCAI	2017-09-30	HUMAN	hospital	human - hospital carriage
NEG2559	SCAI	2017-09-30	HUMAN	hospital	human - hospital carriage
SPARK_507	SCAI	2017-10-01	HUMAN	hospital	human - hospital carriage
SPARK_508	SCAI	2017-10-01	HUMAN	hospital	human - hospital carriage
SPARK_518	SCAI	2017-10-01	HUMAN	hospital	human - hospital carriage
SPARK_503	diagnostic	2017-10-01	HUMAN	hospital	human - hospital disease
SPARK_541	SCAI	2017-10-02	ENVIRONMENTAL	Pavia_city	surface - environment
NEG1507	SCAI	2017-10-02	ENVIRONMENTAL	Pavia_city	surface - environment
NEG1512	SCAI	2017-10-02	ENVIRONMENTAL	Pavia_city	surface - environment
NEG1513	SCAI	2017-10-02	ENVIRONMENTAL	Pavia_city	surface - environment
NEG1514	SCAI	2017-10-02	ENVIRONMENTAL	Pavia_city	surface - environment
NEG1508	SCAI	2017-10-02	ENVIRONMENTAL	Pavia_city	surface - environment
SPARK_540	SCAI	2017-10-02	ENVIRONMENTAL	Pavia_city	surface - environment
NEG1510	SCAI	2017-10-02	ENVIRONMENTAL	Pavia_city	surface - environment
NEG1509	SCAI	2017-10-02	ENVIRONMENTAL	Pavia_city	surface - environment
NEG1511	SCAI	2017-10-02	ENVIRONMENTAL	Pavia_city	surface - environment
SPARK_537	SCAI	2017-10-02	ENVIRONMENTAL	Pavia_city	water - environment
SPARK_560	SCAI	2017-10-02	ENVIRONMENTAL	Pavia_city	water - environment
SPARK_539	SCAI	2017-10-02	ENVIRONMENTAL	Pavia_city	water - environment
SPARK_561	SCAI	2017-10-02	ENVIRONMENTAL	Pavia_city	water - environment
NEG1515	SCAI	2017-10-02	ENVIRONMENTAL	Pavia_city	water - environment
SPARK_538	SCAI	2017-10-02	ENVIRONMENTAL	Pavia_city	water - environment
NEG1516	SCAI	2017-10-02	ENVIRONMENTAL	Pavia_city	water - environment
SPARK_554	SCAI	2017-10-02	ENVIRONMENTAL	Pavia_city	water - environment
NEG1517	SCAI	2017-10-02	ENVIRONMENTAL	Pavia_city	water - environment
SPARK_559	SCAI	2017-10-02	ENVIRONMENTAL	Pavia_city	water - environment
SPARK_626	SCAI	2017-10-02	ENVIRONMENTAL	Pavia_city	water - environment
SPARK_511	SCAI	2017-10-02	HUMAN	hospital	human - hospital carriage
SPARK_552	diagnostic	2017-10-02	HUMAN	hospital	human - hospital disease
SPARK_517	SCAI	2017-10-02	HUMAN	hospital	human - hospital carriage
NEG2567	SCAI	2017-10-02	HUMAN	hospital	human - hospital carriage
SPARK_512	SCAI	2017-10-02	HUMAN	hospital	human - hospital carriage
SPARK_513	SCAI	2017-10-02	HUMAN	hospital	human - hospital carriage
SPARK_516	SCAI	2017-10-02	HUMAN	hospital	human - hospital carriage
SPARK_509	SCAI	2017-10-02	HUMAN	hospital	human - hospital carriage
SPARK_469	diagnostic	2017-10-02	HUMAN	hospital	human - hospital carriage
NEG2565	SCAI	2017-10-02	HUMAN	hospital	human - hospital carriage
NEG2564	SCAI	2017-10-02	HUMAN	hospital	human - hospital carriage
SPARK_510	SCAI	2017-10-02	HUMAN	hospital	human - hospital carriage
NEG2561	SCAI	2017-10-02	HUMAN	hospital	human - hospital carriage
NEG2563	SCAI	2017-10-02	HUMAN	hospital	human - hospital carriage
NEG2566	SCAI	2017-10-02	HUMAN	hospital	human - hospital carriage
NEG2562	SCAI	2017-10-02	HUMAN	hospital	human - hospital carriage
SPARK_514	SCAI	2017-10-02	HUMAN	hospital	human - hospital carriage
SPARK_547	diagnostic	2017-10-02	HUMAN	hospital	human - hospital disease
SPARK_549	diagnostic	2017-10-02	HUMAN	hospital	human - hospital disease
SPARK_505	diagnostic	2017-10-02	HUMAN	hospital	human - hospital disease
SPARK_502	diagnostic	2017-10-02	HUMAN	hospital	human - hospital disease
SPARK_550	diagnostic	2017-10-02	HUMAN	hospital	human - hospital disease
SPARK_546	SCAI	2017-10-02	HUMAN	Volunteer	human - community carriage
SPARK_526	SCAI	2017-10-03	HUMAN	hospital	human - hospital carriage
SPARK_530	SCAI	2017-10-03	HUMAN	hospital	human - hospital carriage
SPARK_521	SCAI	2017-10-03	HUMAN	hospital	human - hospital carriage
SPARK_528	SCAI	2017-10-03	HUMAN	hospital	human - hospital carriage
NEG2573	SCAI	2017-10-03	HUMAN	hospital	human - hospital carriage
SPARK_522	SCAI	2017-10-03	HUMAN	hospital	human - hospital carriage
SPARK_515	SCAI	2017-10-03	HUMAN	hospital	human - hospital carriage
SPARK_525	SCAI	2017-10-03	HUMAN	hospital	human - hospital carriage
SPARK_524	SCAI	2017-10-03	HUMAN	hospital	human - hospital carriage
NEG2571	SCAI	2017-10-03	HUMAN	hospital	human - hospital carriage
SPARK_520	SCAI	2017-10-03	HUMAN	hospital	human - hospital carriage
SPARK_519	SCAI	2017-10-03	HUMAN	hospital	human - hospital carriage
NEG2569	SCAI	2017-10-03	HUMAN	hospital	human - hospital carriage
NEG2568	SCAI	2017-10-03	HUMAN	hospital	human - hospital carriage
SPARK_558	SCAI	2017-10-03	HUMAN	hospital	human - hospital carriage
NEG2570	SCAI	2017-10-03	HUMAN	hospital	human - hospital carriage
NEG2572	SCAI	2017-10-03	HUMAN	hospital	human - hospital carriage
SPARK_523	SCAI	2017-10-03	HUMAN	hospital	human - hospital carriage
SPARK_527	SCAI	2017-10-03	HUMAN	hospital	human - hospital carriage
SPARK_506	diagnostic	2017-10-03	HUMAN	hospital	human - hospital disease
SPARK_532	SCAI	2017-10-04	ANIMAL	zoological_park	NA
NEG110	SCAI	2017-10-04	ANIMAL	zoological_park	other mammals
NEG111	SCAI	2017-10-04	ANIMAL	zoological_park	other mammals
NEG112	SCAI	2017-10-04	ANIMAL	zoological_park	other birds
SPARK_531	SCAI	2017-10-04	ANIMAL	zoological_park	turtle
SPARK_536	SCAI	2017-10-04	ANIMAL	zoological_park	turtle
SPARK_533	SCAI	2017-10-04	ANIMAL	zoological_park	turtle
SPARK_534	SCAI	2017-10-04	ANIMAL	zoological_park	turtle
SPARK_535	SCAI	2017-10-04	ANIMAL	zoological_park	turtle
SPARK_563	SCAI	2017-10-04	ENVIRONMENTAL	zoological_park	water - environment
SPARK_544	SCAI	2017-10-04	ENVIRONMENTAL	zoological_park	water - environment
SPARK_542	SCAI	2017-10-04	ENVIRONMENTAL	zoological_park	water - environment
SPARK_545	SCAI	2017-10-04	ENVIRONMENTAL	zoological_park	water - environment
SPARK_625	SCAI	2017-10-04	ENVIRONMENTAL	zoological_park	water - environment
SPARK_562	SCAI	2017-10-04	ENVIRONMENTAL	zoological_park	water - environment
SPARK_543	SCAI	2017-10-04	ENVIRONMENTAL	zoological_park	water - environment
SPARK_553	diagnostic	2017-10-04	HUMAN	hospital	human - hospital disease
SPARK_548	diagnostic	2017-10-06	HUMAN	hospital	human - hospital disease
SPARK_556	diagnostic	2017-10-07	HUMAN	hospital	human - hospital disease
SPARK_551	diagnostic	2017-10-07	HUMAN	hospital	human - hospital disease
SPARK_570	SCAI	2017-10-08	ANIMAL	wild_animal	other mammals
NEG113	SCAI	2017-10-08	ANIMAL	wild_animal	poultry
SPARK_566	diagnostic	2017-10-08	HUMAN	hospital	human - hospital disease
SPARK_568	SCAI	2017-10-08	HUMAN	Volunteer	human - community carriage
NEG2575	SCAI	2017-10-08	HUMAN	Volunteer	human - community carriage
NEG2574	SCAI	2017-10-08	HUMAN	Volunteer	human - community carriage
SPARK_580	SCAI	2017-10-09	ANIMAL	wild_animal	other birds
SPARK_579	SCAI	2017-10-09	ANIMAL	wild_animal	other birds
SPARK_557	diagnostic	2017-10-09	HUMAN	hospital	human - hospital disease
SPARK_565	diagnostic	2017-10-10	HUMAN	hospital	human - hospital disease
SPARK_567	diagnostic	2017-10-10	HUMAN	hospital	human - hospital disease
SPARK_564	diagnostic	2017-10-10	HUMAN	hospital	human - hospital disease
SPARK_569	SCAI	2017-10-11	HUMAN	Volunteer	human - community carriage
NEG114	SCAI	2017-10-12	ANIMAL	farm	cow
SPARK_575	SCAI	2017-10-12	ANIMAL	zoological_park	turtle
NEG117	SCAI	2017-10-12	ANIMAL	zoological_park	turtle
NEG115	SCAI	2017-10-12	ANIMAL	zoological_park	turtle
SPARK_577	SCAI	2017-10-12	ANIMAL	zoological_park	turtle
SPARK_578	SCAI	2017-10-12	ANIMAL	zoological_park	turtle
SPARK_571	SCAI	2017-10-12	ANIMAL	zoological_park	turtle
SPARK_574	SCAI	2017-10-12	ANIMAL	zoological_park	turtle
NEG116	SCAI	2017-10-12	ANIMAL	zoological_park	turtle
SPARK_573	SCAI	2017-10-12	ANIMAL	zoological_park	turtle
SPARK_572	SCAI	2017-10-12	ANIMAL	zoological_park	turtle
SPARK_576	SCAI	2017-10-12	ANIMAL	zoological_park	turtle
SPARK_590	diagnostic	2017-10-12	HUMAN	hospital	human - hospital disease
SPARK_584	diagnostic	2017-10-12	HUMAN	hospital	human - hospital disease
NEG118	SCAI	2017-10-13	ANIMAL	domesticated_animal	cat
NEG125	SCAI	2017-10-13	ANIMAL	educational_farm	poultry
NEG130	SCAI	2017-10-13	ANIMAL	educational_farm	poultry
NEG124	SCAI	2017-10-13	ANIMAL	educational_farm	poultry
NEG127	SCAI	2017-10-13	ANIMAL	educational_farm	poultry
NEG129	SCAI	2017-10-13	ANIMAL	educational_farm	poultry
NEG123	SCAI	2017-10-13	ANIMAL	educational_farm	poultry
NEG131	SCAI	2017-10-13	ANIMAL	educational_farm	poultry
NEG120	SCAI	2017-10-13	ANIMAL	educational_farm	poultry
NEG126	SCAI	2017-10-13	ANIMAL	educational_farm	poultry
SPARK_581	SCAI	2017-10-13	ANIMAL	educational_farm	poultry
NEG121	SCAI	2017-10-13	ANIMAL	educational_farm	poultry
NEG119	SCAI	2017-10-13	ANIMAL	educational_farm	poultry
NEG122	SCAI	2017-10-13	ANIMAL	educational_farm	poultry
NEG128	SCAI	2017-10-13	ANIMAL	educational_farm	poultry
SPARK_582	SCAI	2017-10-13	ANIMAL	educational_farm	poultry
SPARK_583	SCAI	2017-10-13	ANIMAL	wild_animal	other mammals
NEG132	SCAI	2017-10-13	ANIMAL	wild_animal	other mammals
SPARK_586	diagnostic	2017-10-13	HUMAN	hospital	human - hospital disease
SPARK_589	diagnostic	2017-10-13	HUMAN	hospital	human - hospital disease
SPARK_585	diagnostic	2017-10-13	HUMAN	hospital	human - hospital disease
SPARK_588	diagnostic	2017-10-13	HUMAN	hospital	human - hospital disease
SPARK_594	SCAI	2017-10-13	HUMAN	hospital	human - hospital carriage
SPARK_587	diagnostic	2017-10-14	HUMAN	hospital	human - hospital disease
SPARK_591	diagnostic	2017-10-14	HUMAN	hospital	human - hospital disease
SPARK_596	SCAI	2017-10-14	HUMAN	hospital	human - hospital carriage
NEG2576	SCAI	2017-10-14	HUMAN	hospital	human - hospital carriage
SPARK_595	SCAI	2017-10-14	HUMAN	hospital	human - hospital carriage
NEG133	SCAI	2017-10-15	ANIMAL	wild_animal	other mammals
NEG2579	SCAI	2017-10-15	HUMAN	hospital	human - hospital carriage
SPARK_605	SCAI	2017-10-15	HUMAN	hospital	human - hospital carriage
NEG2578	SCAI	2017-10-15	HUMAN	hospital	human - hospital carriage
NEG2580	SCAI	2017-10-15	HUMAN	hospital	human - hospital carriage
SPARK_603	SCAI	2017-10-15	HUMAN	hospital	human - hospital carriage
SPARK_604	SCAI	2017-10-15	HUMAN	hospital	human - hospital carriage
SPARK_606	SCAI	2017-10-15	HUMAN	hospital	human - hospital carriage
SPARK_597	SCAI	2017-10-15	HUMAN	hospital	human - hospital carriage
SPARK_601	SCAI	2017-10-15	HUMAN	hospital	human - hospital carriage
SPARK_602	SCAI	2017-10-15	HUMAN	hospital	human - hospital carriage
NEG2577	SCAI	2017-10-15	HUMAN	hospital	human - hospital carriage
SPARK_599	SCAI	2017-10-15	HUMAN	hospital	human - hospital carriage
SPARK_600	SCAI	2017-10-15	HUMAN	hospital	human - hospital carriage
SPARK_623	SCAI	2017-10-16	ENVIRONMENTAL	botanical_garden	water - environment
SPARK_624	SCAI	2017-10-16	ENVIRONMENTAL	botanical_garden	water - environment
SPARK_669	diagnostic	2017-10-16	HUMAN	hospital	human - hospital carriage
SPARK_607	SCAI	2017-10-16	HUMAN	hospital	human - hospital carriage
SPARK_593	SCAI	2017-10-16	HUMAN	hospital	human - hospital carriage
NEG2581	SCAI	2017-10-16	HUMAN	hospital	human - hospital carriage
SPARK_598	SCAI	2017-10-16	HUMAN	hospital	human - hospital carriage
NEG2583	SCAI	2017-10-16	HUMAN	hospital	human - hospital carriage
SPARK_592	SCAI	2017-10-16	HUMAN	hospital	human - hospital carriage
NEG2584	SCAI	2017-10-16	HUMAN	hospital	human - hospital carriage
NEG2585	SCAI	2017-10-16	HUMAN	hospital	human - hospital carriage
SPARK_608	SCAI	2017-10-16	HUMAN	hospital	human - hospital carriage
NEG2582	SCAI	2017-10-16	HUMAN	hospital	human - hospital carriage
SPARK_631	SCAI	2017-10-17	HUMAN	hospital	human - hospital carriage
SPARK_632	SCAI	2017-10-17	HUMAN	hospital	human - hospital carriage
SPARK_609	SCAI	2017-10-17	HUMAN	hospital	human - hospital carriage
NEG2590	SCAI	2017-10-17	HUMAN	hospital	human - hospital carriage
SPARK_629	SCAI	2017-10-17	HUMAN	hospital	human - hospital carriage
SPARK_633	SCAI	2017-10-17	HUMAN	hospital	human - hospital carriage
NEG2591	SCAI	2017-10-17	HUMAN	hospital	human - hospital carriage
NEG2587	SCAI	2017-10-17	HUMAN	hospital	human - hospital carriage
NEG2586	SCAI	2017-10-17	HUMAN	hospital	human - hospital carriage
NEG2589	SCAI	2017-10-17	HUMAN	hospital	human - hospital carriage
NEG2588	SCAI	2017-10-17	HUMAN	hospital	human - hospital carriage
SPARK_610	diagnostic	2017-10-18	HUMAN	hospital	human - hospital disease
NEG137	SCAI	2017-10-19	ANIMAL	wild_animal	invertebrates
NEG136	SCAI	2017-10-19	ANIMAL	wild_animal	invertebrates
NEG134	SCAI	2017-10-19	ANIMAL	wild_animal	invertebrates
NEG135	SCAI	2017-10-19	ANIMAL	wild_animal	invertebrates
SPARK_614	SCAI	2017-10-19	ANIMAL	zoological_park	turtle
SPARK_613	SCAI	2017-10-19	ANIMAL	zoological_park	turtle
SPARK_618	SCAI	2017-10-19	ANIMAL	zoological_park	turtle
SPARK_616	SCAI	2017-10-19	ANIMAL	zoological_park	turtle
SPARK_615	SCAI	2017-10-19	ANIMAL	zoological_park	turtle
SPARK_617	SCAI	2017-10-19	ANIMAL	zoological_park	turtle
NEG138	SCAI	2017-10-19	ANIMAL	zoological_park	turtle
SPARK_620	SCAI	2017-10-19	ANIMAL	zoological_park	turtle
NEG139	SCAI	2017-10-19	ANIMAL	zoological_park	turtle
SPARK_612	SCAI	2017-10-19	ANIMAL	zoological_park	turtle
SPARK_621	SCAI	2017-10-19	ANIMAL	zoological_park	turtle
SPARK_619	SCAI	2017-10-19	ANIMAL	zoological_park	turtle
SPARK_622	SCAI	2017-10-19	ANIMAL	zoological_park	turtle
SPARK_611	SCAI	2017-10-19	ANIMAL	zoological_park	turtle
SPARK_673	diagnostic	2017-10-19	HUMAN	hospital	human - hospital disease
SPARK_627	SCAI	2017-10-19	HUMAN	Volunteer	human - community carriage
SPARK_628	SCAI	2017-10-19	HUMAN	Volunteer	human - community carriage
SPARK_665	SCAI	2017-10-20	ANIMAL	farm	cow
SPARK_663	SCAI	2017-10-20	ANIMAL	farm	cow
SPARK_660	SCAI	2017-10-20	ANIMAL	farm	cow
SPARK_664	SCAI	2017-10-20	ANIMAL	farm	cow
SPARK_659	SCAI	2017-10-20	ANIMAL	farm	cow
SPARK_646	SCAI	2017-10-20	ANIMAL	farm	cow
SPARK_658	SCAI	2017-10-20	ANIMAL	farm	cow
SPARK_661	SCAI	2017-10-20	ANIMAL	farm	cow
SPARK_662	SCAI	2017-10-20	ANIMAL	farm	cow
NEG147	SCAI	2017-10-20	ANIMAL	farm	cow
SPARK_636	SCAI	2017-10-20	ANIMAL	farm	cow
SPARK_637	SCAI	2017-10-20	ANIMAL	farm	cow
SPARK_640	SCAI	2017-10-20	ANIMAL	farm	cow
SPARK_638	SCAI	2017-10-20	ANIMAL	farm	cow
SPARK_639	SCAI	2017-10-20	ANIMAL	farm	cow
SPARK_645	SCAI	2017-10-20	ANIMAL	farm	cow
NEG146	SCAI	2017-10-20	ANIMAL	farm	cow
SPARK_649	SCAI	2017-10-20	ANIMAL	farm	cow
SPARK_650	SCAI	2017-10-20	ANIMAL	farm	cow
SPARK_635	SCAI	2017-10-20	ANIMAL	farm	cow
SPARK_651	SCAI	2017-10-20	ANIMAL	farm	cow
SPARK_652	SCAI	2017-10-20	ANIMAL	farm	cow
SPARK_653	SCAI	2017-10-20	ANIMAL	farm	cow
NEG144	SCAI	2017-10-20	ANIMAL	farm	cow
SPARK_654	SCAI	2017-10-20	ANIMAL	farm	cow
SPARK_655	SCAI	2017-10-20	ANIMAL	farm	cow
SPARK_657	SCAI	2017-10-20	ANIMAL	farm	cow
NEG145	SCAI	2017-10-20	ANIMAL	farm	cow
SPARK_644	SCAI	2017-10-20	ANIMAL	farm	cow
SPARK_634	SCAI	2017-10-20	ANIMAL	farm	cow
NEG140	SCAI	2017-10-20	ANIMAL	farm	cow
SPARK_642	SCAI	2017-10-20	ANIMAL	farm	cow
SPARK_643	SCAI	2017-10-20	ANIMAL	farm	cow
NEG141	SCAI	2017-10-20	ANIMAL	farm	cow
NEG142	SCAI	2017-10-20	ANIMAL	farm	cow
NEG143	SCAI	2017-10-20	ANIMAL	farm	cow
SPARK_647	SCAI	2017-10-20	ANIMAL	farm	cow
SPARK_648	SCAI	2017-10-20	ANIMAL	farm	cow
SPARK_656	SCAI	2017-10-20	ANIMAL	farm	cow
SPARK_630	SCAI	2017-10-20	HUMAN	hospital	human - hospital carriage
SPARK_641	diagnostic	2017-10-21	HUMAN	hospital	human - hospital disease
SPARK_667	diagnostic	2017-10-22	HUMAN	hospital	human - hospital disease
NEG148	SCAI	2017-10-23	ANIMAL	domesticated_animal	cat
SPARK_666	diagnostic	2017-10-23	HUMAN	hospital	human - hospital disease
NEG153	SCAI	2017-10-24	ANIMAL	wild_animal	invertebrates
NEG150	SCAI	2017-10-24	ANIMAL	wild_animal	invertebrates
NEG152	SCAI	2017-10-24	ANIMAL	wild_animal	invertebrates
NEG157	SCAI	2017-10-24	ANIMAL	wild_animal	invertebrates
NEG158	SCAI	2017-10-24	ANIMAL	wild_animal	invertebrates
NEG149	SCAI	2017-10-24	ANIMAL	wild_animal	invertebrates
NEG159	SCAI	2017-10-24	ANIMAL	wild_animal	invertebrates
NEG160	SCAI	2017-10-24	ANIMAL	wild_animal	invertebrates
NEG154	SCAI	2017-10-24	ANIMAL	wild_animal	invertebrates
NEG155	SCAI	2017-10-24	ANIMAL	wild_animal	invertebrates
NEG156	SCAI	2017-10-24	ANIMAL	wild_animal	invertebrates
NEG151	SCAI	2017-10-24	ANIMAL	wild_animal	invertebrates
SPARK_672	diagnostic	2017-10-24	HUMAN	hospital	human - hospital disease
SPARK_675	diagnostic	2017-10-24	HUMAN	hospital	human - hospital disease
SPARK_671	diagnostic	2017-10-24	HUMAN	hospital	human - hospital disease
NEG2592	SCAI	2017-10-24	HUMAN	Volunteer	human - community carriage
NEG161	SCAI	2017-10-25	ANIMAL	domesticated_animal	cat
SPARK_674	diagnostic	2017-10-25	HUMAN	hospital	human - hospital disease
SPARK_670	diagnostic	2017-10-25	HUMAN	hospital	human - hospital disease
SPARK_693	SCAI	2017-10-25	HUMAN	Volunteer	human - community carriage
SPARK_668	diagnostic	2017-10-26	HUMAN	hospital	human - hospital disease
NEG2593	SCAI	2017-10-26	HUMAN	Volunteer	human - community carriage
NEG162	SCAI	2017-10-28	ANIMAL	wild_animal	other mammals
SPARK_682	diagnostic	2017-10-28	HUMAN	hospital	human - hospital disease
SPARK_712	SCAI	2017-10-28	HUMAN	hospital	human - hospital carriage
SPARK_681	diagnostic	2017-10-29	HUMAN	hospital	human - hospital disease
SPARK_695	SCAI	2017-10-30	ANIMAL	domesticated_animal	cat
SPARK_694	SCAI	2017-10-30	ANIMAL	domesticated_animal	cat
SPARK_705	diagnostic	2017-10-30	HUMAN	hospital	human - hospital disease
SPARK_683	diagnostic	2017-10-30	HUMAN	hospital	human - hospital disease
SPARK_676	diagnostic	2017-10-30	HUMAN	hospital	human - hospital disease
SPARK_700	diagnostic	2017-10-30	HUMAN	hospital	human - hospital disease
SPARK_677	diagnostic	2017-10-30	HUMAN	hospital	human - hospital disease
SPARK_696	diagnostic	2017-10-30	HUMAN	hospital	human - hospital disease
SPARK_679	diagnostic	2017-10-30	HUMAN	hospital	human - hospital disease
SPARK_725	SCAI	2017-10-31	ANIMAL	domesticated_animal	dog
SPARK_692	SCAI	2017-10-31	HUMAN	hospital	human - hospital carriage
SPARK_685	SCAI	2017-10-31	HUMAN	hospital	human - hospital carriage
SPARK_702	diagnostic	2017-10-31	HUMAN	hospital	human - hospital carriage
SPARK_697	diagnostic	2017-10-31	HUMAN	hospital	human - hospital disease
SPARK_680	diagnostic	2017-10-31	HUMAN	hospital	human - hospital disease
SPARK_698	diagnostic	2017-10-31	HUMAN	hospital	human - hospital disease
SPARK_678	diagnostic	2017-10-31	HUMAN	hospital	human - hospital disease
SPARK_688	SCAI	2017-11-01	HUMAN	hospital	human - hospital carriage
SPARK_690	SCAI	2017-11-01	HUMAN	hospital	human - hospital carriage
NEG2594	SCAI	2017-11-01	HUMAN	hospital	human - hospital carriage
NEG2596	SCAI	2017-11-01	HUMAN	hospital	human - hospital carriage
NEG2595	SCAI	2017-11-01	HUMAN	hospital	human - hospital carriage
NEG163	SCAI	2017-11-02	ANIMAL	wild_animal	invertebrates
NEG164	SCAI	2017-11-02	ANIMAL	wild_animal	invertebrates
SPARK_684	SCAI	2017-11-02	HUMAN	hospital	human - hospital carriage
NEG2597	SCAI	2017-11-02	HUMAN	hospital	human - hospital carriage
NEG2605	SCAI	2017-11-02	HUMAN	hospital	human - hospital carriage
NEG2608	SCAI	2017-11-02	HUMAN	hospital	human - hospital carriage
NEG2600	SCAI	2017-11-02	HUMAN	hospital	human - hospital carriage
NEG2598	SCAI	2017-11-02	HUMAN	hospital	human - hospital carriage
SPARK_686	SCAI	2017-11-02	HUMAN	hospital	human - hospital carriage
NEG2599	SCAI	2017-11-02	HUMAN	hospital	human - hospital carriage
NEG2601	SCAI	2017-11-02	HUMAN	hospital	human - hospital carriage
NEG2610	SCAI	2017-11-02	HUMAN	hospital	human - hospital carriage
SPARK_687	SCAI	2017-11-02	HUMAN	hospital	human - hospital carriage
NEG2602	SCAI	2017-11-02	HUMAN	hospital	human - hospital carriage
NEG2609	SCAI	2017-11-02	HUMAN	hospital	human - hospital carriage
NEG2603	SCAI	2017-11-02	HUMAN	hospital	human - hospital carriage
NEG2606	SCAI	2017-11-02	HUMAN	hospital	human - hospital carriage
SPARK_691	SCAI	2017-11-02	HUMAN	hospital	human - hospital carriage
NEG2607	SCAI	2017-11-02	HUMAN	hospital	human - hospital carriage
SPARK_689	SCAI	2017-11-02	HUMAN	hospital	human - hospital carriage
NEG2604	SCAI	2017-11-02	HUMAN	hospital	human - hospital carriage
SPARK_724	SCAI	2017-11-03	ANIMAL	domesticated_animal	cat
SPARK_1519	diagnostic	2017-11-03	ANIMAL	domesticated_animal	dog
NEG2611	SCAI	2017-11-03	HUMAN	hospital	human - hospital carriage
SPARK_716	SCAI	2017-11-03	HUMAN	hospital	human - hospital carriage
NEG2612	SCAI	2017-11-03	HUMAN	hospital	human - hospital carriage
NEG2613	SCAI	2017-11-03	HUMAN	hospital	human - hospital carriage
NEG2614	SCAI	2017-11-03	HUMAN	hospital	human - hospital carriage
NEG2615	SCAI	2017-11-03	HUMAN	hospital	human - hospital carriage
NEG2616	SCAI	2017-11-03	HUMAN	hospital	human - hospital carriage
SPARK_714	SCAI	2017-11-03	HUMAN	hospital	human - hospital carriage
NEG2618	SCAI	2017-11-03	HUMAN	hospital	human - hospital carriage
NEG2619	SCAI	2017-11-03	HUMAN	hospital	human - hospital carriage
NEG2623	SCAI	2017-11-03	HUMAN	hospital	human - hospital carriage
NEG2621	SCAI	2017-11-03	HUMAN	hospital	human - hospital carriage
NEG2617	SCAI	2017-11-03	HUMAN	hospital	human - hospital carriage
NEG2620	SCAI	2017-11-03	HUMAN	hospital	human - hospital carriage
NEG2622	SCAI	2017-11-03	HUMAN	hospital	human - hospital carriage
SPARK_704	diagnostic	2017-11-03	HUMAN	hospital	human - hospital disease
SPARK_699	diagnostic	2017-11-03	HUMAN	hospital	human - hospital disease
SPARK_701	diagnostic	2017-11-03	HUMAN	hospital	human - hospital disease
SPARK_706	diagnostic	2017-11-03	HUMAN	hospital	human - hospital disease
NEG2624	SCAI	2017-11-04	HUMAN	hospital	human - hospital carriage
SPARK_713	SCAI	2017-11-04	HUMAN	hospital	human - hospital carriage
SPARK_715	SCAI	2017-11-04	HUMAN	hospital	human - hospital carriage
NEG2625	SCAI	2017-11-04	HUMAN	hospital	human - hospital carriage
NEG2627	SCAI	2017-11-04	HUMAN	hospital	human - hospital carriage
SPARK_711	SCAI	2017-11-04	HUMAN	hospital	human - hospital carriage
NEG2626	SCAI	2017-11-04	HUMAN	hospital	human - hospital carriage
SPARK_703	diagnostic	2017-11-04	HUMAN	hospital	human - hospital disease
SPARK_717	SCAI	2017-11-05	HUMAN	hospital	human - hospital carriage
NEG2628	SCAI	2017-11-05	HUMAN	hospital	human - hospital carriage
SPARK_708	diagnostic	2017-11-05	HUMAN	hospital	human - hospital disease
SPARK_709	diagnostic	2017-11-06	HUMAN	hospital	human - hospital disease
SPARK_710	diagnostic	2017-11-06	HUMAN	hospital	human - hospital disease
SPARK_720	diagnostic	2017-11-06	HUMAN	hospital	human - hospital carriage
SPARK_719	diagnostic	2017-11-06	HUMAN	hospital	human - hospital disease
SPARK_776	diagnostic	2017-11-06	HUMAN	hospital	human - hospital disease
SPARK_707	diagnostic	2017-11-07	HUMAN	hospital	human - hospital disease
SPARK_718	diagnostic	2017-11-07	HUMAN	hospital	human - hospital disease
SPARK_722	diagnostic	2017-11-07	HUMAN	hospital	human - hospital disease
SPARK_721	diagnostic	2017-11-08	HUMAN	hospital	human - hospital disease
SPARK_723	diagnostic	2017-11-08	HUMAN	hospital	human - hospital disease
SPARK_726	diagnostic	2017-11-10	HUMAN	hospital	human - hospital disease
SPARK_729	diagnostic	2017-11-10	HUMAN	hospital	human - hospital disease
SPARK_770	diagnostic	2017-11-11	HUMAN	hospital	human - hospital disease
SPARK_728	diagnostic	2017-11-12	HUMAN	hospital	human - hospital disease
NEG1520	SCAI	2017-11-13	ENVIRONMENTAL	Pavia_city	surface - environment
NEG1518	SCAI	2017-11-13	ENVIRONMENTAL	hospital	surface - hospital
NEG1519	SCAI	2017-11-13	ENVIRONMENTAL	Pavia_city	surface - environment
SPARK_738	SCAI	2017-11-13	ENVIRONMENTAL	Pavia_city	water - river
SPARK_739	SCAI	2017-11-13	ENVIRONMENTAL	Pavia_city	water - river
SPARK_766	SCAI	2017-11-13	ENVIRONMENTAL	Pavia_city	water - river
SPARK_732	SCAI	2017-11-13	ENVIRONMENTAL	Pavia_city	water - environment
SPARK_733	SCAI	2017-11-13	ENVIRONMENTAL	Pavia_city	water - environment
SPARK_734	SCAI	2017-11-13	ENVIRONMENTAL	Pavia_city	water - river
SPARK_735	SCAI	2017-11-13	ENVIRONMENTAL	Pavia_city	water - river
SPARK_736	SCAI	2017-11-13	ENVIRONMENTAL	Pavia_city	water - river
SPARK_737	SCAI	2017-11-13	ENVIRONMENTAL	Pavia_city	water - river
SPARK_740	SCAI	2017-11-13	ENVIRONMENTAL	Pavia_city	water - river
SPARK_731	diagnostic	2017-11-13	HUMAN	hospital	human - hospital disease
SPARK_730	diagnostic	2017-11-13	HUMAN	hospital	human - hospital disease
SPARK_727	diagnostic	2017-11-14	HUMAN	hospital	human - hospital disease
SPARK_777	diagnostic	2017-11-14	HUMAN	hospital	human - hospital disease
SPARK_783	SCAI	2017-11-14	HUMAN	hospital	human - hospital carriage
NEG1533	SCAI	2017-11-15	ENVIRONMENTAL	Pavia_city	surface - environment
NEG1535	SCAI	2017-11-15	ENVIRONMENTAL	Pavia_city	surface - environment
NEG1522	SCAI	2017-11-15	ENVIRONMENTAL	Pavia_city	surface - environment
NEG1529	SCAI	2017-11-15	ENVIRONMENTAL	Pavia_city	surface - environment
NEG1530	SCAI	2017-11-15	ENVIRONMENTAL	Pavia_city	surface - environment
NEG1537	SCAI	2017-11-15	ENVIRONMENTAL	Pavia_city	surface - environment
NEG1524	SCAI	2017-11-15	ENVIRONMENTAL	Pavia_city	surface - environment
NEG1525	SCAI	2017-11-15	ENVIRONMENTAL	Pavia_city	surface - environment
NEG1528	SCAI	2017-11-15	ENVIRONMENTAL	Pavia_city	surface - environment
NEG1531	SCAI	2017-11-15	ENVIRONMENTAL	Pavia_city	surface - environment
NEG1532	SCAI	2017-11-15	ENVIRONMENTAL	Pavia_city	surface - environment
NEG1534	SCAI	2017-11-15	ENVIRONMENTAL	Pavia_city	surface - environment
NEG1536	SCAI	2017-11-15	ENVIRONMENTAL	Pavia_city	surface - environment
NEG1539	SCAI	2017-11-15	ENVIRONMENTAL	Pavia_city	surface - environment
NEG1523	SCAI	2017-11-15	ENVIRONMENTAL	Pavia_city	surface - environment
NEG1538	SCAI	2017-11-15	ENVIRONMENTAL	Pavia_city	surface - environment
NEG1526	SCAI	2017-11-15	ENVIRONMENTAL	Pavia_city	surface - environment
NEG1527	SCAI	2017-11-15	ENVIRONMENTAL	Pavia_city	surface - environment
NEG1521	SCAI	2017-11-15	ENVIRONMENTAL	Pavia_city	water - environment
SPARK_754	SCAI	2017-11-16	ANIMAL	farm	cow
NEG167	SCAI	2017-11-16	ANIMAL	farm	cow
SPARK_741	SCAI	2017-11-16	ANIMAL	farm	cow
SPARK_742	SCAI	2017-11-16	ANIMAL	farm	cow
SPARK_743	SCAI	2017-11-16	ANIMAL	farm	cow
SPARK_744	SCAI	2017-11-16	ANIMAL	farm	cow
SPARK_745	SCAI	2017-11-16	ANIMAL	farm	cow
SPARK_746	SCAI	2017-11-16	ANIMAL	farm	cow
SPARK_747	SCAI	2017-11-16	ANIMAL	farm	cow
SPARK_748	SCAI	2017-11-16	ANIMAL	farm	cow
SPARK_749	SCAI	2017-11-16	ANIMAL	farm	cow
NEG168	SCAI	2017-11-16	ANIMAL	farm	cow
NEG169	SCAI	2017-11-16	ANIMAL	farm	cow
SPARK_750	SCAI	2017-11-16	ANIMAL	farm	cow
SPARK_751	SCAI	2017-11-16	ANIMAL	farm	cow
SPARK_752	SCAI	2017-11-16	ANIMAL	farm	cow
SPARK_753	SCAI	2017-11-16	ANIMAL	farm	cow
NEG170	SCAI	2017-11-16	ANIMAL	farm	cow
SPARK_755	SCAI	2017-11-16	ANIMAL	farm	cow
NEG171	SCAI	2017-11-16	ANIMAL	farm	cow
SPARK_756	SCAI	2017-11-16	ANIMAL	farm	cow
SPARK_757	SCAI	2017-11-16	ANIMAL	farm	cow
SPARK_758	SCAI	2017-11-16	ANIMAL	farm	cow
SPARK_759	SCAI	2017-11-16	ANIMAL	farm	cow
NEG172	SCAI	2017-11-16	ANIMAL	farm	cow
SPARK_760	SCAI	2017-11-16	ANIMAL	farm	cow
NEG173	SCAI	2017-11-16	ANIMAL	farm	cow
NEG174	SCAI	2017-11-16	ANIMAL	farm	cow
NEG175	SCAI	2017-11-16	ANIMAL	farm	cow
SPARK_761	SCAI	2017-11-16	ANIMAL	farm	cow
NEG165	SCAI	2017-11-16	ANIMAL	farm	poultry
NEG166	SCAI	2017-11-16	ANIMAL	farm	poultry
NEG177	SCAI	2017-11-16	ANIMAL	farm	poultry
NEG178	SCAI	2017-11-16	ANIMAL	farm	poultry
NEG176	SCAI	2017-11-16	ANIMAL	farm	poultry
SPARK_763	SCAI	2017-11-16	ANIMAL	farm	poultry
SPARK_762	SCAI	2017-11-16	ANIMAL	farm	poultry
NEG179	SCAI	2017-11-16	ANIMAL	farm	poultry
SPARK_764	SCAI	2017-11-16	ANIMAL	farm	poultry
NEG181	SCAI	2017-11-16	ANIMAL	farm	poultry
NEG180	SCAI	2017-11-16	ANIMAL	farm	poultry
NEG187	SCAI	2017-11-16	ANIMAL	farm	poultry
NEG186	SCAI	2017-11-16	ANIMAL	farm	poultry
NEG185	SCAI	2017-11-16	ANIMAL	farm	poultry
NEG182	SCAI	2017-11-16	ANIMAL	farm	poultry
NEG183	SCAI	2017-11-16	ANIMAL	farm	poultry
NEG184	SCAI	2017-11-16	ANIMAL	farm	poultry
SPARK_769	diagnostic	2017-11-16	HUMAN	hospital	human - hospital disease
SPARK_771	diagnostic	2017-11-16	HUMAN	hospital	human - hospital disease
SPARK_767	diagnostic	2017-11-16	HUMAN	hospital	human - hospital disease
SPARK_768	diagnostic	2017-11-16	HUMAN	hospital	human - hospital disease
SPARK_780	SCAI	2017-11-16	HUMAN	hospital	human - hospital carriage
SPARK_781	SCAI	2017-11-16	HUMAN	hospital	human - hospital carriage
SPARK_782	SCAI	2017-11-16	HUMAN	hospital	human - hospital carriage
NEG2629	SCAI	2017-11-16	HUMAN	hospital	human - hospital carriage
SPARK_784	SCAI	2017-11-16	HUMAN	hospital	human - hospital carriage
SPARK_793	SCAI	2017-11-16	HUMAN	Volunteer	human - community carriage
SPARK_765	SCAI	2017-11-16	HUMAN	Volunteer	human - community carriage
SPARK_772	diagnostic	2017-11-17	HUMAN	hospital	human - hospital disease
SPARK_773	diagnostic	2017-11-17	HUMAN	hospital	human - hospital disease
SPARK_775	diagnostic	2017-11-17	HUMAN	hospital	human - hospital disease
SPARK_778	SCAI	2017-11-17	HUMAN	hospital	human - hospital carriage
NEG2630	SCAI	2017-11-17	HUMAN	hospital	human - hospital carriage
SPARK_774	diagnostic	2017-11-18	HUMAN	hospital	human - hospital carriage
NEG2631	SCAI	2017-11-18	HUMAN	hospital	human - hospital carriage
NEG2632	SCAI	2017-11-18	HUMAN	hospital	human - hospital carriage
SPARK_779	SCAI	2017-11-19	HUMAN	hospital	human - hospital carriage
SPARK_792	SCAI	2017-11-21	ANIMAL	domesticated_animal	cat
NEG188	SCAI	2017-11-22	ANIMAL	wild_animal	other mammals
SPARK_785	diagnostic	2017-11-22	HUMAN	hospital	human - hospital disease
SPARK_800	diagnostic	2017-11-22	HUMAN	hospital	human - hospital disease
SPARK_796	diagnostic	2017-11-23	HUMAN	hospital	human - hospital disease
SPARK_795	diagnostic	2017-11-23	HUMAN	hospital	human - hospital disease
SPARK_788	SCAI	2017-11-23	HUMAN	hospital	human - hospital carriage
SPARK_789	SCAI	2017-11-23	HUMAN	hospital	human - hospital carriage
SPARK_786	SCAI	2017-11-23	HUMAN	hospital	human - hospital carriage
NEG2636	SCAI	2017-11-23	HUMAN	hospital	human - hospital carriage
SPARK_791	SCAI	2017-11-23	HUMAN	hospital	human - hospital carriage
NEG2635	SCAI	2017-11-23	HUMAN	hospital	human - hospital carriage
NEG2634	SCAI	2017-11-23	HUMAN	hospital	human - hospital carriage
SPARK_790	SCAI	2017-11-23	HUMAN	hospital	human - hospital carriage
NEG2633	SCAI	2017-11-23	HUMAN	hospital	human - hospital carriage
SPARK_799	diagnostic	2017-11-24	HUMAN	hospital	human - hospital disease
SPARK_787	SCAI	2017-11-24	HUMAN	hospital	human - hospital carriage
SPARK_794	diagnostic	2017-11-25	HUMAN	hospital	human - hospital disease
NEG2637	SCAI	2017-11-25	HUMAN	hospital	human - hospital carriage
SPARK_833	diagnostic	2017-11-26	HUMAN	hospital	human - hospital disease
SPARK_798	diagnostic	2017-11-26	HUMAN	hospital	human - hospital disease
SPARK_801	diagnostic	2017-11-27	HUMAN	hospital	human - hospital disease
SPARK_797	diagnostic	2017-11-27	HUMAN	hospital	human - hospital disease
SPARK_819	diagnostic	2017-11-28	HUMAN	hospital	human - hospital carriage
SPARK_821	diagnostic	2017-11-28	HUMAN	hospital	human - hospital carriage
SPARK_802	diagnostic	2017-11-28	HUMAN	hospital	human - hospital disease
SPARK_810	SCAI	2017-11-28	HUMAN	hospital	human - hospital carriage
SPARK_806	diagnostic	2017-11-29	HUMAN	hospital	human - hospital disease
SPARK_815	diagnostic	2017-11-29	HUMAN	hospital	human - hospital disease
SPARK_808	diagnostic	2017-11-29	HUMAN	hospital	human - hospital disease
SPARK_812	diagnostic	2017-11-29	HUMAN	hospital	human - hospital disease
SPARK_803	diagnostic	2017-11-29	HUMAN	hospital	human - hospital disease
SPARK_811	SCAI	2017-11-29	HUMAN	hospital	human - hospital carriage
SPARK_822	SCAI	2017-11-29	HUMAN	hospital	human - hospital carriage
SPARK_1520	diagnostic	2017-11-30	ANIMAL	domesticated_animal	cat
NEG190	SCAI	2017-11-30	ANIMAL	wild_animal	invertebrates
NEG189	SCAI	2017-11-30	ANIMAL	wild_animal	invertebrates
SPARK_807	diagnostic	2017-11-30	HUMAN	hospital	human - hospital disease
SPARK_823	SCAI	2017-11-30	HUMAN	hospital	human - hospital carriage
SPARK_837	SCAI	2017-11-30	HUMAN	hospital	human - hospital carriage
NEG2638	SCAI	2017-11-30	HUMAN	hospital	human - hospital carriage
SPARK_817	diagnostic	2017-11-30	HUMAN	hospital	human - hospital carriage
SPARK_805	diagnostic	2017-11-30	HUMAN	hospital	human - hospital disease
SPARK_816	diagnostic	2017-12-01	HUMAN	hospital	human - hospital disease
SPARK_828	SCAI	2017-12-01	HUMAN	hospital	human - hospital carriage
SPARK_836	SCAI	2017-12-01	HUMAN	hospital	human - hospital carriage
SPARK_825	SCAI	2017-12-01	HUMAN	hospital	human - hospital carriage
SPARK_824	SCAI	2017-12-01	HUMAN	hospital	human - hospital carriage
NEG2642	SCAI	2017-12-01	HUMAN	hospital	human - hospital carriage
SPARK_830	SCAI	2017-12-01	HUMAN	hospital	human - hospital carriage
NEG2640	SCAI	2017-12-01	HUMAN	hospital	human - hospital carriage
NEG2641	SCAI	2017-12-01	HUMAN	hospital	human - hospital carriage
SPARK_831	SCAI	2017-12-01	HUMAN	hospital	human - hospital carriage
NEG2639	SCAI	2017-12-01	HUMAN	hospital	human - hospital carriage
SPARK_820	diagnostic	2017-12-01	HUMAN	hospital	human - hospital carriage
SPARK_829	SCAI	2017-12-01	HUMAN	hospital	human - hospital carriage
SPARK_818	diagnostic	2017-12-01	HUMAN	hospital	human - hospital disease
SPARK_804	diagnostic	2017-12-01	HUMAN	hospital	human - hospital disease
SPARK_839	diagnostic	2017-12-02	HUMAN	hospital	human - hospital disease
NEG2653	SCAI	2017-12-02	HUMAN	hospital	human - hospital carriage
SPARK_809	SCAI	2017-12-02	HUMAN	hospital	human - hospital carriage
NEG2645	SCAI	2017-12-02	HUMAN	hospital	human - hospital carriage
NEG2648	SCAI	2017-12-02	HUMAN	hospital	human - hospital carriage
NEG2649	SCAI	2017-12-02	HUMAN	hospital	human - hospital carriage
NEG2652	SCAI	2017-12-02	HUMAN	hospital	human - hospital carriage
SPARK_835	SCAI	2017-12-02	HUMAN	hospital	human - hospital carriage
NEG2647	SCAI	2017-12-02	HUMAN	hospital	human - hospital carriage
NEG2651	SCAI	2017-12-02	HUMAN	hospital	human - hospital carriage
SPARK_826	SCAI	2017-12-02	HUMAN	hospital	human - hospital carriage
NEG2643	SCAI	2017-12-02	HUMAN	hospital	human - hospital carriage
NEG2646	SCAI	2017-12-02	HUMAN	hospital	human - hospital carriage
NEG2644	SCAI	2017-12-02	HUMAN	hospital	human - hospital carriage
NEG2650	SCAI	2017-12-02	HUMAN	hospital	human - hospital carriage
SPARK_872	diagnostic	2017-12-03	HUMAN	hospital	human - hospital disease
SPARK_827	SCAI	2017-12-03	HUMAN	hospital	human - hospital carriage
NEG2655	SCAI	2017-12-03	HUMAN	hospital	human - hospital carriage
NEG2654	SCAI	2017-12-03	HUMAN	Volunteer	human - community carriage
SPARK_832	SCAI	2017-12-03	HUMAN	Volunteer	human - community carriage
NEG191	SCAI	2017-12-04	ANIMAL	wild_animal	invertebrates
NEG192	SCAI	2017-12-04	ANIMAL	wild_animal	invertebrates
NEG194	SCAI	2017-12-04	ANIMAL	wild_animal	invertebrates
NEG193	SCAI	2017-12-04	ANIMAL	wild_animal	invertebrates
NEG195	SCAI	2017-12-04	ANIMAL	wild_animal	invertebrates
SPARK_814	diagnostic	2017-12-04	HUMAN	hospital	human - hospital disease
SPARK_845	SCAI	2017-12-04	HUMAN	Volunteer	human - community carriage
NEG2656	SCAI	2017-12-04	HUMAN	Volunteer	human - community carriage
SPARK_844	SCAI	2017-12-04	HUMAN	Volunteer	human - community carriage
NEG196	SCAI	2017-12-05	ANIMAL	wild_animal	invertebrates
NEG197	SCAI	2017-12-05	ANIMAL	wild_animal	invertebrates
SPARK_854	SCAI	2017-12-05	HUMAN	hospital	human - hospital carriage
NEG2657	SCAI	2017-12-05	HUMAN	hospital	human - hospital carriage
SPARK_840	diagnostic	2017-12-05	HUMAN	hospital	human - hospital disease
SPARK_843	diagnostic	2017-12-05	HUMAN	hospital	human - hospital disease
SPARK_852	SCAI	2017-12-05	HUMAN	hospital	human - hospital carriage
SPARK_841	diagnostic	2017-12-05	HUMAN	hospital	human - hospital disease
SPARK_842	diagnostic	2017-12-05	HUMAN	hospital	human - hospital disease
SPARK_866	diagnostic	2017-12-05	HUMAN	hospital	human - hospital disease
SPARK_838	diagnostic	2017-12-05	HUMAN	hospital	human - hospital disease
NEG2658	SCAI	2017-12-05	HUMAN	Volunteer	human - community carriage
SPARK_856	SCAI	2017-12-05	HUMAN	Volunteer	human - community carriage
NEG203	SCAI	2017-12-06	ANIMAL	domesticated_animal	cat
NEG202	SCAI	2017-12-06	ANIMAL	domesticated_animal	cat
NEG199	SCAI	2017-12-06	ANIMAL	wild_animal	invertebrates
NEG200	SCAI	2017-12-06	ANIMAL	wild_animal	invertebrates
NEG198	SCAI	2017-12-06	ANIMAL	wild_animal	invertebrates
NEG201	SCAI	2017-12-06	ANIMAL	wild_animal	invertebrates
NEG204	SCAI	2017-12-06	ANIMAL	wild_animal	invertebrates
NEG205	SCAI	2017-12-06	ANIMAL	wild_animal	invertebrates
NEG207	SCAI	2017-12-06	ANIMAL	wild_animal	invertebrates
NEG206	SCAI	2017-12-06	ANIMAL	wild_animal	invertebrates
NEG223	SCAI	2017-12-06	ANIMAL	wild_animal	invertebrates
NEG212	SCAI	2017-12-06	ANIMAL	wild_animal	invertebrates
NEG227	SCAI	2017-12-06	ANIMAL	wild_animal	invertebrates
NEG218	SCAI	2017-12-06	ANIMAL	wild_animal	invertebrates
SPARK_882	SCAI	2017-12-06	ANIMAL	wild_animal	invertebrates
NEG214	SCAI	2017-12-06	ANIMAL	wild_animal	invertebrates
NEG217	SCAI	2017-12-06	ANIMAL	wild_animal	invertebrates
NEG221	SCAI	2017-12-06	ANIMAL	wild_animal	invertebrates
NEG231	SCAI	2017-12-06	ANIMAL	wild_animal	invertebrates
SPARK_887	SCAI	2017-12-06	ANIMAL	wild_animal	invertebrates
SPARK_877	SCAI	2017-12-06	ANIMAL	wild_animal	invertebrates
SPARK_889	SCAI	2017-12-06	ANIMAL	wild_animal	invertebrates
NEG219	SCAI	2017-12-06	ANIMAL	wild_animal	invertebrates
NEG230	SCAI	2017-12-06	ANIMAL	wild_animal	invertebrates
NEG222	SCAI	2017-12-06	ANIMAL	wild_animal	invertebrates
NEG210	SCAI	2017-12-06	ANIMAL	wild_animal	invertebrates
NEG209	SCAI	2017-12-06	ANIMAL	wild_animal	invertebrates
SPARK_878	SCAI	2017-12-06	ANIMAL	wild_animal	invertebrates
NEG215	SCAI	2017-12-06	ANIMAL	wild_animal	invertebrates
NEG213	SCAI	2017-12-06	ANIMAL	wild_animal	invertebrates
NEG228	SCAI	2017-12-06	ANIMAL	wild_animal	invertebrates
NEG226	SCAI	2017-12-06	ANIMAL	wild_animal	invertebrates
NEG225	SCAI	2017-12-06	ANIMAL	wild_animal	invertebrates
SPARK_883	SCAI	2017-12-06	ANIMAL	wild_animal	invertebrates
NEG233	SCAI	2017-12-06	ANIMAL	wild_animal	invertebrates
NEG229	SCAI	2017-12-06	ANIMAL	wild_animal	invertebrates
NEG220	SCAI	2017-12-06	ANIMAL	wild_animal	invertebrates
SPARK_886	SCAI	2017-12-06	ANIMAL	wild_animal	invertebrates
SPARK_884	SCAI	2017-12-06	ANIMAL	wild_animal	invertebrates
SPARK_885	SCAI	2017-12-06	ANIMAL	wild_animal	invertebrates
NEG211	SCAI	2017-12-06	ANIMAL	wild_animal	invertebrates
NEG224	SCAI	2017-12-06	ANIMAL	wild_animal	invertebrates
NEG216	SCAI	2017-12-06	ANIMAL	wild_animal	invertebrates
SPARK_888	SCAI	2017-12-06	ANIMAL	wild_animal	invertebrates
SPARK_876	SCAI	2017-12-06	ANIMAL	wild_animal	invertebrates
SPARK_880	SCAI	2017-12-06	ANIMAL	wild_animal	invertebrates
NEG234	SCAI	2017-12-06	ANIMAL	wild_animal	invertebrates
NEG235	SCAI	2017-12-06	ANIMAL	wild_animal	invertebrates
SPARK_879	SCAI	2017-12-06	ANIMAL	wild_animal	invertebrates
NEG208	SCAI	2017-12-06	ANIMAL	wild_animal	invertebrates
SPARK_881	SCAI	2017-12-06	ANIMAL	wild_animal	invertebrates
NEG232	SCAI	2017-12-06	ANIMAL	wild_animal	invertebrates
NEG236	SCAI	2017-12-06	ANIMAL	wild_animal	invertebrates
NEG237	SCAI	2017-12-06	ANIMAL	wild_animal	invertebrates
SPARK_848	SCAI	2017-12-06	ANIMAL	wild_animal	invertebrates
SPARK_847	SCAI	2017-12-06	ANIMAL	wild_animal	invertebrates
NEG238	SCAI	2017-12-06	ANIMAL	wild_animal	invertebrates
NEG240	SCAI	2017-12-06	ANIMAL	wild_animal	invertebrates
NEG239	SCAI	2017-12-06	ANIMAL	wild_animal	invertebrates
NEG241	SCAI	2017-12-06	ANIMAL	wild_animal	invertebrates
SPARK_846	SCAI	2017-12-06	ANIMAL	wild_animal	invertebrates
NEG243	SCAI	2017-12-06	ANIMAL	wild_animal	invertebrates
SPARK_850	SCAI	2017-12-06	ANIMAL	wild_animal	invertebrates
SPARK_849	SCAI	2017-12-06	ANIMAL	wild_animal	invertebrates
NEG244	SCAI	2017-12-06	ANIMAL	wild_animal	invertebrates
NEG242	SCAI	2017-12-06	ANIMAL	wild_animal	invertebrates
SPARK_851	SCAI	2017-12-06	ANIMAL	wild_animal	invertebrates
NEG1540	SCAI	2017-12-06	ENVIRONMENTAL	botanical_garden	epiphytes
SPARK_858	diagnostic	2017-12-06	HUMAN	hospital	human - hospital disease
SPARK_857	diagnostic	2017-12-06	HUMAN	hospital	human - hospital disease
NEG2659	SCAI	2017-12-06	HUMAN	hospital	human - hospital carriage
SPARK_860	diagnostic	2017-12-06	HUMAN	hospital	human - hospital disease
SPARK_868	diagnostic	2017-12-06	HUMAN	hospital	human - hospital disease
SPARK_873	diagnostic	2017-12-06	HUMAN	hospital	human - hospital disease
NEG2660	SCAI	2017-12-06	HUMAN	Volunteer	human - community carriage
NEG2661	SCAI	2017-12-06	HUMAN	Volunteer	human - community carriage
SPARK_862	diagnostic	2017-12-07	HUMAN	hospital	human - hospital disease
SPARK_855	SCAI	2017-12-07	HUMAN	hospital	human - hospital carriage
SPARK_859	diagnostic	2017-12-07	HUMAN	hospital	human - hospital disease
SPARK_861	diagnostic	2017-12-07	HUMAN	hospital	human - hospital disease
SPARK_853	SCAI	2017-12-07	HUMAN	hospital	human - hospital carriage
SPARK_921	diagnostic	2017-12-08	HUMAN	hospital	human - hospital disease
SPARK_870	diagnostic	2017-12-10	HUMAN	hospital	human - hospital disease
SPARK_867	diagnostic	2017-12-10	HUMAN	hospital	human - hospital carriage
SPARK_871	diagnostic	2017-12-10	HUMAN	hospital	human - hospital disease
SPARK_874	diagnostic	2017-12-10	HUMAN	hospital	human - hospital disease
SPARK_869	diagnostic	2017-12-10	HUMAN	hospital	human - hospital disease
SPARK_863	SCAI	2017-12-10	HUMAN	Volunteer	human - community carriage
NEG2663	SCAI	2017-12-11	HUMAN	hospital	human - hospital carriage
NEG2662	SCAI	2017-12-11	HUMAN	hospital	human - hospital carriage
SPARK_890	SCAI	2017-12-11	HUMAN	hospital	human - hospital carriage
SPARK_875	SCAI	2017-12-11	HUMAN	Volunteer	human - community carriage
SPARK_1521	diagnostic	2017-12-12	ANIMAL	domesticated_animal	dog
NEG245	SCAI	2017-12-12	ANIMAL	wild_animal	invertebrates
NEG250	SCAI	2017-12-12	ANIMAL	wild_animal	invertebrates
NEG247	SCAI	2017-12-12	ANIMAL	wild_animal	invertebrates
NEG249	SCAI	2017-12-12	ANIMAL	wild_animal	invertebrates
NEG248	SCAI	2017-12-12	ANIMAL	wild_animal	invertebrates
NEG246	SCAI	2017-12-12	ANIMAL	wild_animal	invertebrates
NEG2664	SCAI	2017-12-12	HUMAN	hospital	human - hospital carriage
SPARK_864	diagnostic	2017-12-12	HUMAN	hospital	human - hospital disease
SPARK_865	diagnostic	2017-12-12	HUMAN	hospital	human - hospital disease
SPARK_927	diagnostic	2017-12-12	HUMAN	hospital	human - hospital carriage
SPARK_920	diagnostic	2017-12-12	HUMAN	hospital	human - hospital disease
SPARK_929	diagnostic	2017-12-13	HUMAN	hospital	human - hospital disease
SPARK_922	diagnostic	2017-12-13	HUMAN	hospital	human - hospital disease
SPARK_937	SCAI	2017-12-13	HUMAN	Volunteer	human - community carriage
NEG2665	SCAI	2017-12-13	HUMAN	Volunteer	human - community carriage
SPARK_834	diagnostic	2017-12-14	HUMAN	hospital	human - hospital disease
SPARK_891	SCAI	2017-12-14	HUMAN	hospital	human - hospital carriage
SPARK_931	diagnostic	2017-12-14	HUMAN	hospital	human - hospital disease
SPARK_926	diagnostic	2017-12-14	HUMAN	hospital	human - hospital disease
SPARK_1522	diagnostic	2017-12-15	ANIMAL	domesticated_animal	dog
NEG251	SCAI	2017-12-15	ANIMAL	farm	cow
NEG252	SCAI	2017-12-15	ANIMAL	farm	cow
SPARK_894	SCAI	2017-12-15	ANIMAL	farm	cow
SPARK_901	SCAI	2017-12-15	ANIMAL	farm	cow
SPARK_895	SCAI	2017-12-15	ANIMAL	farm	cow
SPARK_896	SCAI	2017-12-15	ANIMAL	farm	cow
SPARK_897	SCAI	2017-12-15	ANIMAL	farm	cow
SPARK_898	SCAI	2017-12-15	ANIMAL	farm	cow
SPARK_900	SCAI	2017-12-15	ANIMAL	farm	cow
SPARK_902	SCAI	2017-12-15	ANIMAL	farm	cow
SPARK_903	SCAI	2017-12-15	ANIMAL	farm	cow
SPARK_892	SCAI	2017-12-15	ANIMAL	farm	cow
SPARK_904	SCAI	2017-12-15	ANIMAL	farm	cow
SPARK_905	SCAI	2017-12-15	ANIMAL	farm	cow
SPARK_906	SCAI	2017-12-15	ANIMAL	farm	cow
SPARK_924	SCAI	2017-12-15	ANIMAL	farm	cow
SPARK_907	SCAI	2017-12-15	ANIMAL	farm	cow
SPARK_908	SCAI	2017-12-15	ANIMAL	farm	cow
SPARK_909	SCAI	2017-12-15	ANIMAL	farm	cow
SPARK_910	SCAI	2017-12-15	ANIMAL	farm	cow
SPARK_911	SCAI	2017-12-15	ANIMAL	farm	cow
SPARK_912	SCAI	2017-12-15	ANIMAL	farm	cow
NEG253	SCAI	2017-12-15	ANIMAL	farm	cow
SPARK_913	SCAI	2017-12-15	ANIMAL	farm	cow
NEG254	SCAI	2017-12-15	ANIMAL	farm	cow
NEG255	SCAI	2017-12-15	ANIMAL	farm	cow
SPARK_914	SCAI	2017-12-15	ANIMAL	farm	cow
SPARK_915	SCAI	2017-12-15	ANIMAL	farm	cow
SPARK_916	SCAI	2017-12-15	ANIMAL	farm	cow
SPARK_917	SCAI	2017-12-15	ANIMAL	farm	cow
NEG256	SCAI	2017-12-15	ANIMAL	farm	cow
SPARK_918	SCAI	2017-12-15	ANIMAL	farm	cow
SPARK_919	SCAI	2017-12-15	ANIMAL	farm	cow
NEG257	SCAI	2017-12-15	ANIMAL	farm	cow
SPARK_925	SCAI	2017-12-15	ANIMAL	farm	cow
NEG258	SCAI	2017-12-15	ANIMAL	farm	cow
NEG259	SCAI	2017-12-15	ANIMAL	farm	cow
SPARK_893	SCAI	2017-12-15	ANIMAL	farm	cow
SPARK_899	SCAI	2017-12-15	ANIMAL	farm	cow
NEG260	SCAI	2017-12-15	ANIMAL	farm	cow
SPARK_938	SCAI	2017-12-15	HUMAN	hospital	human - hospital carriage
SPARK_932	diagnostic	2017-12-15	HUMAN	hospital	human - hospital disease
SPARK_930	diagnostic	2017-12-15	HUMAN	hospital	human - hospital disease
SPARK_940	SCAI	2017-12-16	HUMAN	hospital	human - hospital carriage
NEG2666	SCAI	2017-12-16	HUMAN	hospital	human - hospital carriage
SPARK_939	SCAI	2017-12-16	HUMAN	hospital	human - hospital carriage
SPARK_928	diagnostic	2017-12-16	HUMAN	hospital	human - hospital disease
SPARK_933	diagnostic	2017-12-16	HUMAN	hospital	human - hospital disease
NEG261	SCAI	2017-12-17	ANIMAL	wild_animal	NA
NEG2667	SCAI	2017-12-17	HUMAN	Volunteer	human - community carriage
SPARK_951	diagnostic	2017-12-18	HUMAN	hospital	human - hospital disease
SPARK_941	SCAI	2017-12-18	HUMAN	hospital	human - hospital carriage
SPARK_942	SCAI	2017-12-18	HUMAN	hospital	human - hospital carriage
SPARK_950	diagnostic	2017-12-18	HUMAN	hospital	human - hospital disease
NEG2668	SCAI	2017-12-19	HUMAN	hospital	human - hospital carriage
SPARK_953	diagnostic	2017-12-19	HUMAN	hospital	human - hospital disease
SPARK_952	diagnostic	2017-12-19	HUMAN	hospital	human - hospital disease
SPARK_943	SCAI	2017-12-19	HUMAN	hospital	human - hospital carriage
SPARK_961	diagnostic	2017-12-19	HUMAN	hospital	human - hospital carriage
SPARK_960	diagnostic	2017-12-19	HUMAN	hospital	human - hospital carriage
SPARK_936	diagnostic	2017-12-19	HUMAN	hospital	human - hospital disease
SPARK_935	diagnostic	2017-12-19	HUMAN	hospital	human - hospital disease
SPARK_923	diagnostic	2017-12-20	HUMAN	hospital	human - hospital disease
SPARK_947	diagnostic	2017-12-20	HUMAN	hospital	human - hospital disease
SPARK_934	diagnostic	2017-12-20	HUMAN	hospital	human - hospital disease
SPARK_948	diagnostic	2017-12-20	HUMAN	hospital	human - hospital disease
SPARK_958	diagnostic	2017-12-21	HUMAN	hospital	human - hospital disease
SPARK_956	diagnostic	2017-12-21	HUMAN	hospital	human - hospital disease
SPARK_963	SCAI	2017-12-21	HUMAN	hospital	human - hospital carriage
SPARK_957	diagnostic	2017-12-21	HUMAN	hospital	human - hospital disease
SPARK_944	diagnostic	2017-12-21	HUMAN	hospital	human - hospital disease
SPARK_949	diagnostic	2017-12-21	HUMAN	hospital	human - hospital disease
NEG262	SCAI	2017-12-22	ANIMAL	domesticated_animal	other mammals
SPARK_954	diagnostic	2017-12-22	HUMAN	hospital	human - hospital disease
SPARK_964	SCAI	2017-12-22	HUMAN	hospital	human - hospital carriage
SPARK_955	diagnostic	2017-12-22	HUMAN	hospital	human - hospital disease
SPARK_946	diagnostic	2017-12-22	HUMAN	hospital	human - hospital disease
SPARK_959	diagnostic	2017-12-23	HUMAN	hospital	human - hospital disease
SPARK_945	diagnostic	2017-12-23	HUMAN	hospital	human - hospital disease
SPARK_971	diagnostic	2017-12-26	HUMAN	hospital	human - hospital disease
SPARK_962	diagnostic	2017-12-26	HUMAN	hospital	human - hospital disease
SPARK_965	SCAI	2017-12-27	HUMAN	hospital	human - hospital carriage
SPARK_967	SCAI	2017-12-27	HUMAN	hospital	human - hospital carriage
SPARK_966	SCAI	2017-12-27	HUMAN	hospital	human - hospital carriage
SPARK_969	diagnostic	2017-12-27	HUMAN	hospital	human - hospital carriage
SPARK_975	diagnostic	2017-12-27	HUMAN	hospital	human - hospital carriage
SPARK_1013	SCAI	2017-12-28	ANIMAL	farm	poultry
SPARK_972	diagnostic	2017-12-28	HUMAN	hospital	human - hospital carriage
SPARK_994	diagnostic	2017-12-28	HUMAN	hospital	human - hospital disease
SPARK_993	diagnostic	2017-12-28	HUMAN	hospital	human - hospital disease
SPARK_992	diagnostic	2017-12-28	HUMAN	hospital	human - hospital disease
SPARK_970	diagnostic	2017-12-28	HUMAN	hospital	human - hospital disease
SPARK_973	diagnostic	2017-12-28	HUMAN	hospital	human - hospital carriage
SPARK_996	diagnostic	2017-12-29	HUMAN	hospital	human - hospital disease
SPARK_995	diagnostic	2017-12-29	HUMAN	hospital	human - hospital disease
SPARK_1008	SCAI	2017-12-29	HUMAN	hospital	human - hospital carriage
SPARK_968	diagnostic	2017-12-29	HUMAN	hospital	human - hospital disease
NEG263	SCAI	2017-12-30	ANIMAL	domesticated_animal	other mammals
SPARK_1012	SCAI	2017-12-30	ANIMAL	domesticated_animal	other mammals
SPARK_998	diagnostic	2017-12-30	HUMAN	hospital	human - hospital disease
SPARK_997	diagnostic	2017-12-30	HUMAN	hospital	human - hospital disease
SPARK_974	diagnostic	2017-12-31	HUMAN	hospital	human - hospital carriage
SPARK_976	diagnostic	2017-12-31	HUMAN	hospital	human - hospital disease
NEG2669	SCAI	2018-01-01	HUMAN	hospital	human - hospital carriage
NEG2670	SCAI	2018-01-01	HUMAN	hospital	human - hospital carriage
SPARK_977	SCAI	2018-01-01	HUMAN	hospital	human - hospital carriage
SPARK_979	SCAI	2018-01-01	HUMAN	hospital	human - hospital carriage
SPARK_980	SCAI	2018-01-01	HUMAN	hospital	human - hospital carriage
SPARK_1002	diagnostic	2018-01-02	HUMAN	hospital	human - hospital disease
SPARK_1014	SCAI	2018-01-02	HUMAN	hospital	human - hospital carriage
SPARK_1001	diagnostic	2018-01-02	HUMAN	hospital	human - hospital disease
SPARK_1009	SCAI	2018-01-02	HUMAN	hospital	human - hospital carriage
SPARK_1000	diagnostic	2018-01-02	HUMAN	hospital	human - hospital disease
SPARK_999	diagnostic	2018-01-02	HUMAN	hospital	human - hospital disease
NEG2671	SCAI	2018-01-02	HUMAN	hospital	human - hospital carriage
SPARK_978	SCAI	2018-01-02	HUMAN	hospital	human - hospital carriage
SPARK_981	SCAI	2018-01-02	HUMAN	hospital	human - hospital carriage
SPARK_984	SCAI	2018-01-02	HUMAN	hospital	human - hospital carriage
NEG2672	SCAI	2018-01-02	HUMAN	hospital	human - hospital carriage
SPARK_982	SCAI	2018-01-02	HUMAN	hospital	human - hospital carriage
NEG2673	SCAI	2018-01-02	HUMAN	hospital	human - hospital carriage
SPARK_983	SCAI	2018-01-02	HUMAN	hospital	human - hospital carriage
NEG2674	SCAI	2018-01-02	HUMAN	hospital	human - hospital carriage
NEG264	SCAI	2018-01-03	ANIMAL	domesticated_animal	dog
NEG2675	SCAI	2018-01-03	HUMAN	hospital	human - hospital carriage
SPARK_1010	SCAI	2018-01-03	HUMAN	hospital	human - hospital carriage
SPARK_1007	diagnostic	2018-01-03	HUMAN	hospital	human - hospital disease
SPARK_991	diagnostic	2018-01-03	HUMAN	hospital	human - hospital disease
NEG265	SCAI	2018-01-04	ANIMAL	domesticated_animal	dog
SPARK_987	diagnostic	2018-01-04	HUMAN	hospital	human - hospital disease
SPARK_1015	SCAI	2018-01-04	HUMAN	hospital	human - hospital carriage
SPARK_1011	SCAI	2018-01-04	HUMAN	hospital	human - hospital carriage
NEG2676	SCAI	2018-01-04	HUMAN	hospital	human - hospital carriage
NEG2677	SCAI	2018-01-04	HUMAN	hospital	human - hospital carriage
SPARK_990	diagnostic	2018-01-04	HUMAN	hospital	human - hospital disease
SPARK_988	diagnostic	2018-01-04	HUMAN	hospital	human - hospital disease
SPARK_989	diagnostic	2018-01-04	HUMAN	hospital	human - hospital disease
SPARK_985	diagnostic	2018-01-05	HUMAN	hospital	human - hospital disease
SPARK_1004	diagnostic	2018-01-05	HUMAN	hospital	human - hospital disease
SPARK_1003	diagnostic	2018-01-05	HUMAN	hospital	human - hospital carriage
SPARK_986	diagnostic	2018-01-05	HUMAN	hospital	human - hospital disease
NEG266	SCAI	2018-01-08	ANIMAL	domesticated_animal	dog
NEG272	SCAI	2018-01-08	ANIMAL	domesticated_animal	other mammals
NEG270	SCAI	2018-01-08	ANIMAL	domesticated_animal	poultry
NEG271	SCAI	2018-01-08	ANIMAL	domesticated_animal	poultry
NEG269	SCAI	2018-01-08	ANIMAL	domesticated_animal	poultry
NEG267	SCAI	2018-01-08	ANIMAL	domesticated_animal	poultry
NEG268	SCAI	2018-01-08	ANIMAL	domesticated_animal	poultry
SPARK_1016	SCAI	2018-01-08	ANIMAL	farm	cow
SPARK_1044	diagnostic	2018-01-08	HUMAN	hospital	human - hospital disease
SPARK_1005	diagnostic	2018-01-08	HUMAN	hospital	human - hospital disease
SPARK_1006	diagnostic	2018-01-08	HUMAN	hospital	human - hospital carriage
NEG276	SCAI	2018-01-09	ANIMAL	domesticated_animal	dog
NEG275	SCAI	2018-01-09	ANIMAL	domesticated_animal	dog
NEG274	SCAI	2018-01-09	ANIMAL	domesticated_animal	dog
NEG277	SCAI	2018-01-09	ANIMAL	domesticated_animal	other mammals
NEG273	SCAI	2018-01-09	ANIMAL	farm	cow
SPARK_1031	diagnostic	2018-01-09	HUMAN	hospital	human - hospital disease
SPARK_1030	diagnostic	2018-01-09	HUMAN	hospital	human - hospital disease
SPARK_1028	diagnostic	2018-01-10	HUMAN	hospital	human - hospital disease
SPARK_1018	SCAI	2018-01-10	HUMAN	hospital	human - hospital carriage
SPARK_1017	SCAI	2018-01-10	HUMAN	hospital	human - hospital carriage
SPARK_1045	diagnostic	2018-01-10	HUMAN	hospital	human - hospital disease
SPARK_1046	diagnostic	2018-01-10	HUMAN	hospital	human - hospital disease
SPARK_1049	diagnostic	2018-01-10	HUMAN	hospital	human - hospital disease
SPARK_1027	diagnostic	2018-01-10	HUMAN	hospital	human - hospital disease
SPARK_1047	diagnostic	2018-01-11	HUMAN	hospital	human - hospital disease
SPARK_1055	SCAI	2018-01-11	HUMAN	hospital	human - hospital carriage
SPARK_1021	diagnostic	2018-01-11	HUMAN	hospital	human - hospital disease
SPARK_1048	diagnostic	2018-01-12	HUMAN	hospital	human - hospital disease
SPARK_1050	diagnostic	2018-01-12	HUMAN	hospital	human - hospital disease
SPARK_1033	diagnostic	2018-01-12	HUMAN	hospital	human - hospital disease
NEG2678	SCAI	2018-01-12	HUMAN	hospital	human - hospital carriage
SPARK_1029	diagnostic	2018-01-13	HUMAN	hospital	human - hospital disease
SPARK_1043	SCAI	2018-01-13	HUMAN	hospital	human - hospital carriage
SPARK_1042	SCAI	2018-01-13	HUMAN	hospital	human - hospital carriage
NEG2680	SCAI	2018-01-13	HUMAN	hospital	human - hospital carriage
SPARK_1041	SCAI	2018-01-13	HUMAN	hospital	human - hospital carriage
NEG2679	SCAI	2018-01-13	HUMAN	hospital	human - hospital carriage
SPARK_1040	SCAI	2018-01-13	HUMAN	hospital	human - hospital carriage
SPARK_1038	SCAI	2018-01-14	HUMAN	hospital	human - hospital carriage
SPARK_1039	SCAI	2018-01-14	HUMAN	hospital	human - hospital carriage
NEG2681	SCAI	2018-01-14	HUMAN	hospital	human - hospital carriage
SPARK_1037	SCAI	2018-01-14	HUMAN	hospital	human - hospital carriage
SPARK_1036	SCAI	2018-01-14	HUMAN	hospital	human - hospital carriage
NEG1318	SCAI	2018-01-15	ANIMAL	wild_animal	invertebrates
NEG1317	SCAI	2018-01-15	ANIMAL	wild_animal	invertebrates
SPARK_1051	diagnostic	2018-01-15	HUMAN	hospital	human - hospital disease
SPARK_1052	diagnostic	2018-01-15	HUMAN	hospital	human - hospital disease
SPARK_1032	diagnostic	2018-01-15	HUMAN	hospital	human - hospital carriage
SPARK_1034	diagnostic	2018-01-15	HUMAN	hospital	human - hospital disease
NEG2682	SCAI	2018-01-15	HUMAN	hospital	human - hospital carriage
NEG2683	SCAI	2018-01-15	HUMAN	hospital	human - hospital carriage
SPARK_1035	SCAI	2018-01-15	HUMAN	hospital	human - hospital carriage
SPARK_1053	diagnostic	2018-01-16	HUMAN	hospital	human - hospital disease
SPARK_1054	diagnostic	2018-01-16	HUMAN	hospital	human - hospital disease
SPARK_1061	SCAI	2018-01-16	HUMAN	hospital	human - hospital carriage
NEG278	SCAI	2018-01-17	ANIMAL	farm	other mammals
SPARK_1080	diagnostic	2018-01-17	HUMAN	hospital	human - hospital disease
SPARK_1056	SCAI	2018-01-17	HUMAN	hospital	human - hospital carriage
SPARK_1081	diagnostic	2018-01-17	HUMAN	hospital	human - hospital disease
SPARK_1062	SCAI	2018-01-17	HUMAN	hospital	human - hospital carriage
NEG2685	SCAI	2018-01-17	HUMAN	hospital	human - hospital carriage
SPARK_1058	SCAI	2018-01-17	HUMAN	hospital	human - hospital carriage
NEG2684	SCAI	2018-01-17	HUMAN	hospital	human - hospital carriage
SPARK_1082	diagnostic	2018-01-18	HUMAN	hospital	human - hospital disease
SPARK_1057	SCAI	2018-01-18	HUMAN	hospital	human - hospital carriage
SPARK_1019	SCAI	2018-01-18	HUMAN	hospital	human - hospital carriage
SPARK_1083	diagnostic	2018-01-18	HUMAN	hospital	human - hospital disease
NEG2686	SCAI	2018-01-18	HUMAN	hospital	human - hospital carriage
SPARK_1064	SCAI	2018-01-18	HUMAN	hospital	human - hospital carriage
SPARK_1060	SCAI	2018-01-18	HUMAN	hospital	human - hospital carriage
SPARK_1059	SCAI	2018-01-18	HUMAN	hospital	human - hospital carriage
SPARK_1069	SCAI	2018-01-19	ANIMAL	farm	sheep
NEG279	SCAI	2018-01-19	ANIMAL	farm	sheep
SPARK_1068	SCAI	2018-01-19	ANIMAL	farm	sheep
NEG283	SCAI	2018-01-19	ANIMAL	farm	sheep
SPARK_1065	SCAI	2018-01-19	ANIMAL	farm	sheep
NEG287	SCAI	2018-01-19	ANIMAL	farm	sheep
NEG280	SCAI	2018-01-19	ANIMAL	farm	sheep
NEG281	SCAI	2018-01-19	ANIMAL	farm	sheep
NEG288	SCAI	2018-01-19	ANIMAL	farm	sheep
NEG289	SCAI	2018-01-19	ANIMAL	farm	sheep
SPARK_1070	SCAI	2018-01-19	ANIMAL	farm	sheep
NEG282	SCAI	2018-01-19	ANIMAL	farm	sheep
NEG286	SCAI	2018-01-19	ANIMAL	farm	sheep
NEG290	SCAI	2018-01-19	ANIMAL	farm	sheep
NEG292	SCAI	2018-01-19	ANIMAL	farm	sheep
NEG299	SCAI	2018-01-19	ANIMAL	farm	sheep
NEG301	SCAI	2018-01-19	ANIMAL	farm	sheep
SPARK_1067	SCAI	2018-01-19	ANIMAL	farm	sheep
NEG293	SCAI	2018-01-19	ANIMAL	farm	sheep
NEG285	SCAI	2018-01-19	ANIMAL	farm	sheep
NEG297	SCAI	2018-01-19	ANIMAL	farm	sheep
NEG291	SCAI	2018-01-19	ANIMAL	farm	sheep
SPARK_1066	SCAI	2018-01-19	ANIMAL	farm	sheep
NEG296	SCAI	2018-01-19	ANIMAL	farm	sheep
NEG300	SCAI	2018-01-19	ANIMAL	farm	sheep
SPARK_1072	SCAI	2018-01-19	ANIMAL	farm	sheep
NEG284	SCAI	2018-01-19	ANIMAL	farm	sheep
SPARK_1071	SCAI	2018-01-19	ANIMAL	farm	sheep
NEG295	SCAI	2018-01-19	ANIMAL	farm	sheep
NEG294	SCAI	2018-01-19	ANIMAL	farm	sheep
NEG298	SCAI	2018-01-19	ANIMAL	farm	sheep
SPARK_1085	diagnostic	2018-01-19	HUMAN	hospital	human - hospital disease
SPARK_1084	diagnostic	2018-01-19	HUMAN	hospital	human - hospital disease
SPARK_1073	diagnostic	2018-01-19	HUMAN	hospital	human - hospital disease
SPARK_1063	SCAI	2018-01-19	HUMAN	hospital	human - hospital carriage
NEG2687	SCAI	2018-01-19	HUMAN	hospital	human - hospital carriage
NEG2688	SCAI	2018-01-20	HUMAN	hospital	human - hospital carriage
SPARK_1076	diagnostic	2018-01-21	HUMAN	hospital	human - hospital disease
NEG2690	SCAI	2018-01-21	HUMAN	hospital	human - hospital carriage
NEG2689	SCAI	2018-01-21	HUMAN	hospital	human - hospital carriage
NEG302	SCAI	2018-01-22	ANIMAL	wild_animal	other mammals
SPARK_1020	SCAI	2018-01-22	HUMAN	hospital	human - hospital carriage
SPARK_1086	SCAI	2018-01-22	HUMAN	hospital	human - hospital carriage
SPARK_1087	SCAI	2018-01-22	HUMAN	hospital	human - hospital carriage
SPARK_1098	diagnostic	2018-01-22	HUMAN	hospital	human - hospital carriage
SPARK_1075	diagnostic	2018-01-22	HUMAN	hospital	human - hospital disease
SPARK_1074	diagnostic	2018-01-22	HUMAN	hospital	human - hospital disease
NEG303	SCAI	2018-01-23	ANIMAL	wild_animal	other birds
NEG2691	SCAI	2018-01-23	HUMAN	hospital	human - hospital carriage
SPARK_1023	SCAI	2018-01-23	HUMAN	hospital	human - hospital carriage
SPARK_1099	diagnostic	2018-01-23	HUMAN	hospital	human - hospital disease
SPARK_1097	diagnostic	2018-01-23	HUMAN	hospital	human - hospital disease
SPARK_1077	diagnostic	2018-01-23	HUMAN	hospital	human - hospital disease
SPARK_1093	diagnostic	2018-01-23	HUMAN	hospital	human - hospital disease
SPARK_1078	diagnostic	2018-01-23	HUMAN	hospital	human - hospital disease
SPARK_1088	SCAI	2018-01-24	HUMAN	hospital	human - hospital carriage
SPARK_1022	SCAI	2018-01-24	HUMAN	hospital	human - hospital carriage
SPARK_1024	SCAI	2018-01-24	HUMAN	hospital	human - hospital carriage
SPARK_1089	SCAI	2018-01-24	HUMAN	hospital	human - hospital carriage
SPARK_1090	diagnostic	2018-01-24	HUMAN	hospital	human - hospital carriage
SPARK_1091	diagnostic	2018-01-24	HUMAN	hospital	human - hospital disease
SPARK_1523	diagnostic	2018-01-25	ANIMAL	domesticated_animal	cow
SPARK_1100	diagnostic	2018-01-25	HUMAN	hospital	human - hospital disease
SPARK_1101	diagnostic	2018-01-25	HUMAN	hospital	human - hospital disease
SPARK_1135	SCAI	2018-01-25	HUMAN	hospital	human - hospital carriage
SPARK_1025	SCAI	2018-01-25	HUMAN	hospital	human - hospital carriage
SPARK_1094	diagnostic	2018-01-25	HUMAN	hospital	human - hospital disease
NEG304	SCAI	2018-01-26	ANIMAL	wild_animal	other mammals
SPARK_1092	diagnostic	2018-01-26	HUMAN	hospital	human - hospital disease
SPARK_1026	SCAI	2018-01-26	HUMAN	hospital	human - hospital carriage
NEG2692	SCAI	2018-01-26	HUMAN	hospital	human - hospital carriage
SPARK_1136	SCAI	2018-01-26	HUMAN	hospital	human - hospital carriage
SPARK_1105	diagnostic	2018-01-26	HUMAN	hospital	human - hospital disease
SPARK_1103	diagnostic	2018-01-26	HUMAN	hospital	human - hospital disease
SPARK_1102	diagnostic	2018-01-26	HUMAN	hospital	human - hospital disease
SPARK_1104	diagnostic	2018-01-26	HUMAN	hospital	human - hospital disease
SPARK_1106	diagnostic	2018-01-27	HUMAN	hospital	human - hospital disease
SPARK_1096	diagnostic	2018-01-29	HUMAN	hospital	human - hospital disease
SPARK_1137	SCAI	2018-01-30	HUMAN	hospital	human - hospital carriage
SPARK_1079	diagnostic	2018-01-30	HUMAN	hospital	human - hospital disease
SPARK_1143	diagnostic	2018-01-30	HUMAN	hospital	human - hospital disease
SPARK_1095	diagnostic	2018-01-30	HUMAN	hospital	human - hospital disease
NEG310	SCAI	2018-01-31	ANIMAL	farm	cow
SPARK_1111	SCAI	2018-01-31	ANIMAL	farm	cow
SPARK_1107	SCAI	2018-01-31	ANIMAL	farm	cow
SPARK_1108	SCAI	2018-01-31	ANIMAL	farm	cow
SPARK_1109	SCAI	2018-01-31	ANIMAL	farm	cow
NEG309	SCAI	2018-01-31	ANIMAL	farm	cow
SPARK_1110	SCAI	2018-01-31	ANIMAL	farm	cow
SPARK_1112	SCAI	2018-01-31	ANIMAL	farm	cow
SPARK_1113	SCAI	2018-01-31	ANIMAL	farm	cow
SPARK_1114	SCAI	2018-01-31	ANIMAL	farm	cow
SPARK_1115	SCAI	2018-01-31	ANIMAL	farm	cow
SPARK_1116	SCAI	2018-01-31	ANIMAL	farm	cow
SPARK_1117	SCAI	2018-01-31	ANIMAL	farm	cow
SPARK_1118	SCAI	2018-01-31	ANIMAL	farm	cow
SPARK_1119	SCAI	2018-01-31	ANIMAL	farm	cow
[truncated: 3,901 more rows]

## Sheet: Table_S2
id	species	species_abbv	species_gp	S_SC_STc	SC	ST	plate_type	group_summary	group_summary_l2	virulence_score	resistance_score	num_resistance_classes	num_resistance_genes	Yersiniabactin	YbST	Colibactin	CbST	Aerobactin	AbST	Salmochelin	SmST	rmpA	rmpA2	wzi	K_locus	K_locus_problems	K_locus_confidence	K_locus_identity	K_locus_missing_genes	O_locus	O_locus_problems	O_locus_confidence	O_locus_identity	O_locus_missing_genes	Chr_ST	iucA	iucB	iucC	iucD	iutA	iroB	iroC	iroD	iroN	AGly	Col	Fcyn	Flq	Gly
SPARK_1000_C1	Klebsiella pneumoniae	K.pne	K.pne SPEC	K.pne_SC15_ST101	SC15	ST101	diagnostic	human - hospital disease	human	1	0	1	0	ybt 9; ICEKp3	183-2LV	-	0	-	0	-	0	-	-	wzi137	KL17	none	Very high	0.9996	NA	O1v1	none	Very high	0.98	NA	ST101	-	-	-	-	-	-	-	-	-	-	-	-	GyrA-83Y;GyrA-87N;ParC-80I	-
SPARK_1001_C1	Klebsiella pneumoniae	K.pne	K.pne SPEC	K.pne_SC4_ST45	SC4	ST45	diagnostic	human - hospital disease	human	0	1	8	11	-	0	-	0	-	0	-	0	-	-	-	KL24	?-	None	0.988	KL24_04_wza,KL24_06_wzc,KL24_07_wcuD,KL24_08_wcuC,KL24_09_wcuV,KL24_10_wbaZ	O2v1	none	Very high	0.9876	NA	ST45	-	-	-	-	-	-	-	-	-	Aac3-IIa^;StrA^;StrB	-	-	QnrB1?	-
SPARK_1002_C1	Klebsiella pneumoniae	K.pne	K.pne SPEC	K.pne_SC18_ST219	SC18	ST219	diagnostic	human - hospital disease	human	1	1	9	17	ybt unknown	0	-	0	-	0	-	0	-	-	wzi177	KL114	none	Very high	0.9978	NA	O1v1	none	Very high	0.9855	NA	ST219	-	-	-	-	-	-	-	-	-	Aac3-IIa^;AadA2^;Aph3-Ia^;StrA*;StrB*	-	-	Qnr-S1;QnrB1?	-
SPARK_1003_C1	Klebsiella pneumoniae	K.pne	K.pne SPEC	K.pne_SC1_ST307	SC1	ST307	diagnostic	human - hospital carriage	human	1	2	7	12	ybt 9; ICEKp3	157-1LV	-	0	-	0	-	0	-	-	wzi173	KL102	none	Very high	0.9927	NA	O2v2	none	Very high	0.9845	NA	ST307	-	-	-	-	-	-	-	-	-	Aac3-IIa^;StrA^;StrB	-	-	GyrA-83I;ParC-80I;QnrB1?	-
SPARK_1004_C1	Klebsiella pneumoniae	K.pne	K.pne SPEC	K.pne_SC3_ST512	SC3	ST512	diagnostic	human - hospital disease	human	0	2	8	10	-	0	-	0	-	0	-	0	-	-	wzi154	KL107	none	Very high	0.9999	NA	O2v2	none	Very high	0.9836	NA	ST512	-	-	-	-	-	-	-	-	-	Aac6-Ib;AadA2^;Aph3-Ia^	-	-	GyrA-83I;ParC-80I	-
SPARK_1005_C1	Klebsiella oxytoca	K.oxy	K.oxy SPEC	K.oxy_SC9_NA	SC9	NA	diagnostic	human - hospital disease	human	0	0	0	1	-	0	-	0	-	0	-	0	-	-	-	KL107	?-+*	None	0.7599	KL107_02_cpsACP,KL107_05_wzb,KL107_06_wzc,KL107_07_wbaP,KL107_08,KL107_09,KL107_10	OL104	+	None	0.9888	NA	NA	-	-	-	-	-	-	-	-	-	-	-	-	-	-
SPARK_1006_C1	Klebsiella pneumoniae	K.pne	K.pne SPEC	K.pne_SC1_ST307	SC1	ST307	diagnostic	human - hospital carriage	human	1	2	2	3	ybt 9; ICEKp3	157-1LV	-	0	-	0	-	0	-	-	wzi173	KL102	?	Good	0.9927	NA	O2v2	none	Very high	0.9845	NA	ST307	-	-	-	-	-	-	-	-	-	-	-	-	GyrA-83I;ParC-80I	-
SPARK_1007_C1	Klebsiella pneumoniae	K.pne	K.pne SPEC	K.pne_SC3_ST512	SC3	ST512	diagnostic	human - hospital disease	human	0	2	7	8	-	0	-	0	-	0	-	0	-	-	wzi154	KL107	none	Very high	1	NA	O2v2	none	Very high	0.9837	NA	ST512	-	-	-	-	-	-	-	-	-	Aac6-Ib;AadA2	-	-	GyrA-83I;ParC-80I	-
SPARK_1008_C1	Klebsiella michiganensis	K.mic	K.oxy SPEC	K.mic_SC50_NA	SC50	NA	SCAI	human - hospital carriage	human	0	0	1	2	-	0	-	0	-	0	-	0	-	-	-	KL107	-+*	None	0.7598	KL107_02_cpsACP,KL107_05_wzb,KL107_06_wzc,KL107_07_wbaP,KL107_08,KL107_09,KL107_10	O2v1	-+*	Good	0.7242	O1/O2v1_03_wbbM,O1/O2v1_05_wbbN,O1/O2v1_07_kfoC	NA	-	-	-	-	-	-	-	-	-	Aph3''Ia*?	-	-	-	-
SPARK_1009_C1	Klebsiella pneumoniae	K.pne	K.pne SPEC	K.pne_SC165_ST152	SC165	ST152	SCAI	human - hospital carriage	human	1	1	6	10	ybt 10; ICEKp4	91-2LV	-	0	-	0	-	0	-	-	wzi110	KL149	none	Very high	0.9998	NA	O4	none	Very high	0.9972	NA	ST152	-	-	-	-	-	-	-	-	-	Aac3-IIa^;StrA^;StrB	-	-	QnrB1	-
SPARK_100_C1	Klebsiella pneumoniae	K.pne	K.pne SPEC	K.pne_SC81_ST3827	SC81	ST3827	SCAI	cow	other mammals	0	0	1	0	-	0	-	0	-	0	-	0	-	-	wzi113	KL111	none	Perfect	1	NA	O3b	none	Very high	0.9922	NA	ST3827	-	-	-	-	-	-	-	-	-	-	-	-	-	-
SPARK_1010_C1	Klebsiella michiganensis	K.mic	K.oxy SPEC	K.mic_SC12_NA	SC12	NA	SCAI	human - hospital carriage	human	0	0	1	2	-	0	-	0	-	0	-	0	-	-	-	KL152	none	Very high	0.9826	NA	O2v1	-+*	Good	0.7211	O1/O2v1_03_wbbM,O1/O2v1_05_wbbN,O1/O2v1_07_kfoC	NA	-	-	-	-	-	-	-	-	-	Aph3''Ia*?	-	-	-	-
SPARK_1011_C1	Klebsiella pneumoniae	K.pne	K.pne SPEC	K.pne_SC6_ST37	SC6	ST423	SCAI	human - hospital carriage	human	1	0	1	0	ybt 9; ICEKp3	183-1LV	-	0	-	0	-	0	-	-	wzi8	KL8	none	Very high	0.9985	NA	O2v2	none	Very high	0.9844	NA	ST423	-	-	-	-	-	-	-	-	-	-	-	-	-	-
SPARK_1012_C1	Klebsiella variicola subsp. variicola	K.var	K.pne SPEC	K.var_SC41_ST2462-2LV	SC41	ST2462-2LV	SCAI	other mammals	other mammals	0	0	0	0	-	0	-	0	-	0	-	0	-	-	wzi458	KL39	+*	Good	0.9184	NA	O5	none	Very high	0.9956	NA	ST2462-2LV	-	-	-	-	-	-	-	-	-	-	-	-	-	-
SPARK_1013_C1	Klebsiella ornithinolytica	K.orn	K.orn SPEC	K.orn_SC3_NA	SC3	NA	SCAI	poultry	birds	1	0	4	6	ybt unknown	0	-	0	-	0	-	0	-	-	-	KL17	?-+*	None	0.7503	KL17_02_cpsACP,KL17_05_wzb,KL17_07_wzy,KL17_08_wctR,KL17_09_wctS,KL17_10_wctT,KL17_11_wctU,KL17_12_wcaJ,KL17_13_wcmZ,KL17_14_wzx	O12	-+*	Good	0.7521	O12_05_wbbL,O12_08_wbbB	NA	-	-	-	-	-	-	-	-	-	-	-	-	Qnr-S1	-
SPARK_1013_C2	Klebsiella ornithinolytica	K.orn	K.orn SPEC	K.orn_SC3_NA	SC3	NA	SCAI	poultry	birds	1	0	4	6	ybt unknown	0	-	0	-	0	-	0	-	-	-	KL17	?-+*	None	0.7503	KL17_02_cpsACP,KL17_05_wzb,KL17_07_wzy,KL17_08_wctR,KL17_09_wctS,KL17_10_wctT,KL17_11_wctU,KL17_12_wcaJ,KL17_13_wcmZ,KL17_14_wzx	O12	-+*	Good	0.7521	O12_05_wbbL,O12_08_wbbB	NA	-	-	-	-	-	-	-	-	-	-	-	-	Qnr-S1	-
SPARK_1014_C1	Klebsiella pneumoniae	K.pne	K.pne SPEC	K.pne_SC4_ST45	SC4	ST45	SCAI	human - hospital carriage	human	1	2	9	13	ybt 10; ICEKp4	78	-	0	-	0	-	0	-	-	wzi101	KL24	none	Very high	0.9901	NA	O2v1	none	Very high	0.9876	NA	ST45	-	-	-	-	-	-	-	-	-	Aac3-IIa^;StrA^;StrB	-	-	QnrB1?	-
SPARK_1014_C2	Klebsiella pneumoniae	K.pne	K.pne SPEC	K.pne_SC1_ST307	SC1	ST307	SCAI	human - hospital carriage	human	0	1	9	17	-	0	-	0	-	0	-	0	-	-	wzi173	KL102	none	Very high	0.9927	NA	O2v2	none	Very high	0.9845	NA	ST307	-	-	-	-	-	-	-	-	-	Aac3-IIa^;AadA2^;Aph3-Ia^;StrA*;StrB	-	-	GyrA-83I;ParC-80I;QnrB1?	-
SPARK_1015_C1	Klebsiella pneumoniae	K.pne	K.pne SPEC	K.pne_SC65_ST1106	SC65	ST1106	SCAI	human - hospital carriage	human	0	0	1	0	-	0	-	0	-	0	-	0	-	-	wzi162	KL122	none	Very high	0.9993	NA	O2v2	none	Very high	0.9848	NA	ST1106	-	-	-	-	-	-	-	-	-	-	-	-	-	-
SPARK_1015_C2	Klebsiella pneumoniae	K.pne	K.pne SPEC	K.pne_SC65_ST1106	SC65	ST1106	SCAI	human - hospital carriage	human	0	0	1	0	-	0	-	0	-	0	-	0	-	-	wzi162	KL122	none	Very high	0.9993	NA	O2v2	none	Very high	0.9848	NA	ST1106	-	-	-	-	-	-	-	-	-	-	-	-	-	-
SPARK_1016_C1	Klebsiella michiganensis	K.mic	K.oxy SPEC	K.mic_SC34_NA	SC34	NA	SCAI	cow	other mammals	0	0	6	10	-	0	-	0	-	0	-	0	-	-	-	KL66	?-+	Good	0.998	KL66_20_ugd	O1v1	-+*	Good	0.7244	O1/O2v1_03_wbbM,O1/O2v1_05_wbbN,O1/O2v1_07_kfoC	NA	-	-	-	-	-	-	-	-	-	Aph3''Ia;StrA^;StrB	-	-	Qnr-S1	-
SPARK_1018_C1	Klebsiella pneumoniae	K.pne	K.pne SPEC	K.pne_SC3_ST512	SC3	ST512	SCAI	human - hospital carriage	human	0	2	6	6	-	0	-	0	-	0	-	0	-	-	wzi154	KL107	none	Very high	1	NA	O2v2	-	High	0.9836	O1/O2v2_08_gmlC	ST512	-	-	-	-	-	-	-	-	-	Aac6-Ib;AadA2^	-	-	GyrA-83I;ParC-80I	-
SPARK_1018_C2	Klebsiella pneumoniae	K.pne	K.pne SPEC	K.pne_SC3_ST512	SC3	ST512	SCAI	human - hospital carriage	human	0	0	5	5	-	0	-	0	-	0	-	0	-	-	wzi154	KL107	none	Very high	1	NA	OL102	-*	None	0.8802	OL102_05_wbbL,OL102_06_rhamnan,OL102_07_wzm,OL102_08_wzt	ST512	-	-	-	-	-	-	-	-	-	Aac6-Ib;AadA2^	-	-	GyrA-83I;ParC-80I	-
SPARK_1019_C1	Klebsiella pneumoniae	K.pne	K.pne SPEC	K.pne_SC20_ST111	SC20	ST111	SCAI	human - hospital carriage	human	1	0	1	0	ybt unknown	0	-	0	-	0	-	0	-	-	wzi323	KL62	none	Very high	0.9993	NA	O1v1	none	Very high	0.9887	NA	ST111	-	-	-	-	-	-	-	-	-	-	-	-	-	-
SPARK_101_C1	Klebsiella pneumoniae	K.pne	K.pne SPEC	K.pne_SC65_ST1106	SC65	ST1106	SCAI	surface - farm	surface	0	0	1	0	-	0	-	0	-	0	-	0	-	-	wzi162	KL122	none	Very high	0.9994	NA	O2v2	none	Very high	0.9848	NA	ST1106	-	-	-	-	-	-	-	-	-	-	-	-	-	-
SPARK_101_C2	Klebsiella pneumoniae	K.pne	K.pne SPEC	K.pne_SC65_ST1106	SC65	ST1106	SCAI	surface - farm	surface	0	0	1	0	-	0	-	0	-	0	-	0	-	-	wzi162	KL122	none	Very high	0.9994	NA	O2v2	none	Very high	0.9848	NA	ST1106	-	-	-	-	-	-	-	-	-	-	-	-	-	-
SPARK_1020_C1	Klebsiella pneumoniae	K.pne	K.pne SPEC	K.pne_SC2_ST17	SC2	ST20	SCAI	human - hospital carriage	human	0	0	0	0	-	0	-	0	-	0	-	0	-	-	wzi33	KL64	none	Very high	0.9985	NA	O1v1	none	Very high	0.9943	NA	ST20	-	-	-	-	-	-	-	-	-	-	-	-	-	-
SPARK_1021_C1	Klebsiella pneumoniae	K.pne	K.pne SPEC	K.pne_SC1_ST307	SC1	ST307	diagnostic	human - hospital disease	human	1	2	7	11	ybt 9; ICEKp3	157-1LV	-	0	-	0	-	0	-	-	wzi173	KL102	none	Very high	0.9927	NA	O2v2	none	Very high	0.9845	NA	ST307	-	-	-	-	-	-	-	-	-	StrA^;StrB	-	-	GyrA-83I;ParC-80I;QnrB1?	-
SPARK_1022_C1	Klebsiella quasipneumoniae subsp. quasipneumoniae	K.qpq	K.pne SPEC	K.qpq_SC9_ST3876	SC9	ST3876-1LV	SCAI	human - hospital carriage	human	0	0	1	0	-	0	-	0	-	0	-	0	-	-	-	KL23	-*	High	0.8773	KL23_09_wckU	O3/O3a	none	Very high	0.9601	NA	ST3876-1LV	-	-	-	-	-	-	-	-	-	-	-	-	-	-
SPARK_1023_C1	Klebsiella pneumoniae	K.pne	K.pne SPEC	K.pne_SC11_ST392	SC11	ST392	SCAI	human - hospital carriage	human	0	2	8	12	-	0	-	0	-	0	-	0	-	-	wzi187	KL27	none	Very high	0.9928	NA	O4	none	Very high	0.9971	NA	ST392	-	-	-	-	-	-	-	-	-	Aac3-IIa^;StrA^;StrB	-	-	GyrA-83I;ParC-80I;QnrB1?	-
SPARK_1024_C1	Klebsiella pneumoniae	K.pne	K.pne SPEC	K.pne_SC34_ST13	SC34	ST13	SCAI	human - hospital carriage	human	1	1	8	12	ybt 10; ICEKp4	21	-	0	-	0	-	0	-	-	wzi40	KL3	none	Very high	0.9998	NA	O1v2	none	Very high	0.9873	NA	ST13	-	-	-	-	-	-	-	-	-	Aac3-IIa^;StrA^;StrB	-	-	QnrB1?	-
SPARK_1025_C1	Klebsiella pneumoniae	K.pne	K.pne SPEC	K.pne_SC166_ST3172	SC166	ST3172	SCAI	human - hospital carriage	human	1	0	1	0	ybt 4; plasmid	37-2LV	-	0	-	0	-	0	-	-	wzi108	KL137	*	Very high	0.9598	NA	OL101	*	Very high	0.9505	NA	ST3172	-	-	-	-	-	-	-	-	-	-	-	-	-	-
SPARK_1026_C1	Klebsiella pneumoniae	K.pne	K.pne SPEC	K.pne_SC167_ST172-2LV	SC167	ST172-2LV	SCAI	human - hospital carriage	human	0	0	1	0	-	0	-	0	-	0	-	0	-	-	wzi27	KL24	none	Very high	0.9966	NA	O1v1	none	Very high	0.9844	NA	ST172-2LV	-	-	-	-	-	-	-	-	-	-	-	-	-	-
SPARK_1027_C1	Klebsiella pneumoniae	K.pne	K.pne SPEC	K.pne_SC1_ST307	SC1	ST307	diagnostic	human - hospital disease	human	0	1	7	11	-	0	-	0	-	0	-	0	-	-	wzi173	KL102	none	Very high	0.9927	NA	O2v2	none	Very high	0.9845	NA	ST307	-	-	-	-	-	-	-	-	-	Aac3-IIa^;StrA^;StrB	-	-	GyrA-83I;ParC-80I;QnrB1?	-
SPARK_1028_C1	Klebsiella pneumoniae	K.pne	K.pne SPEC	K.pne_SC82_ST1496	SC82	ST1496	diagnostic	human - hospital disease	human	0	0	1	0	-	0	-	0	-	0	-	0	-	-	-	KL62	?-	None	0.9967	KL62_03_wzi,KL62_04_wza,KL62_05_wzb,KL62_06_wzc,KL62_07_wbaP	O1v1	?	Good	0.9818	NA	ST1496	-	-	-	-	-	-	-	-	-	-	-	-	-	-
SPARK_1029_C1	Klebsiella pneumoniae	K.pne	K.pne SPEC	K.pne_SC1_ST307	SC1	ST307	diagnostic	human - hospital disease	human	0	1	7	11	-	0	-	0	-	0	-	0	-	-	wzi173	KL102	none	Very high	0.9927	NA	O2v2	none	Very high	0.9845	NA	ST307	-	-	-	-	-	-	-	-	-	Aac3-IIa^;StrA^;StrB	-	-	GyrA-83I;ParC-80I;QnrB1?	-
SPARK_102_C1	Klebsiella pneumoniae	K.pne	K.pne SPEC	K.pne_SC83_ST629	SC83	ST629	SCAI	cow	other mammals	0	0	7	10	-	0	-	0	-	0	-	0	-	-	wzi100	KL10	?+	Low	0.9649	NA	O3/O3a	none	Very high	0.9797	NA	ST629	-	-	-	-	-	-	-	-	-	Aac3-IId^;StrA*;StrB*	-	-	Qnr-S1	-
SPARK_102_C2	Klebsiella pneumoniae	K.pne	K.pne SPEC	K.pne_SC83_ST629	SC83	ST629	SCAI	cow	other mammals	0	0	7	10	-	0	-	0	-	0	-	0	-	-	wzi100	KL10	none	Very high	0.9676	NA	O3/O3a	none	Very high	0.9791	NA	ST629	-	-	-	-	-	-	-	-	-	Aac3-IId^;StrA*;StrB*	-	-	Qnr-S1	-
SPARK_1031_C1	Klebsiella pneumoniae	K.pne	K.pne SPEC	K.pne_SC3_ST512	SC3	ST512	diagnostic	human - hospital disease	human	0	2	8	10	-	0	-	0	-	0	-	0	-	-	wzi154	KL107	none	Very high	1	NA	O2v2	none	Very high	0.9836	NA	ST512	-	-	-	-	-	-	-	-	-	Aac6-Ib;AadA2;Aph3-Ia^	-	-	GyrA-83I;ParC-80I	-
SPARK_1032_C1	Klebsiella pneumoniae	K.pne	K.pne SPEC	K.pne_SC1_ST307	SC1	ST307	diagnostic	human - hospital carriage	human	1	2	7	11	ybt 9; ICEKp3	157-1LV	-	0	-	0	-	0	-	-	wzi173	KL102	none	Very high	0.9927	NA	O2v2	none	Very high	0.9845	NA	ST307	-	-	-	-	-	-	-	-	-	StrA^;StrB	-	-	GyrA-83I;ParC-80I;QnrB1?	-
SPARK_1034_C1	Klebsiella pneumoniae	K.pne	K.pne SPEC	K.pne_SC38_ST25	SC38	ST25	diagnostic	human - hospital disease	human	0	0	6	6	-	0	-	0	-	0	-	0	-	-	wzi72	KL2	none	Very high	0.9841	NA	O1v2	none	Very high	0.9921	NA	ST25	-	-	-	-	-	-	-	-	-	StrA;StrB	-	-	GyrA-87G	-
SPARK_1035_C1	Klebsiella pneumoniae	K.pne	K.pne SPEC	K.pne_SC2_ST17	SC2	ST17	SCAI	human - hospital carriage	human	1	0	1	0	ybt 15; ICEKp11	231	-	0	-	0	-	0	-	-	wzi141	KL25	-	High	0.9917	KL25_09_wfeD	O5	*	High	0.9421	NA	ST17	-	-	-	-	-	-	-	-	-	-	-	-	-	-
SPARK_1036_C1	Klebsiella michiganensis	K.mic	K.oxy SPEC	K.mic_SC17_NA	SC17	NA	SCAI	human - hospital carriage	human	0	0	0	1	-	0	-	0	-	0	-	0	-	-	-	KL68	?-+*	Low	0.8909	KL68_02_cpsACP	O1v1	-+*	Good	0.7233	O1/O2v1_03_wbbM,O1/O2v1_05_wbbN,O1/O2v1_07_kfoC	NA	-	-	-	-	-	-	-	-	-	-	-	-	-	-
SPARK_1037_C1	Klebsiella oxytoca	K.oxy	K.oxy SPEC	K.oxy_SC41_NA	SC41	NA	SCAI	human - hospital carriage	human	0	0	0	1	-	0	-	0	-	0	-	0	-	-	-	KL27	?-+*	None	0.7916	KL27_02_cpsACP,KL27_08_wckI,KL27_09_wckS,KL27_10_wckR,KL27_13_wckQ,KL27_15_wctE,KL27_16_wctF	O5	*	High	0.8167	NA	NA	-	-	-	-	-	-	-	-	-	-	-	-	-	-
SPARK_1038_C1	Klebsiella pneumoniae	K.pne	K.pne SPEC	K.pne_SC2_ST17	SC2	ST20	SCAI	human - hospital carriage	human	0	0	1	0	-	0	-	0	-	0	-	0	-	-	wzi421	KL22	-	Good	0.9907	KL22_17	O2v2	none	Very high	0.9838	NA	ST20	-	-	-	-	-	-	-	-	-	-	-	-	-	-
SPARK_1039_C1	Klebsiella variicola subsp. variicola	K.var	K.pne SPEC	K.var_SC42_ST360	SC42	ST360	SCAI	human - hospital carriage	human	0	0	0	0	-	0	-	0	-	0	-	0	-	-	wzi53	KL53	none	Very high	0.9998	NA	O3/O3a	none	Very high	0.9934	NA	ST360	-	-	-	-	-	-	-	-	-	-	-	-	-	-
SPARK_103_C1	Klebsiella pneumoniae	K.pne	K.pne SPEC	K.pne_SC112_ST626	SC112	ST626	SCAI	cow	other mammals	0	0	5	9	-	0	-	0	-	0	-	0	-	-	wzi117	KL54	none	Very high	0.995	NA	O1v1	none	Very high	0.9818	NA	ST626	-	-	-	-	-	-	-	-	-	AadA1-pm*?;Aph3''Ia*;StrA;StrB	Mcr1-1	-	-	-
SPARK_1040_C1	Klebsiella pneumoniae	K.pne	K.pne SPEC	K.pne_SC1_ST307	SC1	ST307	SCAI	human - hospital carriage	human	1	2	7	12	ybt 9; ICEKp3	157-1LV	-	0	-	0	-	0	-	-	wzi173	KL102	none	Very high	0.9927	NA	O2v2	none	Very high	0.9845	NA	ST307	-	-	-	-	-	-	-	-	-	Aac3-IIa^;StrA^;StrB	-	-	GyrA-83I;ParC-80I;QnrB1?	-
SPARK_1041_C1	Klebsiella aerogenes	K.aer	K.aer SPEC	K.aer_SC9_NA	SC9	NA	SCAI	human - hospital carriage	human	0	0	0	1	-	0	-	0	-	0	-	0	-	-	-	KL119	?-+*	None	0.702	KL119_02_cpsACP,KL119_05_wzb,KL119_06_wzc,KL119_07_wzy,KL119_08,KL119_09,KL119_10,KL119_11,KL119_12_wzx,KL119_13_pglJ,KL119_14,KL119_15_manC,KL119_16_manB,KL119_17_wcaJ	O3/O3a	none	Very high	0.9547	NA	NA	-	-	-	-	-	-	-	-	-	-	-	-	-	-
SPARK_1042_C1	Klebsiella oxytoca	K.oxy	K.oxy SPEC	K.oxy_SC42_NA	SC42	NA	SCAI	human - hospital carriage	human	0	0	1	2	-	0	-	0	-	0	-	0	-	-	wzi531	KL68	?+*	Low	0.8581	NA	O5	*	High	0.8167	NA	NA	-	-	-	-	-	-	-	-	-	-	-	-	-	-
SPARK_1042_C2	Klebsiella pneumoniae	K.pne	K.pne SPEC	K.pne_SC7_ST36	SC7	ST36	SCAI	human - hospital carriage	human	0	0	1	0	-	0	-	0	-	0	-	0	-	-	wzi88	KL157	none	Very high	0.9998	NA	O2v1	none	Very high	0.9844	NA	ST36	-	-	-	-	-	-	-	-	-	-	-	-	-	-
SPARK_1043_C1	Klebsiella pneumoniae	K.pne	K.pne SPEC	K.pne_SC2_ST17	SC2	ST17	SCAI	human - hospital carriage	human	1	0	1	0	ybt 15; ICEKp11	231	-	0	-	0	-	0	-	-	wzi141	KL25	-	High	0.9917	KL25_09_wfeD	O5	*	High	0.9421	NA	ST17	-	-	-	-	-	-	-	-	-	-	-	-	-	-
SPARK_1044_C1	Klebsiella pneumoniae	K.pne	K.pne SPEC	K.pne_SC1_ST307	SC1	ST307	diagnostic	human - hospital disease	human	1	2	3	2	ybt 9; ICEKp3	157-1LV	-	0	-	0	-	0	-	-	wzi173	KL102	none	Very high	0.9927	NA	O2v2	?-	Good	0.9846	O1/O2v2_03_wbbM	ST307	-	-	-	-	-	-	-	-	-	-	-	-	GyrA-83I;ParC-80I	-
SPARK_1045_C1	Klebsiella pneumoniae	K.pne	K.pne SPEC	K.pne_SC11_ST392	SC11	ST392	diagnostic	human - hospital disease	human	0	1	8	12	-	0	-	0	-	0	-	0	-	-	wzi187	KL27	none	Very high	0.9928	NA	O4	none	Very high	0.9971	NA	ST392	-	-	-	-	-	-	-	-	-	Aac3-IIa^;Aac6-Ib;Aac6-Ib*?;StrA^;StrB	MgrB-6%	-	GyrA-83I;ParC-80I;QnrB1?	-
SPARK_1046_C1	Klebsiella pneumoniae	K.pne	K.pne SPEC	K.pne_SC53_ST277	SC53	ST277	diagnostic	human - hospital disease	human	0	1	1	0	-	0	-	0	-	0	-	0	-	-	wzi97	KL46	?*	Good	0.9965	NA	O3b	?	Good	0.9931	NA	ST277	-	-	-	-	-	-	-	-	-	-	-	-	-	-
SPARK_1047_C1	Klebsiella pneumoniae	K.pne	K.pne SPEC	K.pne_SC54_ST110	SC54	ST42-1LV	diagnostic	human - hospital disease	human	0	0	1	0	-	0	-	0	-	0	-	0	-	-	wzi33	KL64	none	Very high	0.9984	NA	O1v1	none	Very high	0.9933	NA	ST42-1LV	-	-	-	-	-	-	-	-	-	-	-	-	-	-
SPARK_1048_C1	Klebsiella pneumoniae	K.pne	K.pne SPEC	K.pne_SC1_ST307	SC1	ST307	diagnostic	human - hospital disease	human	0	1	8	17	-	0	-	0	-	0	-	0	-	-	wzi173	KL102	none	Very high	0.9927	NA	O2v2	none	Very high	0.9845	NA	ST307	-	-	-	-	-	-	-	-	-	Aac3-IIa^;AadA2^;Aph3-Ia^;StrA*	-	-	GyrA-83I;ParC-80I;Qnr-S1;QnrB1?	-
SPARK_1049_C1	Klebsiella pneumoniae	K.pne	K.pne SPEC	K.pne_SC3_ST512	SC3	ST512	diagnostic	human - hospital disease	human	0	2	8	10	-	0	-	0	-	0	-	0	-	-	wzi154	KL107	none	Very high	1	NA	O2v2	none	Very high	0.9836	NA	ST512	-	-	-	-	-	-	-	-	-	Aac6-Ib;AadA2^;Aph3-Ia^	-	-	GyrA-83I;ParC-80I	-
SPARK_104_C1	Klebsiella quasipneumoniae subsp. quasipneumoniae	K.qpq	K.pne SPEC	K.qpq_SC4_ST143-2LV	SC4	ST143-2LV	SCAI	cow	other mammals	0	0	1	0	-	0	-	0	-	0	-	0	-	-	-	KL33	-+*	None	0.749	KL33_02_cpsACP,KL33_07_wzb,KL33_08_wzc,KL33_09_wckM,KL33_10_wckL,KL33_11_wcuQ,KL33_12_wzx,KL33_13_wckK,KL33_14_manC,KL33_15_manB,KL33_16_wbaZ,KL33_17_wcaJ,KL33_18_wzy,KL33_19_wckJ	O2v1	-+*	None	0.7262	O1/O2v1_03_wbbM,O1/O2v1_05_wbbN,O1/O2v1_06_wbbO,O1/O2v1_07_kfoC	ST143-2LV	-	-	-	-	-	-	-	-	-	-	-	-	-	-
SPARK_104_C2	Klebsiella quasipneumoniae subsp. quasipneumoniae	K.qpq	K.pne SPEC	K.qpq_SC4_ST143-2LV	SC4	ST143-2LV	SCAI	cow	other mammals	0	0	1	0	-	0	-	0	-	0	-	0	-	-	-	KL33	-+*	None	0.749	KL33_02_cpsACP,KL33_07_wzb,KL33_08_wzc,KL33_09_wckM,KL33_10_wckL,KL33_11_wcuQ,KL33_12_wzx,KL33_13_wckK,KL33_14_manC,KL33_15_manB,KL33_16_wbaZ,KL33_17_wcaJ,KL33_18_wzy,KL33_19_wckJ	O2v1	-+*	None	0.7262	O1/O2v1_03_wbbM,O1/O2v1_05_wbbN,O1/O2v1_06_wbbO,O1/O2v1_07_kfoC	ST143-2LV	-	-	-	-	-	-	-	-	-	-	-	-	-	-
SPARK_1050_C1	Klebsiella pneumoniae	K.pne	K.pne SPEC	K.pne_SC4_ST45	SC4	ST45	diagnostic	human - hospital disease	human	1	1	8	11	ybt 10; ICEKp4	78	-	0	-	0	-	0	-	-	wzi101	KL24	none	Very high	0.9901	NA	O2v1	none	Very high	0.9876	NA	ST45	-	-	-	-	-	-	-	-	-	Aac3-IIa^;StrA^;StrB	-	-	QnrB1?	-
SPARK_1051_C1	Klebsiella pneumoniae	K.pne	K.pne SPEC	K.pne_SC4_ST45	SC4	ST45	diagnostic	human - hospital disease	human	1	0	6	10	ybt 10; ICEKp4	78	-	0	-	0	-	0	-	-	wzi101	KL24	?	Good	0.9901	NA	O2v1	none	Very high	0.9876	NA	ST45	-	-	-	-	-	-	-	-	-	Aac3-IIa^;ArmA;StrA^;StrB	-	-	QnrB1?	-
SPARK_1052_C1	Klebsiella pneumoniae	K.pne	K.pne SPEC	K.pne_SC4_ST45	SC4	ST45	diagnostic	human - hospital disease	human	1	2	9	11	ybt 10; ICEKp4	78	-	0	-	0	-	0	-	-	wzi101	KL24	none	Very high	0.9901	NA	O2v1	none	Very high	0.9876	NA	ST45	-	-	-	-	-	-	-	-	-	StrA^;StrB	-	-	QnrB1?	-
SPARK_1053_C1	Klebsiella variicola subsp. variicola	K.var	K.pne SPEC	K.var_SC43_ST368-1LV	SC43	ST368-1LV	diagnostic	human - hospital disease	human	1	0	0	0	ybt unknown	0	-	0	-	0	-	0	-	-	wzi357	KL71	none	Very high	0.995	NA	O3/O3a	none	Very high	0.9881	NA	ST368-1LV	-	-	-	-	-	-	-	-	-	-	-	-	-	-
SPARK_1054_C1	Klebsiella variicola subsp. variicola	K.var	K.pne SPEC	K.var_SC13_ST1023	SC13	ST1023	diagnostic	human - hospital disease	human	1	0	1	1	ybt 5; ICEKp6	10-2LV	-	0	-	0	-	0	-	-	wzi370	KL137	none	Very high	0.9984	NA	O3/O3a	none	Very high	0.9924	NA	ST1023	-	-	-	-	-	-	-	-	-	-	-	-	-	-
SPARK_1055_C1	Klebsiella pneumoniae	K.pne	K.pne SPEC	K.pne_SC29_ST240	SC29	ST240	SCAI	human - hospital carriage	human	0	0	1	0	-	0	-	0	-	0	-	0	-	-	wzi321	KL61	?-	Good	0.9657	KL61_12_wcqZ	O2v1	?-	Good	0.986	O1/O2v1_06_wbbO	ST240	-	-	-	-	-	-	-	-	-	-	-	-	GyrA-83L	-
SPARK_1055_C2	Klebsiella pneumoniae	K.pne	K.pne SPEC	K.pne_SC29_ST240	SC29	ST240	SCAI	human - hospital carriage	human	0	0	1	0	-	0	-	0	-	0	-	0	-	-	wzi321	KL61	?-	Good	0.9657	KL61_12_wcqZ	O2v1	?-	Good	0.986	O1/O2v1_06_wbbO	ST240	-	-	-	-	-	-	-	-	-	-	-	-	GyrA-83L	-
SPARK_1056_C1	Klebsiella pneumoniae	K.pne	K.pne SPEC	K.pne_SC25_ST461	SC25	ST461	SCAI	human - hospital carriage	human	0	0	1	2	-	0	-	0	-	0	-	0	-	-	wzi236	KL10	none	Very high	0.9956	NA	O1v2	none	Very high	0.9941	NA	ST461	-	-	-	-	-	-	-	-	-	StrA;StrB	-	-	-	-
SPARK_1056_C2	Klebsiella pneumoniae	K.pne	K.pne SPEC	K.pne_SC25_ST461	SC25	ST461	SCAI	human - hospital carriage	human	0	0	1	2	-	0	-	0	-	0	-	0	-	-	wzi236	KL10	none	Very high	0.9956	NA	O1v2	none	Very high	0.9941	NA	ST461	-	-	-	-	-	-	-	-	-	StrA;StrB	-	-	-	-
SPARK_1057_C1	Klebsiella pneumoniae	K.pne	K.pne SPEC	K.pne_SC2_ST17	SC2	ST20	SCAI	human - hospital carriage	human	1	0	0	0	ybt 14; ICEKp5	135	-	0	-	0	-	0	-	-	wzi84	KL28	none	Very high	0.9917	NA	O1v2	none	Very high	0.9839	NA	ST20	-	-	-	-	-	-	-	-	-	-	-	-	-	-
SPARK_1057_C2	Klebsiella pneumoniae	K.pne	K.pne SPEC	K.pne_SC26_ST54	SC26	ST54	SCAI	human - hospital carriage	human	0	0	1	0	-	0	-	0	-	0	-	0	-	-	wzi14	KL14	none	Very high	0.9996	NA	O3b	+	None	0.9926	NA	ST54	-	-	-	-	-	-	-	-	-	-	-	-	-	-
SPARK_1058_C1	Klebsiella pneumoniae	K.pne	K.pne SPEC	K.pne_SC84_ST1527	SC84	ST1527	SCAI	human - hospital carriage	human	0	0	4	9	-	0	-	0	-	0	-	0	-	-	wzi274	KL55	*	Very high	0.9622	NA	O1v1	none	Very high	0.9841	NA	ST1527	-	-	-	-	-	-	-	-	-	Aph3-Ia*?;StrA^;StrB	-	-	-	-
SPARK_1058_C2	Klebsiella pasteurii	K.pas	K.oxy SPEC	K.pas_SC1_NA	SC1	NA	SCAI	human - hospital carriage	human	0	0	0	1	-	0	-	0	-	0	-	0	-	-	-	KL107	?-+*	None	0.7705	KL107_02_cpsACP,KL107_05_wzb,KL107_06_wzc,KL107_07_wbaP,KL107_08,KL107_09,KL107_10	O1v1	-+*	Good	0.7245	O1/O2v1_03_wbbM,O1/O2v1_05_wbbN,O1/O2v1_07_kfoC	NA	-	-	-	-	-	-	-	-	-	-	-	-	-	-
SPARK_1059_C1	Klebsiella aerogenes	K.aer	K.aer SPEC	K.aer_SC29_NA	SC29	NA	SCAI	human - hospital carriage	human	0	0	0	1	-	0	-	0	-	0	-	0	-	-	-	KL68	?-+*	None	0.786	KL68_02_cpsACP,KL68_09_wclV,KL68_10_wckX,KL68_11_wckW,KL68_16_wcuC	O3/O3a	none	Very high	0.9511	NA	NA	-	-	-	-	-	-	-	-	-	-	-	-	-	-
SPARK_105_C1	Klebsiella michiganensis	K.mic	K.oxy SPEC	K.mic_SC51_NA	SC51	NA	SCAI	cow	other mammals	0	0	4	5	-	0	-	0	-	0	-	0	-	-	-	KL107	?-+*	None	0.7619	KL107_02_cpsACP,KL107_05_wzb,KL107_06_wzc,KL107_08,KL107_09,KL107_10,KL107_12,KL107_13,KL107_14,KL107_15	O1v1	-+*	Good	0.7236	O1/O2v1_03_wbbM,O1/O2v1_05_wbbN,O1/O2v1_07_kfoC	NA	-	-	-	-	-	-	-	-	-	AadA1-pm*?	-	-	-	-
SPARK_1060_C1	Klebsiella variicola subsp. variicola	K.var	K.pne SPEC	K.var_SC44_ST1783-1LV	SC44	ST1783-1LV	SCAI	human - hospital carriage	human	0	0	0	0	-	0	-	0	-	0	-	0	-	-	-	KL80	?	Good	0.9701	NA	OL103	none	Very high	0.9889	NA	ST1783-1LV	-	-	-	-	-	-	-	-	-	-	-	-	-	-
SPARK_1061_C1	Klebsiella pneumoniae	K.pne	K.pne SPEC	K.pne_SC8_ST29	SC8	ST29	SCAI	human - hospital carriage	human	0	0	0	0	-	0	-	0	-	0	-	0	-	-	wzi85	KL30	*	Very high	0.9655	NA	O1v2	none	Very high	0.994	NA	ST29	-	-	-	-	-	-	-	-	-	-	-	-	-	-
SPARK_1062_C1	Klebsiella pneumoniae	K.pne	K.pne SPEC	K.pne_SC66_ST253	SC66	ST253	SCAI	human - hospital carriage	human	0	0	1	1	-	0	-	0	-	0	-	0	-	-	wzi439	KL144	*	Very high	0.9643	NA	O1v1	*	High	0.9397	NA	ST253	-	-	-	-	-	-	-	-	-	-	-	-	Qnr-S1	-
SPARK_1063_C1	Klebsiella pneumoniae	K.pne	K.pne SPEC	K.pne_SC18_ST219	SC18	ST219	SCAI	human - hospital carriage	human	0	0	4	4	-	0	-	0	-	0	-	0	-	-	wzi122	KL121	none	Very high	0.9999	NA	O1v1	none	Very high	0.9854	NA	ST219	-	-	-	-	-	-	-	-	-	AadA2^	-	-	-	-
SPARK_1064_C1	Klebsiella pneumoniae	K.pne	K.pne SPEC	K.pne_SC2_ST17	SC2	ST17	SCAI	human - hospital carriage	human	1	0	1	0	ybt 15; ICEKp11	231	-	0	-	0	-	0	-	-	wzi141	KL25	-	High	0.9917	KL25_09_wfeD	O5	*	High	0.9421	NA	ST17	-	-	-	-	-	-	-	-	-	-	-	-	-	-
SPARK_1065_C1	Klebsiella grimontii	K.gri	K.oxy SPEC	K.gri_SC2_NA	SC2	NA	SCAI	sheep	other mammals	0	0	0	1	-	0	-	0	-	0	-	0	-	-	-	KL161	-+*	None	0.7788	KL161_02_cpsACP,KL161_12_rmlD,KL161_13_wcuP,KL161_14,KL161_15,KL161_16_wzx	O1v1	-+*	Good	0.7227	O1/O2v1_03_wbbM,O1/O2v1_05_wbbN,O1/O2v1_07_kfoC	NA	-	-	-	-	-	-	-	-	-	-	-	-	-	-
SPARK_1066_C1	Klebsiella grimontii	K.gri	K.oxy SPEC	K.gri_SC8_NA	SC8	NA	SCAI	sheep	other mammals	0	0	0	1	-	0	-	0	-	0	-	0	-	-	-	KL26	-+	Good	0.9854	KL26_17_wcuL	O1v1	-+*	Good	0.7228	O1/O2v1_03_wbbM,O1/O2v1_05_wbbN,O1/O2v1_07_kfoC	NA	-	-	-	-	-	-	-	-	-	-	-	-	-	-
SPARK_1067_C1	Klebsiella michiganensis	K.mic	K.oxy SPEC	K.mic_SC29_NA	SC29	NA	SCAI	sheep	other mammals	0	0	1	2	-	0	-	0	-	0	-	0	-	-	-	KL36	?-+*	None	0.745	KL36_02_cpsACP,KL36_06_wzc,KL36_08_wcaA,KL36_12_wzy,KL36_13_wckE,KL36_14_wcuM,KL36_15,KL36_16_wckT,KL36_17_wzx,KL36_18_wcuJ,KL36_19_rmlD	O1v1	?-+*	Good	0.7233	O1/O2v1_03_wbbM,O1/O2v1_05_wbbN,O1/O2v1_07_kfoC	NA	-	-	-	-	-	-	-	-	-	Aph3''Ia*?	-	-	-	-
SPARK_1068_C1	Klebsiella grimontii	K.gri	K.oxy SPEC	K.gri_SC9_NA	SC9	NA	SCAI	sheep	other mammals	0	0	0	1	-	0	-	0	-	0	-	0	-	-	-	KL148	-+*	None	0.7627	KL148_02_cpsACP,KL148_08,KL148_09_wcuP,KL148_10,KL148_12_wbaZ,KL148_15_rmlB,KL148_16_rmlA,KL148_17_rmlD,KL148_18_rmlC	O1v1	-+*	Good	0.7225	O1/O2v1_03_wbbM,O1/O2v1_05_wbbN,O1/O2v1_07_kfoC	NA	-	-	-	-	-	-	-	-	-	-	-	-	-	-
SPARK_1069_C1	Klebsiella oxytoca	K.oxy	K.oxy SPEC	K.oxy_SC3_NA	SC3	NA	SCAI	sheep	other mammals	0	0	0	1	-	0	-	0	-	0	-	0	-	-	-	KL29	+*	Good	0.9325	NA	OL104	?	Good	0.9904	NA	NA	-	-	-	-	-	-	-	-	-	-	-	-	-	-
SPARK_106_C1	Klebsiella pneumoniae	K.pne	K.pne SPEC	K.pne_SC9_ST3068	SC9	ST3068	SCAI	cow	other mammals	0	0	1	0	-	0	-	0	-	0	-	0	-	-	wzi216	KL119	none	Very high	0.9998	NA	O4	none	Very high	0.9999	NA	ST3068	-	-	-	-	-	-	-	-	-	-	-	-	-	-
SPARK_1070_C1	Klebsiella grimontii	K.gri	K.oxy SPEC	K.gri_SC9_NA	SC9	NA	SCAI	sheep	other mammals	0	0	0	1	-	0	-	0	-	0	-	0	-	-	-	KL148	-+*	None	0.7627	KL148_02_cpsACP,KL148_08,KL148_09_wcuP,KL148_10,KL148_12_wbaZ,KL148_15_rmlB,KL148_16_rmlA,KL148_17_rmlD,KL148_18_rmlC	O1v1	-+*	Good	0.7225	O1/O2v1_03_wbbM,O1/O2v1_05_wbbN,O1/O2v1_07_kfoC	NA	-	-	-	-	-	-	-	-	-	-	-	-	-	-
SPARK_1071_C1	Klebsiella michiganensis	K.mic	K.oxy SPEC	K.mic_SC29_NA	SC29	NA	SCAI	sheep	other mammals	0	0	1	2	-	0	-	0	-	0	-	0	-	-	-	KL36	?-+*	None	0.745	KL36_02_cpsACP,KL36_06_wzc,KL36_08_wcaA,KL36_12_wzy,KL36_13_wckE,KL36_14_wcuM,KL36_15,KL36_16_wckT,KL36_17_wzx,KL36_18_wcuJ,KL36_19_rmlD	O1v1	?-+*	Good	0.7233	O1/O2v1_03_wbbM,O1/O2v1_05_wbbN,O1/O2v1_07_kfoC	NA	-	-	-	-	-	-	-	-	-	Aph3''Ia*?	-	-	-	-
SPARK_1072_C1	Klebsiella grimontii	K.gri	K.oxy SPEC	K.gri_SC3_NA	SC3	NA	SCAI	sheep	other mammals	0	0	0	1	-	0	-	0	-	0	-	0	-	-	-	KL148	-+*	None	0.7624	KL148_02_cpsACP,KL148_08,KL148_09_wcuP,KL148_10,KL148_12_wbaZ,KL148_15_rmlB,KL148_16_rmlA,KL148_17_rmlD,KL148_18_rmlC	O1v1	-+*	Good	0.7231	O1/O2v1_03_wbbM,O1/O2v1_05_wbbN,O1/O2v1_07_kfoC	NA	-	-	-	-	-	-	-	-	-	-	-	-	-	-
SPARK_1073_C1	Klebsiella quasipneumoniae subsp. quasipneumoniae	K.qpq	K.pne SPEC	K.qpq_SC16_ST1647-1LV	SC16	ST1647-1LV	diagnostic	human - hospital disease	human	0	1	8	10	-	0	-	0	-	0	-	0	-	-	-	KL58	?+*	Good	0.9177	NA	O3/O3a	none	Very high	0.9599	NA	ST1647-1LV	-	-	-	-	-	-	-	-	-	Aac3-IIa^;AadA2^	-	-	Qnr-S1	-
SPARK_1074_C1	Klebsiella pneumoniae	K.pne	K.pne SPEC	K.pne_SC1_ST307	SC1	ST307	diagnostic	human - hospital disease	human	0	1	5	6	-	0	-	0	-	0	-	0	-	-	wzi173	KL102	-	High	0.9923	KL102_13	O2v2	none	Very high	0.9845	NA	ST307	-	-	-	-	-	-	-	-	-	StrA^;StrB	-	-	GyrA-83I;ParC-80I;QnrB1?	-
SPARK_1075_C1	Klebsiella oxytoca	K.oxy	K.oxy SPEC	K.oxy_SC11_NA	SC11	NA	diagnostic	human - hospital disease	human	0	0	0	1	-	0	-	0	-	0	-	0	-	-	-	KL68	?+*	Low	0.8583	NA	O3/O3a	*	High	0.9032	NA	NA	-	-	-	-	-	-	-	-	-	-	-	-	-	-
SPARK_1076_C1	Klebsiella pneumoniae	K.pne	K.pne SPEC	K.pne_SC85_ST628	SC85	ST628	diagnostic	human - hospital disease	human	0	1	8	11	-	0	-	0	-	0	-	0	-	-	wzi409	KL2	none	Very high	0.9874	NA	O3b	+	Good	0.9929	NA	ST628	-	-	-	-	-	-	-	-	-	Aac3-IIa^;StrA^;StrB	-	-	QnrB1?	-
SPARK_1077_C1	Klebsiella pneumoniae	K.pne	K.pne SPEC	K.pne_SC15_ST101	SC15	ST101	diagnostic	human - hospital disease	human	1	0	1	0	ybt 9; ICEKp3	183-1LV	-	0	-	0	-	0	-	-	wzi137	KL17	none	Very high	0.9999	NA	O1v1	none	Very high	0.9802	NA	ST101	-	-	-	-	-	-	-	-	-	-	-	-	GyrA-83Y;GyrA-87N;ParC-80I	-
SPARK_1078_C1	Klebsiella pneumoniae	K.pne	K.pne SPEC	K.pne_SC1_ST307	SC1	ST307	diagnostic	human - hospital disease	human	0	1	7	11	-	0	-	0	-	0	-	0	-	-	wzi173	KL102	none	Very high	0.9927	NA	O2v2	none	Very high	0.9845	NA	ST307	-	-	-	-	-	-	-	-	-	Aac3-IIa^;StrA^;StrB	-	-	GyrA-83I;ParC-80I;QnrB1?	-
SPARK_1079_C1	Klebsiella pneumoniae	K.pne	K.pne SPEC	K.pne_SC168_ST17-3LV	SC168	ST17-3LV	diagnostic	human - hospital disease	human	0	0	2	0	-	0	-	0	-	0	-	0	-	-	-	KL125	*	High	0.9034	NA	O3/O3a	*	Very high	0.954	NA	ST17-3LV	-	-	-	-	-	-	-	-	-	-	-	-	GyrA-83F	-
SPARK_107_C1	Klebsiella pneumoniae	K.pne	K.pne SPEC	K.pne_SC4_ST45	SC4	ST485	SCAI	cow	other mammals	0	1	1	0	-	0	-	0	-	0	-	0	-	-	wzi5	KL5	*	Very high	0.992	NA	O3b	+	Good	0.9954	NA	ST485	-	-	-	-	-	-	-	-	-	-	-	-	-	-
SPARK_107_C2	Klebsiella pneumoniae	K.pne	K.pne SPEC	K.pne_SC6_ST37	SC6	ST2370	SCAI	cow	other mammals	0	0	1	0	-	0	-	0	-	0	-	0	-	-	wzi36	KL36	*	Very high	0.9944	NA	O4	none	Very high	0.9969	NA	ST2370	-	-	-	-	-	-	-	-	-	-	-	-	-	-
SPARK_1080_C1	Klebsiella pneumoniae	K.pne	K.pne SPEC	K.pne_SC4_ST45	SC4	ST45	diagnostic	human - hospital disease	human	1	1	9	14	ybt 10; ICEKp4	78	-	0	-	0	-	0	-	-	wzi101	KL24	?	Good	0.9901	NA	O2v1	none	Very high	0.9876	NA	ST45	-	-	-	-	-	-	-	-	-	Aac3-IIa^;ArmA;StrA^;StrB	-	-	QnrB1?	-
SPARK_1081_C1	Klebsiella pneumoniae	K.pne	K.pne SPEC	K.pne_SC11_ST392	SC11	ST392	diagnostic	human - hospital disease	human	0	1	7	10	-	0	-	0	-	0	-	0	-	-	wzi187	KL27	none	Very high	0.9928	NA	O4	none	Very high	0.9971	NA	ST392	-	-	-	-	-	-	-	-	-	Aac3-IIa^;StrA^;StrB	-	-	GyrA-83I;ParC-80I;QnrB1?	-
SPARK_1082_C1	Klebsiella pneumoniae	K.pne	K.pne SPEC	K.pne_SC11_ST392	SC11	ST392	diagnostic	human - hospital disease	human	0	0	4	4	-	0	-	0	-	0	-	0	-	-	wzi187	KL27	none	Very high	0.9928	NA	O4	none	Very high	0.9971	NA	ST392	-	-	-	-	-	-	-	-	-	-	-	-	GyrA-83I;ParC-80I;QnrB1?	-
SPARK_1083_C1	Klebsiella pneumoniae	K.pne	K.pne SPEC	K.pne_SC53_ST277	SC53	ST277	diagnostic	human - hospital disease	human	0	1	1	0	-	0	-	0	-	0	-	0	-	-	wzi97	KL46	?+*	Good	0.9958	NA	O3b	?	Good	0.9923	NA	ST277	-	-	-	-	-	-	-	-	-	-	-	-	-	-
SPARK_1084_C1	Klebsiella pneumoniae	K.pne	K.pne SPEC	K.pne_SC169_ST370	SC169	ST370	diagnostic	human - hospital disease	human	0	0	1	0	-	0	-	0	-	0	-	0	-	-	-	KL28	none	Very high	0.9894	NA	O3b	none	Very high	0.9919	NA	ST370	-	-	-	-	-	-	-	-	-	-	-	-	-	-
SPARK_1085_C1	Klebsiella pneumoniae	K.pne	K.pne SPEC	K.pne_SC4_ST45	SC4	ST45	diagnostic	human - hospital disease	human	1	1	8	11	ybt 10; ICEKp4	78	-	0	-	0	-	0	-	-	wzi101	KL24	none	Very high	0.9901	NA	O2v1	none	Very high	0.9876	NA	ST45	-	-	-	-	-	-	-	-	-	Aac3-IIa^;StrA^;StrB	-	-	QnrB1?	-
SPARK_1086_C1	Klebsiella michiganensis	K.mic	K.oxy SPEC	K.mic_SC35_NA	SC35	NA	SCAI	human - hospital carriage	human	0	0	0	1	-	0	-	0	-	0	-	0	-	-	-	KL36	?-+*	None	0.7447	KL36_02_cpsACP,KL36_06_wzc,KL36_08_wcaA,KL36_12_wzy,KL36_13_wckE,KL36_14_wcuM,KL36_15,KL36_16_wckT,KL36_17_wzx,KL36_18_wcuJ,KL36_19_rmlD	O1v1	-+*	Good	0.723	O1/O2v1_03_wbbM,O1/O2v1_05_wbbN,O1/O2v1_07_kfoC	NA	-	-	-	-	-	-	-	-	-	-	-	-	-	-
SPARK_1087_C1	Klebsiella pneumoniae	K.pne	K.pne SPEC	K.pne_SC46_ST225	SC46	ST225	SCAI	human - hospital carriage	human	0	1	1	0	-	0	-	0	-	0	-	0	-	-	wzi59	KL3	*	Very high	0.9929	NA	O2v2	none	Very high	0.9815	NA	ST225	-	-	-	-	-	-	-	-	-	-	-	-	-	-
SPARK_1088_C1	Klebsiella oxytoca	K.oxy	K.oxy SPEC	K.oxy_SC11_NA	SC11	NA	SCAI	human - hospital carriage	human	0	0	0	1	-	0	-	0	-	0	-	0	-	-	-	KL68	?+*	Low	0.8584	NA	O3/O3a	*	High	0.9032	NA	NA	-	-	-	-	-	-	-	-	-	-	-	-	-	-
SPARK_1089_C1	Klebsiella variicola subsp. variicola	K.var	K.pne SPEC	K.var_SC45_ST208-3LV	SC45	ST208-3LV	SCAI	human - hospital carriage	human	0	0	0	0	-	0	-	0	-	0	-	0	-	-	wzi48	KL48	none	Very high	0.9985	NA	O3/O3a	none	Very high	0.9859	NA	ST208-3LV	-	-	-	-	-	-	-	-	-	-	-	-	-	-
SPARK_108_C1	Klebsiella pneumoniae	K.pne	K.pne SPEC	K.pne_SC2_ST17	SC2	ST17	SCAI	water - farm	water	0	0	1	0	-	0	-	0	-	0	-	0	-	-	wzi113	KL111	none	Very high	0.9988	NA	O3b	none	Very high	0.9925	NA	ST17	-	-	-	-	-	-	-	-	-	-	-	-	-	-
SPARK_108_C2	Klebsiella pneumoniae	K.pne	K.pne SPEC	K.pne_SC2_ST17	SC2	ST17	SCAI	water - farm	water	0	0	1	0	-	0	-	0	-	0	-	0	-	-	wzi113	KL111	none	Very high	0.9988	NA	O3b	none	Very high	0.9925	NA	ST17	-	-	-	-	-	-	-	-	-	-	-	-	-	-
SPARK_1090_C1	Klebsiella pneumoniae	K.pne	K.pne SPEC	K.pne_SC1_ST307	SC1	ST307	diagnostic	human - hospital carriage	human	0	1	8	18	-	0	-	0	-	0	-	0	-	-	wzi173	KL102	none	Very high	0.9927	NA	O2v2	none	Very high	0.9845	NA	ST307	-	-	-	-	-	-	-	-	-	Aac3-IIa^;AadA2^;Aph3-Ia^;StrA*;StrB	-	-	GyrA-83I;ParC-80I;Qnr-S1;QnrB1?	-
SPARK_1091_C1	Klebsiella pneumoniae	K.pne	K.pne SPEC	K.pne_SC113_ST4427	SC113	ST4427	diagnostic	human - hospital disease	human	0	0	2	0	-	0	-	0	-	0	-	0	-	-	wzi360	KL122	none	Very high	0.9992	NA	O2v2	-	High	0.985	O1/O2v2_05_wbbN	ST4427	-	-	-	-	-	-	-	-	-	-	-	-	GyrA-87N	-
SPARK_1092_C1	Klebsiella michiganensis	K.mic	K.oxy SPEC	K.mic_SC7_NA	SC7	NA	diagnostic	human - hospital disease	human	0	0	1	2	-	0	-	0	-	0	-	0	-	-	-	KL131	-+*	None	0.7418	KL131_02_cpsACP,KL131_05_wzb,KL131_06_wzc,KL131_08_wcaA,KL131_09_rmlB,KL131_10_rmlA,KL131_11_rmlC,KL131_12_rmlD,KL131_13_wcpI,KL131_14_wzx,KL131_15_wckG,KL131_16,KL131_17_wzy,KL131_18_wclI,KL131_19	O1v1	?-+*	Low	0.7301	O1/O2v1_03_wbbM,O1/O2v1_05_wbbN,O1/O2v1_07_kfoC	NA	-	-	-	-	-	-	-	-	-	Aph3''Ia*?	-	-	-	-
SPARK_1093_C1	Klebsiella pneumoniae	K.pne	K.pne SPEC	K.pne_SC1_ST307	SC1	ST307-1LV	diagnostic	human - hospital disease	human	0	1	8	18	-	0	-	0	-	0	-	0	-	-	wzi173	KL102	none	Very high	0.9927	NA	O2v2	none	Very high	0.9847	NA	ST307-1LV	-	-	-	-	-	-	-	-	-	Aac3-IIa^;AadA2^;Aph3-Ia^;StrA^;StrB	-	-	GyrA-83I;ParC-80I;Qnr-S1;QnrB1?	-
SPARK_1094_C1	Klebsiella pneumoniae	K.pne	K.pne SPEC	K.pne_SC3_ST512	SC3	ST11	diagnostic	human - hospital disease	human	0	1	10	16	-	0	-	0	-	0	-	0	-	-	-	KL71	*	High	0.9359	NA	O3b	none	Very high	0.9938	NA	ST11	-	-	-	-	-	-	-	-	-	Aac3-Iva*?;Aph3-Ia^;Aph4-Ia	-	FosA	GyrA-83I;ParC-80I;QnrB4	-
SPARK_1095_C1	Klebsiella michiganensis	K.mic	K.oxy SPEC	K.mic_SC4_NA	SC4	NA	diagnostic	human - hospital disease	human	0	0	0	1	-	0	-	0	-	0	-	0	-	-	-	KL47	?-+*	None	0.7984	KL47_02_cpsACP,KL47_09,KL47_10_wcqC,KL47_12_wcuT	O1v1	-+*	Good	0.7217	O1/O2v1_03_wbbM,O1/O2v1_05_wbbN,O1/O2v1_07_kfoC	NA	-	-	-	-	-	-	-	-	-	-	-	-	-	-
SPARK_1096_C1	Klebsiella pneumoniae	K.pne	K.pne SPEC	K.pne_SC114_ST193	SC114	ST193	diagnostic	human - hospital disease	human	0	0	1	0	-	0	-	0	-	0	-	0	-	-	-	KL30	*	Very high	0.9648	NA	O1v2	none	Very high	0.9948	NA	ST193	-	-	-	-	-	-	-	-	-	-	-	-	-	-
SPARK_1097_C1	Klebsiella pneumoniae	K.pne	K.pne SPEC	K.pne_SC1_ST307	SC1	ST307	diagnostic	human - hospital disease	human	1	2	7	12	ybt 9; ICEKp3	157-1LV	-	0	-	0	-	0	-	-	wzi173	KL102	none	Very high	0.9927	NA	O2v2	none	Very high	0.9845	NA	ST307	-	-	-	-	-	-	-	-	-	Aac3-IIa^;StrA^;StrB	-	-	GyrA-83I;ParC-80I;QnrB1?	-
SPARK_1098_C1	Klebsiella pneumoniae	K.pne	K.pne SPEC	K.pne_SC15_ST101	SC15	ST101	diagnostic	human - hospital carriage	human	1	2	4	6	ybt 9; ICEKp3	183	-	0	-	0	-	0	-	-	wzi137	KL17	none	Very high	0.9998	NA	O1v1	none	Very high	0.9803	NA	ST101	-	-	-	-	-	-	-	-	-	ArmA	-	-	GyrA-83Y;GyrA-87N;ParC-80I	-
SPARK_1099_C1	Klebsiella pneumoniae	K.pne	K.pne SPEC	K.pne_SC11_ST392	SC11	ST147	diagnostic	human - hospital disease	human	0	0	5	9	-	0	-	0	-	0	-	0	-	-	wzi64	KL64	none	Very high	1	NA	O2v1	?-	Good	0.9864	O1/O2v1_06_wbbO	ST147	-	-	-	-	-	-	-	-	-	Aac3-IId^;Aac6-Ib*;AadA1-pm*?;StrA^;StrB	-	-	GyrA-83I;ParC-80I	-
SPARK_109_C1	Klebsiella pneumoniae	K.pne	K.pne SPEC	K.pne_SC86_ST301	SC86	ST301	SCAI	water - farm	water	0	1	1	0	-	0	-	0	-	0	-	0	-	-	wzi331	KL7	none	Very high	0.9919	NA	O2v1	none	Very high	0.9857	NA	ST301	-	-	-	-	-	-	-	-	-	-	-	-	-	-
SPARK_10_C1	Klebsiella pneumoniae	K.pne	K.pne SPEC	K.pne_SC15_ST101	SC15	ST101	SCAI	human - hospital carriage	human	0	0	7	6	-	0	-	0	-	0	-	0	-	-	wzi29	KL106	?	Good	0.9994	NA	O1v2	none	Very high	0.9853	NA	ST101	-	-	-	-	-	-	-	-	-	AadA16*	-	-	-	-
SPARK_1100_C1	Klebsiella pneumoniae	K.pne	K.pne SPEC	K.pne_SC18_ST219	SC18	ST219	diagnostic	human - hospital disease	human	0	1	9	17	-	0	-	0	-	0	-	0	-	-	wzi177	KL114	none	Very high	0.9978	NA	O1v1	none	Very high	0.9855	NA	ST219	-	-	-	-	-	-	-	-	-	Aac3-IIa^;AadA2^;Aph3-Ia^;StrA^;StrB	-	-	Qnr-S1;QnrB1?	-
SPARK_1100_C2	Klebsiella pneumoniae	K.pne	K.pne SPEC	K.pne_SC18_ST219	SC18	ST219	diagnostic	human - hospital disease	human	0	1	9	17	-	0	-	0	-	0	-	0	-	-	wzi177	KL114	?-	Good	0.9977	KL114_06_wzc	O1v1	none	Very high	0.9855	NA	ST219	-	-	-	-	-	-	-	-	-	Aac3-IIa^;AadA2^;Aph3-Ia^;StrA*;StrB	-	-	Qnr-S1;QnrB1?	-
SPARK_1101_C1	Klebsiella pneumoniae	K.pne	K.pne SPEC	K.pne_SC11_ST392	SC11	ST392	diagnostic	human - hospital disease	human	0	1	3	1	-	0	-	0	-	0	-	0	-	-	wzi187	KL27	none	Very high	0.9927	NA	O4	?-	Good	0.9971	O4_06_glycosyltransferase	ST392	-	-	-	-	-	-	-	-	-	-	-	-	GyrA-83I;ParC-80I	-
SPARK_1102_C1	Klebsiella pneumoniae	K.pne	K.pne SPEC	K.pne_SC3_ST512	SC3	ST512	diagnostic	human - hospital disease	human	0	2	8	10	-	0	-	0	-	0	-	0	-	-	wzi154	KL107	none	Very high	1	NA	O2v2	none	Very high	0.9836	NA	ST512	-	-	-	-	-	-	-	-	-	Aac6-Ib;AadA2^;Aph3-Ia^	-	-	GyrA-83I;ParC-80I	-
SPARK_1103_C1	Klebsiella pneumoniae	K.pne	K.pne SPEC	K.pne_SC20_ST111	SC20	ST111	diagnostic	human - hospital disease	human	1	0	1	0	ybt 15; ICEKp11	230-2LV	-	0	-	0	-	0	-	-	wzi63	KL63	none	Very high	0.9936	NA	O1v2	none	Very high	0.9929	NA	ST111	-	-	-	-	-	-	-	-	-	-	-	-	-	-
SPARK_1104_C1	Klebsiella pneumoniae	K.pne	K.pne SPEC	K.pne_SC29_ST240	SC29	ST240	diagnostic	human - hospital disease	human	0	0	1	0	-	0	-	0	-	0	-	0	-	-	wzi321	KL61	?-	Good	0.9657	KL61_12_wcqZ	O2v1	?-	Good	0.986	O1/O2v1_06_wbbO	ST240	-	-	-	-	-	-	-	-	-	-	-	-	GyrA-83L	-
SPARK_1105_C1	Klebsiella pneumoniae	K.pne	K.pne SPEC	K.pne_SC26_ST54	SC26	ST54	diagnostic	human - hospital disease	human	0	0	1	0	-	0	-	0	-	0	-	0	-	-	wzi14	KL14	?-+	Good	0.9998	KL14_20_manB	O3b	?	Good	0.9929	NA	ST54	-	-	-	-	-	-	-	-	-	-	-	-	-	-
SPARK_1106_C1	Klebsiella pneumoniae	K.pne	K.pne SPEC	K.pne_SC1_ST307	SC1	ST307	diagnostic	human - hospital disease	human	0	1	6	12	-	0	-	0	-	0	-	0	-	-	wzi173	KL102	none	Very high	0.9925	NA	O2v2	none	Very high	0.9845	NA	ST307	-	-	-	-	-	-	-	-	-	Aac3-IIa^;StrA^;StrB	-	-	GyrA-83I;ParC-80I;Qnr-S1;QnrB1?	-
SPARK_1107_C1	Klebsiella aerogenes	K.aer	K.aer SPEC	K.aer_SC3_NA	SC3	NA	SCAI	cow	other mammals	0	0	0	1	-	0	-	0	-	0	-	0	-	-	-	KL119	-+*	None	0.7026	KL119_02_cpsACP,KL119_05_wzb,KL119_06_wzc,KL119_07_wzy,KL119_08,KL119_09,KL119_10,KL119_11,KL119_12_wzx,KL119_13_pglJ,KL119_14,KL119_15_manC,KL119_16_manB,KL119_17_wcaJ	O2v1	-*	None	0.7149	O1/O2v1_02_wzt,O1/O2v1_03_wbbM,O1/O2v1_04_glf,O1/O2v1_05_wbbN,O1/O2v1_06_wbbO,O1/O2v1_07_kfoC	NA	-	-	-	-	-	-	-	-	-	-	-	-	-	-
SPARK_1107_C2	Klebsiella pneumoniae	K.pne	K.pne SPEC	K.pne_SC23_ST221	SC23	ST221	SCAI	cow	other mammals	0	0	1	0	-	0	-	0	-	0	-	0	-	-	wzi442	KL107	?-+*	None	0.8185	KL107_02_cpsACP,KL107_05_wzb,KL107_06_wzc,KL107_07_wbaP,KL107_08,KL107_09,KL107_10	OL101	*	High	0.9494	NA	ST221	-	-	-	-	-	-	-	-	-	-	-	-	-	-
SPARK_1108_C1	Klebsiella pneumoniae	K.pne	K.pne SPEC	K.pne_SC21_ST106-1LV	SC21	ST106-1LV	SCAI	cow	other mammals	0	0	1	0	-	0	-	0	-	0	-	0	-	-	wzi442	KL107	?-+*	None	0.8184	KL107_02_cpsACP,KL107_05_wzb,KL107_06_wzc,KL107_07_wbaP,KL107_08,KL107_09,KL107_10	OL101	*	High	0.9495	NA	ST106-1LV	-	-	-	-	-	-	-	-	-	-	-	-	-	-
SPARK_1109_C1	Klebsiella pneumoniae	K.pne	K.pne SPEC	K.pne_SC5_ST661	SC5	ST661	SCAI	cow	other mammals	0	1	1	0	-	0	-	0	-	0	-	0	-	-	wzi486	KL162	none	Very high	0.9942	NA	OL102	?-+*	None	0.8302	OL102_05_wbbL,OL102_06_rhamnan,OL102_07_wzm,OL102_08_wzt	ST661	-	-	-	-	-	-	-	-	-	-	-	-	-	-
SPARK_1109_C2	Klebsiella pneumoniae	K.pne	K.pne SPEC	K.pne_SC12_ST200	SC12	ST1537	SCAI	cow	other mammals	0	0	0	0	-	0	-	0	-	0	-	0	-	-	wzi113	KL111	none	Very high	1	NA	O3b	none	Very high	0.9924	NA	ST1537	-	-	-	-	-	-	-	-	-	-	-	-	-	-
SPARK_110_C1	Klebsiella pneumoniae	K.pne	K.pne SPEC	K.pne_SC47_ST1198	SC47	ST1198	SCAI	cow	other mammals	0	0	1	0	-	0	-	0	-	0	-	0	-	-	wzi22	KL8	none	Very high	0.9955	NA	O2v2	none	Very high	0.9845	NA	ST1198	-	-	-	-	-	-	-	-	-	-	-	-	-	-
SPARK_110_C2	Klebsiella pneumoniae	K.pne	K.pne SPEC	K.pne_SC47_ST1198	SC47	ST1198	SCAI	cow	other mammals	0	0	1	0	-	0	-	0	-	0	-	0	-	-	wzi22	KL8	none	Very high	0.9955	NA	O2v2	none	Very high	0.9845	NA	ST1198	-	-	-	-	-	-	-	-	-	-	-	-	-	-
SPARK_110_C3	Klebsiella pneumoniae	K.pne	K.pne SPEC	K.pne_SC170_ST289-1LV	SC170	ST289-1LV	SCAI	cow	other mammals	0	0	1	0	-	0	-	0	-	0	-	0	-	-	wzi385	KL22	none	Very high	0.9922	NA	O3b	none	Very high	0.993	NA	ST289-1LV	-	-	-	-	-	-	-	-	-	-	-	-	-	-
SPARK_1110_C1	Klebsiella pneumoniae	K.pne	K.pne SPEC	K.pne_SC23_ST221	SC23	ST221	SCAI	cow	other mammals	0	0	1	0	-	0	-	0	-	0	-	0	-	-	wzi442	KL107	?-+*	None	0.8185	KL107_02_cpsACP,KL107_05_wzb,KL107_06_wzc,KL107_07_wbaP,KL107_08,KL107_09,KL107_10	OL101	*	High	0.9494	NA	ST221	-	-	-	-	-	-	-	-	-	-	-	-	-	-
SPARK_1111_C1	Klebsiella pneumoniae	K.pne	K.pne SPEC	K.pne_SC9_ST3068	SC9	ST3068	SCAI	cow	other mammals	0	0	1	0	-	0	-	0	-	0	-	0	-	-	wzi216	KL119	none	Very high	0.9998	NA	O4	none	Very high	0.9999	NA	ST3068	-	-	-	-	-	-	-	-	-	-	-	-	-	-
SPARK_1112_C1	Klebsiella pneumoniae	K.pne	K.pne SPEC	K.pne_SC9_ST3068	SC9	ST3068	SCAI	cow	other mammals	0	0	1	0	-	0	-	0	-	0	-	0	-	-	wzi216	KL119	none	Very high	0.9998	NA	O4	none	Very high	0.9999	NA	ST3068	-	-	-	-	-	-	-	-	-	-	-	-	-	-
SPARK_1113_C1	Klebsiella aerogenes	K.aer	K.aer SPEC	K.aer_SC3_NA	SC3	NA	SCAI	cow	other mammals	0	0	0	1	-	0	-	0	-	0	-	0	-	-	-	KL119	-+*	None	0.7026	KL119_02_cpsACP,KL119_05_wzb,KL119_06_wzc,KL119_07_wzy,KL119_08,KL119_09,KL119_10,KL119_11,KL119_12_wzx,KL119_13_pglJ,KL119_14,KL119_15_manC,KL119_16_manB,KL119_17_wcaJ	O2v1	-*	None	0.7149	O1/O2v1_02_wzt,O1/O2v1_03_wbbM,O1/O2v1_04_glf,O1/O2v1_05_wbbN,O1/O2v1_06_wbbO,O1/O2v1_07_kfoC	NA	-	-	-	-	-	-	-	-	-	-	-	-	-	-
SPARK_1114_C1	Klebsiella pneumoniae	K.pne	K.pne SPEC	K.pne_SC171_ST104-1LV	SC171	ST104-1LV	SCAI	cow	other mammals	0	0	1	0	-	0	-	0	-	0	-	0	-	-	wzi216	KL119	none	Very high	0.9997	NA	O4	none	Very high	0.9998	NA	ST104-1LV	-	-	-	-	-	-	-	-	-	-	-	-	-	-
SPARK_1114_C2	Klebsiella pneumoniae	K.pne	K.pne SPEC	K.pne_SC9_ST3068	SC9	ST3068	SCAI	cow	other mammals	0	0	1	0	-	0	-	0	-	0	-	0	-	-	wzi216	KL119	none	Very high	0.9998	NA	O4	none	Very high	0.9999	NA	ST3068	-	-	-	-	-	-	-	-	-	-	-	-	-	-
SPARK_1115_C1	Klebsiella pneumoniae	K.pne	K.pne SPEC	K.pne_SC9_ST3068	SC9	ST3068	SCAI	cow	other mammals	0	0	1	0	-	0	-	0	-	0	-	0	-	-	wzi216	KL119	none	Very high	0.9998	NA	O4	none	Very high	0.9999	NA	ST3068	-	-	-	-	-	-	-	-	-	-	-	-	-	-
SPARK_1115_C2	Klebsiella pneumoniae	K.pne	K.pne SPEC	K.pne_SC9_ST3068	SC9	ST3068	SCAI	cow	other mammals	0	0	1	0	-	0	-	0	-	0	-	0	-	-	wzi216	KL119	none	Very high	0.9998	NA	O4	none	Very high	0.9999	NA	ST3068	-	-	-	-	-	-	-	-	-	-	-	-	-	-
SPARK_1116_C1	Klebsiella pneumoniae	K.pne	K.pne SPEC	K.pne_SC23_ST221	SC23	ST221	SCAI	cow	other mammals	0	0	1	0	-	0	-	0	-	0	-	0	-	-	wzi442	KL107	?-+*	None	0.8185	KL107_02_cpsACP,KL107_05_wzb,KL107_06_wzc,KL107_07_wbaP,KL107_08,KL107_09,KL107_10	OL101	*	High	0.9494	NA	ST221	-	-	-	-	-	-	-	-	-	-	-	-	-	-
SPARK_1117_C1	Klebsiella pneumoniae	K.pne	K.pne SPEC	K.pne_SC23_ST221	SC23	ST221	SCAI	cow	other mammals	0	0	1	0	-	0	-	0	-	0	-	0	-	-	wzi442	KL107	?-+*	None	0.8185	KL107_02_cpsACP,KL107_05_wzb,KL107_06_wzc,KL107_07_wbaP,KL107_08,KL107_09,KL107_10	OL101	*	High	0.9494	NA	ST221	-	-	-	-	-	-	-	-	-	-	-	-	-	-
SPARK_1118_C1	Klebsiella pneumoniae	K.pne	K.pne SPEC	K.pne_SC67_ST9	SC67	ST9	SCAI	cow	other mammals	0	0	1	0	-	0	-	0	-	0	-	0	-	-	wzi8	KL8	none	Very high	0.9986	NA	O2v2	none	Very high	0.9845	NA	ST9	-	-	-	-	-	-	-	-	-	-	-	-	-	-
SPARK_1118_C2	Klebsiella pneumoniae	K.pne	K.pne SPEC	K.pne_SC23_ST221	SC23	ST221	SCAI	cow	other mammals	0	0	1	0	-	0	-	0	-	0	-	0	-	-	wzi442	KL107	?-+*	None	0.8185	KL107_02_cpsACP,KL107_05_wzb,KL107_06_wzc,KL107_07_wbaP,KL107_08,KL107_09,KL107_10	OL101	*	High	0.9494	NA	ST221	-	-	-	-	-	-	-	-	-	-	-	-	-	-
SPARK_1119_C1	Klebsiella pneumoniae	K.pne	K.pne SPEC	K.pne_SC23_ST221	SC23	ST221	SCAI	cow	other mammals	0	0	1	0	-	0	-	0	-	0	-	0	-	-	wzi442	KL107	?-+*	None	0.8185	KL107_02_cpsACP,KL107_05_wzb,KL107_06_wzc,KL107_07_wbaP,KL107_08,KL107_09,KL107_10	OL101	*	High	0.9494	NA	ST221	-	-	-	-	-	-	-	-	-	-	-	-	-	-
SPARK_1119_C2	Klebsiella pneumoniae	K.pne	K.pne SPEC	K.pne_SC172_ST409-2LV	SC172	ST409-2LV	SCAI	cow	other mammals	0	1	1	0	-	0	-	0	-	0	-	0	-	-	wzi8	KL8	none	Very high	0.9983	NA	O3b	none	Very high	0.9937	NA	ST409-2LV	-	-	-	-	-	-	-	-	-	-	-	-	-	-
SPARK_111_C1	Klebsiella planticola	K.pla	K.orn SPEC	K.pla_SC24_NA	SC24	NA	SCAI	human - hospital carriage	human	0	0	0	1	-	0	-	0	-	0	-	0	-	-	-	KL130	-+*	Good	0.8511	KL130_02_cpsACP	OL102	-*	None	0.8161	OL102_05_wbbL,OL102_06_rhamnan,OL102_07_wzm,OL102_08_wzt	NA	-	-	-	-	-	-	-	-	-	-	-	-	-	-
SPARK_1120_C1	Klebsiella pneumoniae	K.pne	K.pne SPEC	K.pne_SC9_ST3068	SC9	ST3068	SCAI	cow	other mammals	0	0	1	0	-	0	-	0	-	0	-	0	-	-	wzi216	KL119	none	Very high	0.9998	NA	O4	none	Very high	0.9999	NA	ST3068	-	-	-	-	-	-	-	-	-	-	-	-	-	-
SPARK_1121_C1	Klebsiella pneumoniae	K.pne	K.pne SPEC	K.pne_SC4_ST45	SC4	ST485	SCAI	cow	other mammals	0	1	1	0	-	0	-	0	-	0	-	0	-	-	wzi5	KL5	*	Very high	0.9919	NA	O3b	+	Good	0.9953	NA	ST485	-	-	-	-	-	-	-	-	-	-	-	-	-	-
SPARK_1122_C1	Klebsiella pneumoniae	K.pne	K.pne SPEC	K.pne_SC9_ST3068	SC9	ST3068	SCAI	cow	other mammals	0	0	1	0	-	0	-	0	-	0	-	0	-	-	wzi216	KL119	none	Very high	0.9998	NA	O4	none	Very high	0.9999	NA	ST3068	-	-	-	-	-	-	-	-	-	-	-	-	-	-
SPARK_1123_C1	Klebsiella pneumoniae	K.pne	K.pne SPEC	K.pne_SC21_ST106-1LV	SC21	ST106-1LV	SCAI	cow	other mammals	0	0	1	0	-	0	-	0	-	0	-	0	-	-	wzi442	KL107	?-+*	None	0.8184	KL107_02_cpsACP,KL107_05_wzb,KL107_06_wzc,KL107_07_wbaP,KL107_08,KL107_09,KL107_10	OL101	*	High	0.9495	NA	ST106-1LV	-	-	-	-	-	-	-	-	-	-	-	-	-	-
SPARK_1124_C1	Klebsiella aerogenes	K.aer	K.aer SPEC	K.aer_SC3_NA	SC3	NA	SCAI	cow	other mammals	0	0	0	1	-	0	-	0	-	0	-	0	-	-	-	KL119	-+*	None	0.7026	KL119_02_cpsACP,KL119_05_wzb,KL119_06_wzc,KL119_07_wzy,KL119_08,KL119_09,KL119_10,KL119_11,KL119_12_wzx,KL119_13_pglJ,KL119_14,KL119_15_manC,KL119_16_manB,KL119_17_wcaJ	O2v1	-*	None	0.7149	O1/O2v1_02_wzt,O1/O2v1_03_wbbM,O1/O2v1_04_glf,O1/O2v1_05_wbbN,O1/O2v1_06_wbbO,O1/O2v1_07_kfoC	NA	-	-	-	-	-	-	-	-	-	-	-	-	-	-
SPARK_1125_C1	Klebsiella pneumoniae	K.pne	K.pne SPEC	K.pne_SC17_ST3345	SC17	ST3345	SCAI	cow	other mammals	0	1	1	0	-	0	-	0	-	0	-	0	-	-	wzi7	KL7	none	Very high	0.985	NA	O3b	none	Very high	0.9857	NA	ST3345	-	-	-	-	-	-	-	-	-	-	-	-	-	-
SPARK_1126_C1	Klebsiella pneumoniae	K.pne	K.pne SPEC	K.pne_SC23_ST221	SC23	ST221	SCAI	cow	other mammals	0	0	1	0	-	0	-	0	-	0	-	0	-	-	wzi442	KL107	?-+*	None	0.8185	KL107_02_cpsACP,KL107_05_wzb,KL107_06_wzc,KL107_07_wbaP,KL107_08,KL107_09,KL107_10	OL101	*	High	0.9494	NA	ST221	-	-	-	-	-	-	-	-	-	-	-	-	-	-
SPARK_1127_C1	Klebsiella pneumoniae	K.pne	K.pne SPEC	K.pne_SC9_ST3068	SC9	ST3068	SCAI	cow	other mammals	0	0	1	0	-	0	-	0	-	0	-	0	-	-	wzi216	KL119	none	Very high	0.9998	NA	O4	none	Very high	0.9999	NA	ST3068	-	-	-	-	-	-	-	-	-	-	-	-	-	-
SPARK_1128_C1	Klebsiella pneumoniae	K.pne	K.pne SPEC	K.pne_SC21_ST106-1LV	SC21	ST106-1LV	SCAI	cow	other mammals	0	0	1	0	-	0	-	0	-	0	-	0	-	-	wzi442	KL107	?-+*	None	0.8184	KL107_02_cpsACP,KL107_05_wzb,KL107_06_wzc,KL107_07_wbaP,KL107_08,KL107_09,KL107_10	OL101	*	High	0.9495	NA	ST106-1LV	-	-	-	-	-	-	-	-	-	-	-	-	-	-
SPARK_1129_C1	Klebsiella pneumoniae	K.pne	K.pne SPEC	K.pne_SC23_ST221	SC23	ST221	SCAI	cow	other mammals	0	0	1	0	-	0	-	0	-	0	-	0	-	-	wzi442	KL107	?-+*	None	0.8185	KL107_02_cpsACP,KL107_05_wzb,KL107_06_wzc,KL107_07_wbaP,KL107_08,KL107_09,KL107_10	OL101	*	High	0.9494	NA	ST221	-	-	-	-	-	-	-	-	-	-	-	-	-	-
SPARK_112_C1	Klebsiella variicola subsp. variicola	K.var	K.pne SPEC	K.var_SC16_ST1485	SC16	ST1485	SCAI	human - hospital carriage	human	0	0	0	0	-	0	-	0	-	0	-	0	-	-	wzi259	KL20	*	High	0.9484	NA	O3/O3a	+	Low	0.9928	NA	ST1485	-	-	-	-	-	-	-	-	-	-	-	-	-	-
SPARK_112_C2	Klebsiella variicola subsp. variicola	K.var	K.pne SPEC	K.var_SC46_ST4146	SC46	ST4146	SCAI	human - hospital carriage	human	0	0	0	0	-	0	-	0	-	0	-	0	-	-	-	KL107	*	Very high	0.9611	NA	O3/O3a	none	Very high	0.9929	NA	ST4146	-	-	-	-	-	-	-	-	-	-	-	-	-	-
SPARK_112_C3	Klebsiella variicola subsp. variicola	K.var	K.pne SPEC	K.var_SC17_ST639	SC17	ST639	SCAI	human - hospital carriage	human	0	0	0	0	-	0	-	0	-	0	-	0	-	-	wzi338	KL105	*	Very high	0.9666	NA	O3/O3a	none	Very high	0.992	NA	ST639	-	-	-	-	-	-	-	-	-	-	-	-	-	-
SPARK_112_C4	Klebsiella variicola subsp. variicola	K.var	K.pne SPEC	K.var_SC14_ST1169	SC14	ST597	SCAI	human - hospital carriage	human	0	0	0	0	-	0	-	0	-	0	-	0	-	-	wzi210	KL103	none	Very high	0.9993	NA	O3/O3a	none	Very high	0.9936	NA	ST597	-	-	-	-	-	-	-	-	-	-	-	-	-	-
SPARK_1130_C1	Klebsiella pneumoniae	K.pne	K.pne SPEC	K.pne_SC23_ST221	SC23	ST221	SCAI	cow	other mammals	0	0	1	0	-	0	-	0	-	0	-	0	-	-	wzi442	KL107	?-+*	None	0.8185	KL107_02_cpsACP,KL107_05_wzb,KL107_06_wzc,KL107_07_wbaP,KL107_08,KL107_09,KL107_10	OL101	*	High	0.9494	NA	ST221	-	-	-	-	-	-	-	-	-	-	-	-	-	-
SPARK_1131_C1	Klebsiella pneumoniae	K.pne	K.pne SPEC	K.pne_SC9_ST3068	SC9	ST3068	SCAI	cow	other mammals	0	0	1	0	-	0	-	0	-	0	-	0	-	-	wzi216	KL119	none	Very high	0.9998	NA	O4	none	Very high	0.9999	NA	ST3068	-	-	-	-	-	-	-	-	-	-	-	-	-	-
SPARK_1132_C1	Klebsiella pneumoniae	K.pne	K.pne SPEC	K.pne_SC21_ST106-1LV	SC21	ST106-1LV	SCAI	cow	other mammals	0	0	1	0	-	0	-	0	-	0	-	0	-	-	wzi442	KL107	?-+*	None	0.8184	KL107_02_cpsACP,KL107_05_wzb,KL107_06_wzc,KL107_07_wbaP,KL107_08,KL107_09,KL107_10	OL101	*	High	0.9495	NA	ST106-1LV	-	-	-	-	-	-	-	-	-	-	-	-	-	-
SPARK_1133_C1	Klebsiella pneumoniae	K.pne	K.pne SPEC	K.pne_SC9_ST3068	SC9	ST3068	SCAI	cow	other mammals	0	0	1	0	-	0	-	0	-	0	-	0	-	-	wzi216	KL119	none	Very high	0.9998	NA	O4	none	Very high	0.9999	NA	ST3068	-	-	-	-	-	-	-	-	-	-	-	-	-	-
SPARK_1133_C2	Klebsiella aerogenes	K.aer	K.aer SPEC	K.aer_SC1_NA	SC1	NA	SCAI	cow	other mammals	0	0	0	1	-	0	-	0	-	0	-	0	-	-	-	KL119	-+*	None	0.7029	KL119_02_cpsACP,KL119_05_wzb,KL119_06_wzc,KL119_07_wzy,KL119_08,KL119_09,KL119_10,KL119_11,KL119_12_wzx,KL119_13_pglJ,KL119_14,KL119_15_manC,KL119_16_manB,KL119_17_wcaJ	O2v1	-*	None	0.7149	O1/O2v1_02_wzt,O1/O2v1_03_wbbM,O1/O2v1_04_glf,O1/O2v1_05_wbbN,O1/O2v1_06_wbbO,O1/O2v1_07_kfoC	NA	-	-	-	-	-	-	-	-	-	-	-	-	-	-
SPARK_1134_C1	Klebsiella pneumoniae	K.pne	K.pne SPEC	K.pne_SC9_ST3068	SC9	ST3068	SCAI	cow	other mammals	0	0	1	0	-	0	-	0	-	0	-	0	-	-	wzi216	KL119	none	Very high	0.9998	NA	O4	none	Very high	0.9999	NA	ST3068	-	-	-	-	-	-	-	-	-	-	-	-	-	-
SPARK_1135_C1	Klebsiella pneumoniae	K.pne	K.pne SPEC	K.pne_SC4_ST45	SC4	ST45	SCAI	human - hospital carriage	human	1	1	8	11	ybt 10; ICEKp4	78	-	0	-	0	-	0	-	-	wzi101	KL24	none	Very high	0.9901	NA	O2v1	none	Very high	0.9876	NA	ST45	-	-	-	-	-	-	-	-	-	Aac3-IIa^;StrA^;StrB	-	-	QnrB1?	-
SPARK_1136_C1	Klebsiella pneumoniae	K.pne	K.pne SPEC	K.pne_SC4_ST45	SC4	ST45	SCAI	human - hospital carriage	human	1	1	6	9	ybt 10; ICEKp4	78	-	0	-	0	-	0	-	-	-	KL24	?-	None	0.988	KL24_04_wza,KL24_06_wzc,KL24_07_wcuD,KL24_08_wcuC,KL24_09_wcuV,KL24_10_wbaZ	O2v1	none	Very high	0.9876	NA	ST45	-	-	-	-	-	-	-	-	-	Aac3-IIa^;StrA^;StrB	-	-	-	-
SPARK_1138_C1	Klebsiella pneumoniae	K.pne	K.pne SPEC	K.pne_SC66_ST253	SC66	ST253	diagnostic	human - hospital disease	human	0	0	1	1	-	0	-	0	-	0	-	0	-	-	wzi439	KL144	*	Very high	0.9643	NA	O1v1	*	High	0.9397	NA	ST253	-	-	-	-	-	-	-	-	-	-	-	-	Qnr-S1	-
SPARK_1138_C2	Klebsiella pneumoniae	K.pne	K.pne SPEC	K.pne_SC35_ST1428	SC35	ST1428	diagnostic	human - hospital disease	human	0	0	2	1	-	0	-	0	-	0	-	0	-	-	wzi162	KL140	none	Very high	0.9964	NA	O3b	none	Very high	0.9901	NA	ST1428	-	-	-	-	-	-	-	-	-	-	-	-	Qnr-S1	-
SPARK_1139_C1	Klebsiella pneumoniae	K.pne	K.pne SPEC	K.pne_SC1_ST307	SC1	ST307	diagnostic	human - hospital carriage	human	1	0	5	8	ybt 10; ICEKp4	20-3LV	-	0	-	0	-	0	-	-	wzi173	KL102	-	High	0.9926	KL102_13	O2v2	none	Very high	0.9845	NA	ST307	-	-	-	-	-	-	-	-	-	Aac3-IIa^;StrA^;StrB	-	-	GyrA-83I;ParC-80I	-
SPARK_113_C1	Klebsiella pneumoniae	K.pne	K.pne SPEC	K.pne_SC2_ST17	SC2	ST17	SCAI	human - hospital carriage	human	0	0	1	0	-	0	-	0	-	0	-	0	-	-	wzi82	KL38	none	Very high	0.9898	NA	O2v2	none	Very high	0.9845	NA	ST17	-	-	-	-	-	-	-	-	-	-	-	-	-	-
SPARK_1140_C1	Klebsiella oxytoca	K.oxy	K.oxy SPEC	K.oxy_SC43_NA	SC43	NA	diagnostic	human - hospital disease	human	0	0	0	1	-	0	-	0	-	0	-	0	-	-	-	KL20	?-+*	None	0.8252	KL20_02_cpsACP,KL20_11_wcaO,KL20_12	OL104	none	Very high	0.9921	NA	NA	-	-	-	-	-	-	-	-	-	-	-	-	-	-
SPARK_1141_C1	Klebsiella pneumoniae	K.pne	K.pne SPEC	K.pne_SC1_ST307	SC1	ST307	diagnostic	human - hospital disease	human	0	0	2	3	-	0	-	0	-	0	-	0	-	-	wzi173	KL102	none	Very high	0.9926	NA	O2v2	none	Very high	0.9845	NA	ST307	-	-	-	-	-	-	-	-	-	StrA^;StrB	-	-	GyrA-83I;ParC-80I;QnrB1?	-
SPARK_1142_C1	Klebsiella pneumoniae	K.pne	K.pne SPEC	K.pne_SC5_ST661	SC5	ST3655	diagnostic	human - hospital disease	human	0	1	1	0	-	0	-	0	-	0	-	0	-	-	wzi373	KL140	none	Very high	0.9999	NA	O2v2	none	Very high	0.9845	NA	ST3655	-	-	-	-	-	-	-	-	-	-	-	-	-	-
SPARK_1143_C1	Klebsiella pneumoniae	K.pne	K.pne SPEC	K.pne_SC48_ST163	SC48	ST163	diagnostic	human - hospital disease	human	0	0	0	0	-	0	-	0	-	0	-	0	-	-	wzi164	KL139	none	Very high	0.9776	NA	O4	none	Very high	0.9959	NA	ST163	-	-	-	-	-	-	-	-	-	-	-	-	-	-
SPARK_1144_C1	Klebsiella michiganensis	K.mic	K.oxy SPEC	K.mic_SC4_NA	SC4	NA	SCAI	human - hospital carriage	human	0	0	0	1	-	0	-	0	-	0	-	0	-	-	-	KL47	?-+*	None	0.7985	KL47_02_cpsACP,KL47_09,KL47_10_wcqC,KL47_12_wcuT	O1v1	-+*	Good	0.7216	O1/O2v1_03_wbbM,O1/O2v1_05_wbbN,O1/O2v1_07_kfoC	NA	-	-	-	-	-	-	-	-	-	-	-	-	-	-
SPARK_1144_C2	Klebsiella pneumoniae	K.pne	K.pne SPEC	K.pne_SC5_ST661	SC5	ST3655	SCAI	human - hospital carriage	human	0	1	5	4	-	0	-	0	-	0	-	0	-	-	wzi373	KL140	none	Very high	0.9999	NA	O2v2	none	Very high	0.9845	NA	ST3655	-	-	-	-	-	-	-	-	-	AadA5	-	-	-	-
SPARK_1145_C1	Klebsiella pneumoniae	K.pne	K.pne SPEC	K.pne_SC2_ST17	SC2	ST1440-1LV	diagnostic	human - hospital disease	human	0	0	3	2	-	0	-	0	-	0	-	0	-	-	wzi11	KL11	*	High	0.9241	NA	O3/O3a	*	Very high	0.9558	NA	ST1440-1LV	-	-	-	-	-	-	-	-	-	AadA2	-	-	-	-
SPARK_1146_C1	Klebsiella pneumoniae	K.pne	K.pne SPEC	K.pne_SC7_ST36	SC7	ST36	diagnostic	human - hospital disease	human	0	0	1	0	-	0	-	0	-	0	-	0	-	-	wzi173	KL102	none	Very high	1	NA	O2v2	none	Very high	0.9842	NA	ST36	-	-	-	-	-	-	-	-	-	-	-	-	-	-
SPARK_1147_C1	Klebsiella pneumoniae	K.pne	K.pne SPEC	K.pne_SC4_ST45	SC4	ST45	diagnostic	human - hospital disease	human	1	0	2	1	ybt 10; ICEKp4	78	-	0	-	0	-	0	-	-	wzi202	KL127	none	Very high	0.9986	NA	OL101	?-*	Good	0.9486	OL101_05_wbbL	ST45	-	-	-	-	-	-	-	-	-	-	-	-	-	-
SPARK_1147_C2	Klebsiella pneumoniae	K.pne	K.pne SPEC	K.pne_SC4_ST45	SC4	ST45	diagnostic	human - hospital disease	human	1	0	1	0	ybt 10; ICEKp4	78	-	0	-	0	-	0	-	-	wzi202	KL127	none	Very high	0.9993	NA	OL101	?-*	Good	0.9501	OL101_05_wbbL	ST45	-	-	-	-	-	-	-	-	-	-	-	-	-	-
SPARK_1148_C1	Klebsiella oxytoca	K.oxy	K.oxy SPEC	K.oxy_SC11_NA	SC11	NA	diagnostic	human - hospital disease	human	0	0	0	1	-	0	-	0	-	0	-	0	-	-	-	KL68	?+*	Low	0.8583	NA	O3/O3a	*	High	0.9032	NA	NA	-	-	-	-	-	-	-	-	-	-	-	-	-	-
SPARK_1149_C1	Klebsiella pneumoniae	K.pne	K.pne SPEC	K.pne_SC1_ST307	SC1	ST307	diagnostic	human - hospital carriage	human	1	2	7	11	ybt 9; ICEKp3	157-1LV	-	0	-	0	-	0	-	-	wzi173	KL102	none	Very high	0.9927	NA	O2v2	none	Very high	0.9845	NA	ST307	-	-	-	-	-	-	-	-	-	StrA^;StrB	-	-	GyrA-83I;ParC-80I;QnrB1?	-
SPARK_114_C1	Klebsiella pneumoniae	K.pne	K.pne SPEC	K.pne_SC2_ST17	SC2	ST22	SCAI	human - hospital carriage	human	0	0	1	0	-	0	-	0	-	0	-	0	-	-	wzi349	KL147	none	Perfect	1	NA	O2v2	none	Very high	0.9842	NA	ST22	-	-	-	-	-	-	-	-	-	-	-	-	-	-
SPARK_1150_C1	Klebsiella pneumoniae	K.pne	K.pne SPEC	K.pne_SC3_ST512	SC3	ST258-1LV	diagnostic	human - hospital carriage	human	1	2	8	10	ybt 13; ICEKp2	299	-	0	-	0	-	0	-	-	wzi29	KL106	?-+	Good	0.998	KL106_17	O2v2	none	Very high	0.9848	NA	ST258-1LV	-	-	-	-	-	-	-	-	-	Aac6-Ib;AadA2^;Aph3-Ia^	-	-	GyrA-83I;ParC-80I	-
SPARK_1151_C1	Klebsiella pneumoniae	K.pne	K.pne SPEC	K.pne_SC27_ST323	SC27	ST323	diagnostic	human - hospital disease	human	0	1	6	10	-	0	-	0	-	0	-	0	-	-	wzi262	KL21	none	Very high	0.9999	NA	O3b	+	Good	0.9914	NA	ST323	-	-	-	-	-	-	-	-	-	Aac3-IIa^;StrA^;StrB	-	-	QnrB1?	-
SPARK_1152_C1	Klebsiella pneumoniae	K.pne	K.pne SPEC	K.pne_SC1_ST307	SC1	ST307	diagnostic	human - hospital disease	human	1	2	7	12	ybt 9; ICEKp3	157-1LV	-	0	-	0	-	0	-	-	wzi173	KL102	none	Very high	0.9927	NA	O2v2	none	Very high	0.9845	NA	ST307	-	-	-	-	-	-	-	-	-	Aac3-IIa^;StrA^;StrB	-	-	GyrA-83I;ParC-80I;QnrB1?	-
SPARK_1153_C1	Klebsiella pneumoniae	K.pne	K.pne SPEC	K.pne_SC1_ST307	SC1	ST307	diagnostic	human - hospital carriage	human	1	2	7	12	ybt 9; ICEKp3	157-1LV	-	0	-	0	-	0	-	-	wzi173	KL102	none	Very high	0.9927	NA	O2v2	none	Very high	0.9845	NA	ST307	-	-	-	-	-	-	-	-	-	Aac3-IIa^;StrA^;StrB	-	-	GyrA-83I;ParC-80I;QnrB1?	-
SPARK_1153_C2	Klebsiella pneumoniae	K.pne	K.pne SPEC	K.pne_SC1_ST307	SC1	ST307	diagnostic	human - hospital carriage	human	1	2	7	12	ybt 9; ICEKp3	157-1LV	-	0	-	0	-	0	-	-	wzi173	KL102	?-	Good	0.9927	KL102_07_wbaP	O2v2	none	Very high	0.9845	NA	ST307	-	-	-	-	-	-	-	-	-	Aac3-IIa^;StrA^;StrB	-	-	GyrA-83I;ParC-80I;QnrB1?	-
SPARK_1154_C1	Klebsiella pneumoniae	K.pne	K.pne SPEC	K.pne_SC35_ST1428	SC35	ST1428	diagnostic	human - hospital disease	human	0	0	1	0	-	0	-	0	-	0	-	0	-	-	wzi162	KL140	none	Very high	0.9964	NA	O3b	none	Very high	0.9901	NA	ST1428	-	-	-	-	-	-	-	-	-	-	-	-	-	-
SPARK_1155_C1	Klebsiella pneumoniae	K.pne	K.pne SPEC	K.pne_SC68_ST280	SC68	ST3475-1LV	diagnostic	human - hospital disease	human	0	1	4	6	-	0	-	0	-	0	-	0	-	-	wzi82	KL23	none	Very high	0.9997	NA	O2v2	?	Good	0.9845	NA	ST3475-1LV	-	-	-	-	-	-	-	-	-	StrA^;StrB	-	-	-	-
SPARK_1156_C1	Klebsiella pneumoniae	K.pne	K.pne SPEC	K.pne_SC11_ST392	SC11	ST392	diagnostic	human - hospital disease	human	0	1	7	10	-	0	-	0	-	0	-	0	-	-	wzi187	KL27	none	Very high	0.9928	NA	O4	none	Very high	0.9971	NA	ST392	-	-	-	-	-	-	-	-	-	Aac3-IIa^;StrA^;StrB	-	-	GyrA-83I;ParC-80I;QnrB1?	-
SPARK_1157_C1	Klebsiella pneumoniae	K.pne	K.pne SPEC	K.pne_SC11_ST392	SC11	ST392	diagnostic	human - hospital disease	human	0	1	7	10	-	0	-	0	-	0	-	0	-	-	wzi187	KL27	none	Very high	0.9928	NA	O4	none	Very high	0.9971	NA	ST392	-	-	-	-	-	-	-	-	-	Aac3-IIa^;StrA^;StrB	-	-	GyrA-83I;ParC-80I;QnrB1?	-
SPARK_1158_C1	Klebsiella pneumoniae	K.pne	K.pne SPEC	K.pne_SC69_ST23	SC69	ST23	diagnostic	human - hospital disease	human	5	0	2	2	ybt 1; ICEKp10	47	clb 2	29	iuc 1	1	iro 1	2	rmpA_2(KpVP-1)	rmpA2_6*-47%	wzi1	KL1	none	Very high	0.9999	NA	O1/O2v2	none	Very high	0.9913	NA	ST23	1	1	1	1	1	1	4	1	1	-	-	-	Qnr-S1	-
SPARK_1159_C1	Klebsiella pneumoniae	K.pne	K.pne SPEC	K.pne_SC13_ST321	SC13	ST321	diagnostic	human - hospital disease	human	0	0	1	1	-	0	-	0	-	0	-	0	-	-	wzi131	KL3	?*	Good	0.9962	NA	O2v2	none	Very high	0.9852	NA	ST321	-	-	-	-	-	-	-	-	-	-	-	-	Qnr-S1	-
SPARK_115_C1	Klebsiella pneumoniae	K.pne	K.pne SPEC	K.pne_SC2_ST17	SC2	ST17	SCAI	human - hospital carriage	human	1	0	1	0	ybt 15; ICEKp11	231	-	0	-	0	-	0	-	-	wzi141	KL25	-	High	0.9917	KL25_09_wfeD	O5	*	High	0.9421	NA	ST17	-	-	-	-	-	-	-	-	-	-	-	-	-	-
SPARK_1160_C1	Klebsiella pneumoniae	K.pne	K.pne SPEC	K.pne_SC1_ST307	SC1	ST307	diagnostic	human - hospital disease	human	0	1	7	14	-	0	-	0	-	0	-	0	-	-	wzi173	KL102	none	Very high	0.9927	NA	O2v2	-+	Good	0.9845	O1/O2v2_06_wbbO	ST307	-	-	-	-	-	-	-	-	-	Aac3-IIa^;AadA2^;StrA*	-	-	GyrA-83I;ParC-80I;QnrB1?	-
SPARK_1161_C1	Klebsiella pneumoniae	K.pne	K.pne SPEC	K.pne_SC6_ST37	SC6	ST37	diagnostic	human - hospital disease	human	0	0	1	0	-	0	-	0	-	0	-	0	-	-	wzi12	KL12	none	Very high	0.9988	NA	OL103	+*	None	0.9453	NA	ST37	-	-	-	-	-	-	-	-	-	-	-	-	-	-
SPARK_1162_C1	Klebsiella pneumoniae	K.pne	K.pne SPEC	K.pne_SC15_ST101	SC15	ST101	diagnostic	human - hospital disease	human	1	0	3	5	ybt 9; ICEKp3	183	-	0	-	0	-	0	-	-	wzi137	KL17	none	Very high	0.9998	NA	O1v1	none	Very high	0.9803	NA	ST101	-	-	-	-	-	-	-	-	-	ArmA	-	-	GyrA-83Y;GyrA-87N;ParC-80I	-
SPARK_1163_C1	Klebsiella pneumoniae	K.pne	K.pne SPEC	K.pne_SC34_ST13	SC34	ST13	diagnostic	human - hospital disease	human	1	1	7	12	ybt 10; ICEKp4	21	-	0	-	0	-	0	-	-	wzi40	KL3	none	Very high	0.9998	NA	O1v2	none	Very high	0.9873	NA	ST13	-	-	-	-	-	-	-	-	-	Aac3-IIa^;StrA^;StrB	-	-	QnrB1?	-
SPARK_1164_C1	Klebsiella pneumoniae	K.pne	K.pne SPEC	K.pne_SC16_ST35	SC16	ST35	SCAI	human - hospital carriage	human	0	0	1	0	-	0	-	0	-	0	-	0	-	-	wzi37	KL22	-+	Low	0.9947	KL22_08,KL22_17	O1v1	none	Very high	0.9811	NA	ST35	-	-	-	-	-	-	-	-	-	-	-	-	-	-
SPARK_1164_C2	Klebsiella pneumoniae	K.pne	K.pne SPEC	K.pne_SC16_ST35	SC16	ST35	SCAI	human - hospital carriage	human	0	0	1	0	-	0	-	0	-	0	-	0	-	-	wzi37	KL22	-+	Low	0.9948	KL22_17	O1v1	none	Very high	0.9811	NA	ST35	-	-	-	-	-	-	-	-	-	-	-	-	-	-
SPARK_1164_C3	Klebsiella michiganensis	K.mic	K.oxy SPEC	K.mic_SC4_NA	SC4	NA	SCAI	human - hospital carriage	human	0	0	0	1	-	0	-	0	-	0	-	0	-	-	-	KL47	?-+*	None	0.7985	KL47_02_cpsACP,KL47_09,KL47_10_wcqC,KL47_12_wcuT	O1v1	-+*	Good	0.7216	O1/O2v1_03_wbbM,O1/O2v1_05_wbbN,O1/O2v1_07_kfoC	NA	-	-	-	-	-	-	-	-	-	-	-	-	-	-
SPARK_1165_C1	Klebsiella pneumoniae	K.pne	K.pne SPEC	K.pne_SC115_ST3161	SC115	ST3161	SCAI	human - hospital carriage	human	0	0	1	0	-	0	-	0	-	0	-	0	-	-	wzi56	KL55	*	Very high	0.9611	NA	O3/O3a	none	Very high	0.9825	NA	ST3161	-	-	-	-	-	-	-	-	-	-	-	-	-	-
SPARK_1165_C2	Klebsiella pneumoniae	K.pne	K.pne SPEC	K.pne_SC115_ST3161	SC115	ST3161	SCAI	human - hospital carriage	human	0	0	1	0	-	0	-	0	-	0	-	0	-	-	wzi56	KL55	*	Very high	0.9611	NA	O3/O3a	none	Very high	0.9825	NA	ST3161	-	-	-	-	-	-	-	-	-	-	-	-	-	-
SPARK_1166_C1	Klebsiella michiganensis	K.mic	K.oxy SPEC	K.mic_SC14_NA	SC14	NA	SCAI	human - hospital carriage	human	0	0	1	2	-	0	-	0	-	0	-	0	-	-	-	KL68	?-+*	Low	0.8941	KL68_02_cpsACP	O1/O2v1	-+*	Good	0.7211	O1/O2v1_03_wbbM,O1/O2v1_05_wbbN,O1/O2v1_07_kfoC	NA	-	-	-	-	-	-	-	-	-	Aph3''Ia*?	-	-	-	-
SPARK_1166_C2	Klebsiella michiganensis	K.mic	K.oxy SPEC	K.mic_SC5_NA	SC5	NA	SCAI	human - hospital carriage	human	0	0	1	2	-	0	-	0	-	0	-	0	-	-	-	KL41	?-+	None	0.9973	KL41_14_glf,KL41_15_gnd,KL41_16,KL41_17_wzx	O1v1	-+*	Good	0.7211	O1/O2v1_03_wbbM,O1/O2v1_05_wbbN,O1/O2v1_07_kfoC	NA	-	-	-	-	-	-	-	-	-	Aph3-Ia^	-	-	-	-
SPARK_1167_C1	Klebsiella grimontii	K.gri	K.oxy SPEC	K.gri_SC38_NA	SC38	NA	SCAI	human - hospital carriage	human	0	0	0	1	-	0	-	0	-	0	-	0	-	-	-	KL29	?-+*	Good	0.9128	KL29_08_wcuD,KL29_09_wcuE	O1v1	-+*	Good	0.7223	O1/O2v1_03_wbbM,O1/O2v1_05_wbbN,O1/O2v1_07_kfoC	NA	-	-	-	-	-	-	-	-	-	-	-	-	-	-
SPARK_1168_C1	Klebsiella pneumoniae	K.pne	K.pne SPEC	K.pne_SC2_ST17	SC2	ST17	SCAI	human - hospital carriage	human	0	0	4	3	-	0	-	0	-	0	-	0	-	-	wzi306	KL55	*	Very high	0.9567	NA	O1v2	none	Very high	0.9842	NA	ST17	-	-	-	-	-	-	-	-	-	AadA1-pm*?	-	-	-	-
SPARK_1168_C2	Klebsiella michiganensis	K.mic	K.oxy SPEC	K.mic_SC18_NA	SC18	NA	SCAI	human - hospital carriage	human	0	0	4	6	-	0	-	0	-	0	-	0	-	-	-	KL107	?-+*	None	0.7756	KL107_02_cpsACP,KL107_05_wzb,KL107_06_wzc,KL107_07_wbaP,KL107_08,KL107_09,KL107_10	O1v1	-+*	Good	0.7231	O1/O2v1_03_wbbM,O1/O2v1_05_wbbN,O1/O2v1_07_kfoC	NA	-	-	-	-	-	-	-	-	-	Aph3''Ia;StrA*	-	-	Qnr-S1	-
SPARK_1169_C1	Klebsiella michiganensis	K.mic	K.oxy SPEC	K.mic_SC3_NA	SC3	NA	SCAI	human - hospital carriage	human	0	0	1	2	-	0	-	0	-	0	-	0	-	-	-	KL43	?-+*	Low	0.8946	KL43_02_cpsACP,KL43_15_wcpZ	O1v1	-+*	Good	0.7219	O1/O2v1_03_wbbM,O1/O2v1_05_wbbN,O1/O2v1_07_kfoC	NA	-	-	-	-	-	-	-	-	-	Aph3''Ia*?	-	-	-	-
SPARK_116_C1	Klebsiella pneumoniae	K.pne	K.pne SPEC	K.pne_SC3_ST512	SC3	ST512	SCAI	human - hospital carriage	human	1	2	5	6	ybt 9; ICEKp3	157-2LV	-	0	-	0	-	0	-	-	wzi154	KL107	none	Very high	1	NA	O2v2	none	Very high	0.9837	NA	ST512	-	-	-	-	-	-	-	-	-	Aac6-Ib;AadA2	-	-	GyrA-83I;ParC-80I	-
SPARK_1170_C1	Klebsiella pneumoniae	K.pne	K.pne SPEC	K.pne_SC2_ST17	SC2	ST17	SCAI	human - hospital carriage	human	1	0	1	0	ybt 15; ICEKp11	231	-	0	-	0	-	0	-	-	wzi141	KL25	-	High	0.9917	KL25_09_wfeD	O5	*	High	0.9421	NA	ST17	-	-	-	-	-	-	-	-	-	-	-	-	-	-
SPARK_1171_C1	Klebsiella pneumoniae	K.pne	K.pne SPEC	K.pne_SC20_ST111	SC20	ST111	diagnostic	human - hospital disease	human	0	0	5	4	-	0	-	0	-	0	-	0	-	-	wzi63	KL63	none	Very high	0.9937	NA	O1v2	none	Very high	0.9929	NA	ST111	-	-	-	-	-	-	-	-	-	AadA1-pm*?	-	-	-	-
SPARK_1172_C1	Klebsiella pneumoniae	K.pne	K.pne SPEC	K.pne_SC4_ST45	SC4	ST45	SCAI	human - hospital disease	human	1	1	8	11	ybt 10; ICEKp4	78	-	0	-	0	-	0	-	-	wzi101	KL24	none	Very high	0.9901	NA	O2v1	none	Very high	0.9876	NA	ST45	-	-	-	-	-	-	-	-	-	Aac3-IIa^;StrA^;StrB	-	-	QnrB1?	-
SPARK_1173_C1	Klebsiella pneumoniae	K.pne	K.pne SPEC	K.pne_SC4_ST45	SC4	ST45	SCAI	human - hospital disease	human	1	1	8	8	ybt 10; ICEKp4	78	-	0	-	0	-	0	-	-	wzi101	KL24	?	Good	0.9901	NA	O2v1	none	Very high	0.9875	NA	ST45	-	-	-	-	-	-	-	-	-	AadA1-pm*	-	-	Qnr-S1	-
SPARK_1174_C1	Klebsiella pneumoniae	K.pne	K.pne SPEC	K.pne_SC3_ST512	SC3	ST258	SCAI	human - hospital disease	human	1	3	5	5	ybt 13; ICEKp2	299	-	0	-	0	-	0	-	-	wzi29	KL106	?	Good	0.9997	NA	O2v2	none	Very high	0.9848	NA	ST258	-	-	-	-	-	-	-	-	-	Aac6-Ib;AadB	MgrB-62%	-	GyrA-83I;ParC-80I;QnrB19^	-
SPARK_1175_C1	Klebsiella michiganensis	K.mic	K.oxy SPEC	K.mic_SC3_NA	SC3	NA	SCAI	human - hospital disease	human	0	0	1	2	-	0	-	0	-	0	-	0	-	-	-	KL43	?-+*	Low	0.8946	KL43_02_cpsACP,KL43_15_wcpZ	O1v1	-+*	Good	0.7219	O1/O2v1_03_wbbM,O1/O2v1_05_wbbN,O1/O2v1_07_kfoC	NA	-	-	-	-	-	-	-	-	-	Aph3''Ia*?	-	-	-	-
SPARK_1176_C1	Klebsiella variicola subsp. variicola	K.var	K.pne SPEC	K.var_SC17_ST639	SC17	ST639	SCAI	human - hospital disease	human	0	0	0	0	-	0	-	0	-	0	-	0	-	-	wzi338	KL105	*	Very high	0.9666	NA	O3/O3a	none	Very high	0.9919	NA	ST639	-	-	-	-	-	-	-	-	-	-	-	-	-	-
SPARK_1177_C1	Klebsiella variicola subsp. variicola	K.var	K.pne SPEC	K.var_SC21_ST1599	SC21	ST1599	SCAI	human - hospital carriage	human	0	0	0	0	-	0	-	0	-	0	-	0	-	-	wzi201	KL60	none	Very high	0.9904	NA	O5	none	Very high	0.996	NA	ST1599	-	-	-	-	-	-	-	-	-	-	-	-	-	-
SPARK_1178_C1	Klebsiella pneumoniae	K.pne	K.pne SPEC	K.pne_SC15_ST101	SC15	ST101	SCAI	human - hospital carriage	human	1	0	3	5	ybt 9; ICEKp3	183	-	0	-	0	-	0	-	-	wzi137	KL17	none	Very high	0.9998	NA	O1v1	none	Very high	0.9803	NA	ST101	-	-	-	-	-	-	-	-	-	ArmA	-	-	GyrA-83Y;GyrA-87N;ParC-80I	-
SPARK_1179_C1	Klebsiella pneumoniae	K.pne	K.pne SPEC	K.pne_SC4_ST45	SC4	ST45	SCAI	human - hospital carriage	human	1	1	8	11	ybt 10; ICEKp4	78	-	0	-	0	-	0	-	-	-	KL24	?-	None	0.988	KL24_04_wza,KL24_06_wzc,KL24_07_wcuD,KL24_08_wcuC,KL24_09_wcuV,KL24_10_wbaZ	O2v1	none	Very high	0.9875	NA	ST45	-	-	-	-	-	-	-	-	-	Aac3-IIa^;StrA^;StrB	-	-	QnrB1?	-
SPARK_117_C1	Klebsiella pneumoniae	K.pne	K.pne SPEC	K.pne_SC13_ST321	SC13	ST321	SCAI	human - hospital carriage	human	0	0	1	1	-	0	-	0	-	0	-	0	-	-	wzi131	KL3	?*	Good	0.9962	NA	O2v2	none	Very high	0.9852	NA	ST321	-	-	-	-	-	-	-	-	-	-	-	-	Qnr-S1	-
SPARK_1180_C1	Klebsiella pneumoniae	K.pne	K.pne SPEC	K.pne_SC116_ST1012	SC116	ST1012	SCAI	human - hospital carriage	human	0	0	1	1	-	0	-	0	-	0	-	0	-	-	wzi101	KL24	none	Very high	0.9887	NA	O1v1	?-	Good	0.99	O1/O2v1_03_wbbM	ST1012	-	-	-	-	-	-	-	-	-	-	-	-	-	-
SPARK_1181_C1	Klebsiella michiganensis	K.mic	K.oxy SPEC	K.mic_SC52_NA	SC52	NA	SCAI	human - hospital carriage	human	0	0	2	4	-	0	-	0	-	0	-	0	-	-	-	KL20	?-+*	None	0.8096	KL20_02_cpsACP,KL20_09,KL20_11_wcaO,KL20_12	O1v1	-+*	Good	0.7233	O1/O2v1_03_wbbM,O1/O2v1_05_wbbN,O1/O2v1_07_kfoC	NA	-	-	-	-	-	-	-	-	-	StrA;StrB	-	-	-	-
SPARK_1182_C1	Klebsiella ornithinolytica	K.orn	K.orn SPEC	K.orn_SC9_NA	SC9	NA	SCAI	human - hospital carriage	human	0	0	0	1	-	0	-	0	-	0	-	0	-	-	-	KL144	-+*	Good	0.937	KL144_02_cpsACP	O1v1	-+*	None	0.7263	O1/O2v1_03_wbbM,O1/O2v1_05_wbbN,O1/O2v1_06_wbbO,O1/O2v1_07_kfoC	NA	-	-	-	-	-	-	-	-	-	-	-	-	-	-
SPARK_1182_C2	Klebsiella aerogenes	K.aer	K.aer SPEC	K.aer_SC10_NA	SC10	NA	SCAI	human - hospital carriage	human	2	0	0	1	ybt 17; ICEKp10	267-1LV	clb 3	19	-	0	-	0	-	-	-	KL68	?-+*	None	0.7851	KL68_02_cpsACP,KL68_09_wclV,KL68_10_wckX,KL68_11_wckW,KL68_16_wcuC	O5	*	High	0.9364	NA	NA	-	-	-	-	-	-	-	-	-	-	-	-	-	-
SPARK_1183_C1	Klebsiella grimontii	K.gri	K.oxy SPEC	K.gri_SC13_NA	SC13	NA	SCAI	human - hospital carriage	human	0	0	0	1	-	0	-	0	-	0	-	0	-	-	-	KL74	*	Very high	0.9595	NA	O1v1	-+*	Good	0.7232	O1/O2v1_03_wbbM,O1/O2v1_05_wbbN,O1/O2v1_07_kfoC	NA	-	-	-	-	-	-	-	-	-	-	-	-	-	-
SPARK_1184_C1	Klebsiella michiganensis	K.mic	K.oxy SPEC	K.mic_SC18_NA	SC18	NA	SCAI	human - hospital carriage	human	0	0	1	2	-	0	-	0	-	0	-	0	-	-	-	KL107	?-+*	None	0.7756	KL107_02_cpsACP,KL107_05_wzb,KL107_06_wzc,KL107_07_wbaP,KL107_08,KL107_09,KL107_10	O1v1	-+*	Good	0.723	O1/O2v1_03_wbbM,O1/O2v1_05_wbbN,O1/O2v1_07_kfoC	NA	-	-	-	-	-	-	-	-	-	Aph3''Ia	-	-	-	-
SPARK_1185_C1	Klebsiella pneumoniae	K.pne	K.pne SPEC	K.pne_SC87_ST469	SC87	ST469-1LV	SCAI	human - hospital carriage	human	0	0	1	0	-	0	-	0	-	0	-	0	-	-	-	KL33	?-+*	None	0.8011	KL33_07_wzb,KL33_08_wzc,KL33_09_wckM,KL33_10_wckL,KL33_11_wcuQ,KL33_12_wzx,KL33_14_manC,KL33_15_manB,KL33_16_wbaZ,KL33_17_wcaJ,KL33_18_wzy,KL33_19_wckJ	O3b	?	Good	0.9885	NA	ST469-1LV	-	-	-	-	-	-	-	-	-	-	-	-	-	-
SPARK_1186_C1	Klebsiella pneumoniae	K.pne	K.pne SPEC	K.pne_SC1_ST307	SC1	ST307-1LV	diagnostic	human - hospital disease	human	0	1	6	11	-	0	-	0	-	0	-	0	-	-	wzi173	KL102	none	Very high	0.9927	NA	O2v2	none	Very high	0.9847	NA	ST307-1LV	-	-	-	-	-	-	-	-	-	AadA2^;Aph3-Ia^;StrA*	-	-	GyrA-83I;ParC-80I;Qnr-S1	-
SPARK_1187_C1	Klebsiella pneumoniae	K.pne	K.pne SPEC	K.pne_SC18_ST219	SC18	ST219	diagnostic	human - hospital disease	human	0	2	6	8	-	0	-	0	-	0	-	0	-	-	wzi177	KL114	none	Very high	0.9977	NA	O1v1	none	Very high	0.9855	NA	ST219	-	-	-	-	-	-	-	-	-	StrA*;StrB*	-	-	Qnr-S1	-
SPARK_1188_C1	Klebsiella pneumoniae	K.pne	K.pne SPEC	K.pne_SC15_ST101	SC15	ST101	diagnostic	human - hospital disease	human	1	2	7	14	ybt 9; ICEKp3	183	-	0	-	0	-	0	-	-	wzi137	KL17	none	Very high	0.9999	NA	O1v1	?	Good	0.9803	NA	ST101	-	-	-	-	-	-	-	-	-	AadA2^;Aph3-Ia^;ArmA;StrA*	-	-	GyrA-83Y;GyrA-87N;ParC-80I;Qnr-S1	-
SPARK_1189_C1	Klebsiella pneumoniae	K.pne	K.pne SPEC	K.pne_SC2_ST17	SC2	ST1440-1LV	diagnostic	human - hospital disease	human	0	0	3	2	-	0	-	0	-	0	-	0	-	-	wzi11	KL11	*	High	0.9241	NA	O3/O3a	*	Very high	0.9558	NA	ST1440-1LV	-	-	-	-	-	-	-	-	-	AadA2	-	-	-	-
SPARK_118_C1	Klebsiella quasipneumoniae subsp. quasipneumoniae	K.qpq	K.pne SPEC	K.qpq_SC10_ST1681	SC10	ST1681	SCAI	human - hospital carriage	human	0	0	1	0	-	0	-	0	-	0	-	0	-	-	-	KL14	?-+*	Good	0.9056	KL14_13	O5	?	Good	0.947	NA	ST1681	-	-	-	-	-	-	-	-	-	-	-	-	-	-
SPARK_118_C2	Klebsiella pneumoniae	K.pne	K.pne SPEC	K.pne_SC117_ST1294-3LV	SC117	ST1294-3LV	SCAI	human - hospital carriage	human	1	0	0	0	ybt 9; ICEKp3	209-3LV	-	0	-	0	-	0	-	-	wzi39	KL13	?+	Good	0.9876	NA	O3b	?	Good	0.9918	NA	ST1294-3LV	-	-	-	-	-	-	-	-	-	-	-	-	-	-
SPARK_1190_C1	Klebsiella pneumoniae	K.pne	K.pne SPEC	K.pne_SC173_ST882	SC173	ST882	diagnostic	human - hospital disease	human	0	1	1	0	-	0	-	0	-	0	-	0	-	-	wzi248	KL16	none	Very high	0.9937	NA	O1v1	none	Very high	0.982	NA	ST882	-	-	-	-	-	-	-	-	-	-	-	-	-	-
SPARK_1191_C1	Klebsiella pneumoniae	K.pne	K.pne SPEC	K.pne_SC11_ST392	SC11	ST392	diagnostic	human - hospital disease	human	0	1	8	11	-	0	-	0	-	0	-	0	-	-	wzi187	KL27	none	Very high	0.9928	NA	O4	none	Very high	0.9971	NA	ST392	-	-	-	-	-	-	-	-	-	Aac3-IIa^;StrA^;StrB	-	-	GyrA-83I;ParC-80I;QnrB1?	-
SPARK_1192_C1	Klebsiella pneumoniae	K.pne	K.pne SPEC	K.pne_SC1_ST307	SC1	ST307-1LV	diagnostic	human - hospital disease	human	0	1	6	11	-	0	-	0	-	0	-	0	-	-	wzi173	KL102	none	Very high	0.9927	NA	O2v2	none	Very high	0.9847	NA	ST307-1LV	-	-	-	-	-	-	-	-	-	AadA2^;Aph3-Ia^;StrA*	-	-	GyrA-83I;ParC-80I;Qnr-S1	-
SPARK_1193_C1	Klebsiella oxytoca	K.oxy	K.oxy SPEC	K.oxy_SC44_NA	SC44	NA	diagnostic	human - hospital disease	human	0	0	0	1	-	0	-	0	-	0	-	0	-	-	-	KL68	?+*	Low	0.8803	NA	O5	*	High	0.8169	NA	NA	-	-	-	-	-	-	-	-	-	-	-	-	-	-
SPARK_1194_C1	Klebsiella pneumoniae	K.pne	K.pne SPEC	K.pne_SC1_ST307	SC1	ST307	diagnostic	human - hospital disease	human	0	1	7	11	-	0	-	0	-	0	-	0	-	-	wzi173	KL102	none	Very high	0.9927	NA	O2v2	none	Very high	0.9835	NA	ST307	-	-	-	-	-	-	-	-	-	Aac3-IIa^;StrA^;StrB	-	-	GyrA-83I;ParC-80I;QnrB1?	-
SPARK_1195_C1	Klebsiella michiganensis	K.mic	K.oxy SPEC	K.mic_SC8_NA	SC8	NA	SCAI	human - hospital carriage	human	0	0	1	2	-	0	-	0	-	0	-	0	-	-	-	KL20	?-+*	None	0.8096	KL20_02_cpsACP,KL20_09,KL20_11_wcaO,KL20_12	O1v1	-+*	Good	0.7233	O1/O2v1_03_wbbM,O1/O2v1_05_wbbN,O1/O2v1_07_kfoC	NA	-	-	-	-	-	-	-	-	-	Aph3''Ia*	-	-	-	-
SPARK_1196_C1	Klebsiella quasipneumoniae subsp. quasipneumoniae	K.qpq	K.pne SPEC	K.qpq_SC17_ST1416	SC17	ST1416	SCAI	human - hospital carriage	human	0	0	1	0	-	0	-	0	-	0	-	0	-	-	-	KL158	*	High	0.915	NA	O3/O3a	none	Very high	0.9708	NA	ST1416	-	-	-	-	-	-	-	-	-	-	-	-	-	-
SPARK_1197_C1	Klebsiella pneumoniae	K.pne	K.pne SPEC	K.pne_SC55_ST290	SC55	ST290	SCAI	human - hospital carriage	human	1	0	4	4	ybt 14; ICEKp5	145-2LV	-	0	-	0	-	0	-	-	wzi21	KL21	*	Very high	0.9856	NA	O1v1	none	Very high	0.9811	NA	ST290	-	-	-	-	-	-	-	-	-	Aac3-VIa*;AadA1-pm*?	-	-	-	-
SPARK_1198_C1	Klebsiella aerogenes	K.aer	K.aer SPEC	K.aer_SC30_NA	SC30	NA	SCAI	human - hospital carriage	human	0	0	0	1	-	0	-	0	-	0	-	0	-	-	-	KL107	?-+*	None	0.7337	KL107_02_cpsACP,KL107_05_wzb,KL107_06_wzc,KL107_07_wbaP,KL107_08,KL107_09,KL107_10,KL107_12,KL107_13,KL107_14,KL107_15	O2v1	?-*	None	0.6996	O1/O2v1_02_wzt,O1/O2v1_03_wbbM,O1/O2v1_04_glf,O1/O2v1_05_wbbN,O1/O2v1_06_wbbO,O1/O2v1_07_kfoC	NA	-	-	-	-	-	-	-	-	-	-	-	-	-	-
SPARK_1199_C1	Klebsiella michiganensis	K.mic	K.oxy SPEC	K.mic_SC53_NA	SC53	NA	SCAI	other mammals	other mammals	0	0	0	1	-	0	-	0	-	0	-	0	-	-	-	KL107	?-+*	None	0.7753	KL107_02_cpsACP,KL107_05_wzb,KL107_06_wzc,KL107_07_wbaP,KL107_08,KL107_09,KL107_10	O1v1	?-+*	Good	0.7231	O1/O2v1_03_wbbM,O1/O2v1_05_wbbN,O1/O2v1_07_kfoC	NA	-	-	-	-	-	-	-	-	-	-	-	-	-	-
SPARK_119_C1	Klebsiella pneumoniae	K.pne	K.pne SPEC	K.pne_SC174_ST278	SC174	ST278	SCAI	human - hospital disease	human	0	1	1	0	-	0	-	0	-	0	-	0	-	-	wzi123	KL136	none	Very high	0.9965	NA	O2v2	none	Very high	0.983	NA	ST278	-	-	-	-	-	-	-	-	-	-	-	-	-	-
SPARK_11_C1	Klebsiella michiganensis	K.mic	K.oxy SPEC	K.mic_SC5_NA	SC5	NA	SCAI	human - hospital carriage	human	0	0	1	2	-	0	-	0	-	0	-	0	-	-	-	KL41	-+	Good	0.9995	KL41_12_wzy,KL41_18_gnd	O1v1	-+*	Good	0.7207	O1/O2v1_03_wbbM,O1/O2v1_05_wbbN,O1/O2v1_07_kfoC	NA	-	-	-	-	-	-	-	-	-	Aph3-Ia^	-	-	-	-
SPARK_11_C2	Klebsiella variicola subsp. variicola	K.var	K.pne SPEC	K.var_SC22_ST697	SC22	ST697	SCAI	human - hospital carriage	human	0	0	0	0	-	0	-	0	-	0	-	0	-	-	wzi210	KL103	none	Very high	0.9958	NA	O5	none	Very high	0.9941	NA	ST697	-	-	-	-	-	-	-	-	-	-	-	-	-	-
SPARK_11_C3	Klebsiella michiganensis	K.mic	K.oxy SPEC	K.mic_SC5_NA	SC5	NA	SCAI	human - hospital carriage	human	0	0	1	2	-	0	-	0	-	0	-	0	-	-	-	KL41	-+	Good	0.9977	KL41_12_wzy,KL41_18_gnd	O1v1	-+*	Good	0.7207	O1/O2v1_03_wbbM,O1/O2v1_05_wbbN,O1/O2v1_07_kfoC	NA	-	-	-	-	-	-	-	-	-	Aph3-Ia^	-	-	-	-
SPARK_1200_C1	Klebsiella grimontii	K.gri	K.oxy SPEC	K.gri_SC24_NA	SC24	NA	SCAI	human - hospital carriage	human	0	0	0	1	-	0	-	0	-	0	-	0	-	-	-	KL148	?-+*	None	0.7593	KL148_02_cpsACP,KL148_08,KL148_09_wcuP,KL148_10,KL148_12_wbaZ,KL148_15_rmlB,KL148_16_rmlA,KL148_17_rmlD,KL148_18_rmlC	O1v1	-+*	Good	0.7224	O1/O2v1_03_wbbM,O1/O2v1_05_wbbN,O1/O2v1_07_kfoC	NA	-	-	-	-	-	-	-	-	-	-	-	-	-	-
SPARK_1200_C2	Klebsiella michiganensis	K.mic	K.oxy SPEC	K.mic_SC12_NA	SC12	NA	SCAI	human - hospital carriage	human	0	0	1	2	-	0	-	0	-	0	-	0	-	-	-	KL152	none	Very high	0.9826	NA	O2v1	-+*	Good	0.7212	O1/O2v1_03_wbbM,O1/O2v1_05_wbbN,O1/O2v1_07_kfoC	NA	-	-	-	-	-	-	-	-	-	Aph3''Ia*?	-	-	-	-
SPARK_1201_C1	Klebsiella ornithinolytica	K.orn	K.orn SPEC	K.orn_SC56_NA	SC56	NA	SCAI	human - hospital carriage	human	1	0	0	1	ybt unknown	0	-	0	-	0	-	0	-	-	wzi511	KL121	-+*	None	0.7244	KL121_02_cpsACP,KL121_05_wzb,KL121_07_wzx,KL121_08_wclT,KL121_09_wzy,KL121_10_wctC,KL121_11_wcqS,KL121_12_wcqT,KL121_13_wcqU,KL121_15_wcaG,KL121_16_wcaH,KL121_17_wcaI,KL121_18_wcaJ,KL121_19,KL121_20_wcsO,KL121_22_manC,KL121_23_manB	O2v1	-+*	None	0.7272	O1/O2v1_03_wbbM,O1/O2v1_05_wbbN,O1/O2v1_06_wbbO,O1/O2v1_07_kfoC	NA	-	-	-	-	-	-	-	-	-	-	-	-	-	-
SPARK_1201_C2	Klebsiella ornithinolytica	K.orn	K.orn SPEC	K.orn_SC16_NA	SC16	NA	SCAI	human - hospital carriage	human	1	0	0	1	ybt unknown	0	-	0	-	0	-	0	-	-	-	KL11	-+*	Good	0.8531	KL11_02_cpsACP	O12	-+*	Good	0.753	O12_05_wbbL,O12_08_wbbB	NA	-	-	-	-	-	-	-	-	-	-	-	-	-	-
SPARK_1202_C1	Klebsiella grimontii	K.gri	K.oxy SPEC	K.gri_SC39_NA	SC39	NA	SCAI	human - hospital carriage	human	0	0	0	1	-	0	-	0	-	0	-	0	-	-	-	KL74	*	Very high	0.9595	NA	O1v1	-+*	Good	0.7222	O1/O2v1_03_wbbM,O1/O2v1_05_wbbN,O1/O2v1_07_kfoC	NA	-	-	-	-	-	-	-	-	-	-	-	-	-	-
SPARK_1202_C2	Klebsiella michiganensis	K.mic	K.oxy SPEC	K.mic_SC12_NA	SC12	NA	SCAI	human - hospital carriage	human	0	0	1	2	-	0	-	0	-	0	-	0	-	-	-	KL107	?-+*	None	0.7795	KL107_02_cpsACP,KL107_05_wzb,KL107_06_wzc,KL107_08,KL107_09,KL107_10	O2v1	?-+*	Good	0.7214	O1/O2v1_03_wbbM,O1/O2v1_05_wbbN,O1/O2v1_07_kfoC	NA	-	-	-	-	-	-	-	-	-	Aph3''Ia*?	-	-	-	-
SPARK_1203_C1	Klebsiella pneumoniae	K.pne	K.pne SPEC	K.pne_SC22_ST2004	SC22	ST584	SCAI	human - hospital carriage	human	0	0	0	0	-	0	-	0	-	0	-	0	-	-	wzi96	KL38	none	Very high	0.9998	NA	O3b	none	Very high	0.9919	NA	ST584	-	-	-	-	-	-	-	-	-	-	-	-	-	-
SPARK_1204_C1	Klebsiella pneumoniae	K.pne	K.pne SPEC	K.pne_SC26_ST54	SC26	ST54	SCAI	human - hospital carriage	human	0	0	1	0	-	0	-	0	-	0	-	0	-	-	wzi14	KL14	?-	Good	0.9995	KL14_19_manC	O3b	?-	Good	0.9924	O3b_01_manC	ST54	-	-	-	-	-	-	-	-	-	-	-	-	-	-
SPARK_1205_C1	Klebsiella pneumoniae	K.pne	K.pne SPEC	K.pne_SC1_ST307	SC1	ST307	SCAI	human - hospital carriage	human	0	2	9	18	-	0	-	0	-	0	-	0	-	-	wzi173	KL102	none	Very high	0.9927	NA	O2v2	none	Very high	0.9845	NA	ST307	-	-	-	-	-	-	-	-	-	Aac3-IIa^;AadA2^;Aph3-Ia^;StrA^;StrB	-	-	GyrA-83I;ParC-80I;Qnr-S1;QnrB1?	-
SPARK_1206_C1	Klebsiella pneumoniae	K.pne	K.pne SPEC	K.pne_SC175_ST4434	SC175	ST4434	SCAI	human - hospital carriage	human	0	1	1	0	-	0	-	0	-	0	-	0	-	-	wzi180	KL116	none	Very high	0.9957	NA	O2v1	none	Very high	0.9857	NA	ST4434	-	-	-	-	-	-	-	-	-	-	-	-	-	-
SPARK_1207_C1	Klebsiella michiganensis	K.mic	K.oxy SPEC	K.mic_SC5_NA	SC5	NA	SCAI	human - hospital carriage	human	0	0	1	2	-	0	-	0	-	0	-	0	-	-	-	KL41	?+	Good	0.9995	NA	O1v1	-+*	Good	0.721	O1/O2v1_03_wbbM,O1/O2v1_05_wbbN,O1/O2v1_07_kfoC	NA	-	-	-	-	-	-	-	-	-	Aph3-Ia^	-	-	-	-
SPARK_1208_C1	Klebsiella pneumoniae	K.pne	K.pne SPEC	K.pne_SC88_ST950	SC88	ST950	SCAI	human - hospital carriage	human	0	0	1	0	-	0	-	0	-	0	-	0	-	-	wzi7	KL7	none	Very high	0.9854	NA	O1v1	none	Very high	0.9862	NA	ST950	-	-	-	-	-	-	-	-	-	-	-	-	-	-
SPARK_1208_C2	Klebsiella pneumoniae	K.pne	K.pne SPEC	K.pne_SC88_ST950	SC88	ST950	SCAI	human - hospital carriage	human	0	0	1	0	-	0	-	0	-	0	-	0	-	-	wzi7	KL7	?	Good	0.9854	NA	O1v1	none	Very high	0.9862	NA	ST950	-	-	-	-	-	-	-	-	-	-	-	-	-	-
SPARK_1209_C1	Klebsiella pneumoniae	K.pne	K.pne SPEC	K.pne_SC1_ST307	SC1	ST307	SCAI	surface - hospital	surface	1	1	6	10	ybt 10; ICEKp4	20-3LV	-	0	-	0	-	0	-	-	wzi173	KL102	none	Very high	0.9927	NA	O2v2	none	Very high	0.9845	NA	ST307	-	-	-	-	-	-	-	-	-	Aac3-IIa^;StrA^;StrB	-	-	GyrA-83I;ParC-80I;QnrB1?	-
SPARK_120_C1	Klebsiella variicola subsp. variicola	K.var	K.pne SPEC	K.var_SC23_ST925	SC23	ST925	SCAI	human - hospital carriage	human	0	0	0	0	-	0	-	0	-	0	-	0	-	-	wzi71	KL71	?-	Good	0.9998	KL71_15_wzx	O5	none	Very high	0.9956	NA	ST925	-	-	-	-	-	-	-	-	-	-	-	-	-	-
SPARK_1210_C1	Klebsiella pneumoniae	K.pne	K.pne SPEC	K.pne_SC1_ST307	SC1	ST307	SCAI	surface - hospital	surface	1	1	6	10	ybt 10; ICEKp4	20-3LV	-	0	-	0	-	0	-	-	wzi173	KL102	none	Very high	0.9927	NA	O2v2	?-	Good	0.9844	O1/O2v2_03_wbbM	ST307	-	-	-	-	-	-	-	-	-	Aac3-IIa^;StrA^;StrB	-	-	GyrA-83I;ParC-80I;QnrB1?	-
SPARK_1211_C1	Klebsiella pneumoniae	K.pne	K.pne SPEC	K.pne_SC10_ST2703	SC10	ST2703	SCAI	cow	other mammals	0	0	1	0	-	0	-	0	-	0	-	0	-	-	-	KL34	*	Very high	0.9922	NA	O2v2	none	Very high	0.9861	NA	ST2703	-	-	-	-	-	-	-	-	-	-	-	-	-	-
SPARK_1211_C2	Klebsiella aerogenes	K.aer	K.aer SPEC	K.aer_SC2_NA	SC2	NA	SCAI	cow	other mammals	0	0	0	1	-	0	-	0	-	0	-	0	-	-	-	KL119	-+*	None	0.7025	KL119_02_cpsACP,KL119_05_wzb,KL119_06_wzc,KL119_07_wzy,KL119_08,KL119_09,KL119_10,KL119_11,KL119_12_wzx,KL119_13_pglJ,KL119_14,KL119_15_manC,KL119_16_manB,KL119_17_wcaJ	O2v1	-*	None	0.7141	O1/O2v1_02_wzt,O1/O2v1_03_wbbM,O1/O2v1_04_glf,O1/O2v1_05_wbbN,O1/O2v1_06_wbbO,O1/O2v1_07_kfoC	NA	-	-	-	-	-	-	-	-	-	-	-	-	-	-
SPARK_1212_C1	Klebsiella pneumoniae	K.pne	K.pne SPEC	K.pne_SC4_ST45	SC4	ST1418	diagnostic	human - hospital disease	human	1	0	6	6	ybt 10; ICEKp4	78	-	0	-	0	-	0	-	-	-	KL13	?-+	Good	0.9866	KL13_18_manB	O3b	?-	Good	0.9918	O3b_02_manB	ST1418	-	-	-	-	-	-	-	-	-	StrA*;StrB*	-	-	-	-
SPARK_1213_C1	Klebsiella pneumoniae	K.pne	K.pne SPEC	K.pne_SC39_ST1364-1LV	SC39	ST86	diagnostic	human - hospital disease	human	3	0	0	0	-	0	-	0	iuc 1	1	iro 1	1	rmpA_2(KpVP-1)	rmpA2_2-54%	wzi2	KL2	none	Very high	0.9995	NA	O1v1	none	Very high	0.9846	NA	ST86	1	1	1	1	1	1	1	1	1	-	-	-	-	-
SPARK_1214_C1	Klebsiella pneumoniae	K.pne	K.pne SPEC	K.pne_SC5_ST661	SC5	ST3655	diagnostic	human - hospital disease	human	0	1	1	1	-	0	-	0	-	0	-	0	-	-	wzi373	KL140	none	Very high	0.9999	NA	O2v2	none	Very high	0.9845	NA	ST3655	-	-	-	-	-	-	-	-	-	-	-	-	-	-
SPARK_1215_C1	Klebsiella pneumoniae	K.pne	K.pne SPEC	K.pne_SC15_ST101	SC15	ST101	diagnostic	human - hospital carriage	human	1	2	8	10	ybt 9; ICEKp3	183-1LV	-	0	-	0	-	0	-	-	wzi137	KL17	none	Very high	0.9999	NA	O1/O2v1	none	Very high	0.9803	NA	ST101	-	-	-	-	-	-	-	-	-	AadA1^;AphA15;ArmA	-	-	GyrA-83Y;GyrA-87N;ParC-80I	-
SPARK_1216_C1	Klebsiella pneumoniae	K.pne	K.pne SPEC	K.pne_SC1_ST307	SC1	ST307	diagnostic	human - hospital carriage	human	1	1	6	10	ybt 10; ICEKp4	20-3LV	-	0	-	0	-	0	-	-	wzi173	KL102	none	Very high	0.9927	NA	O2v2	none	Very high	0.9845	NA	ST307	-	-	-	-	-	-	-	-	-	Aac3-IIa^;StrA^;StrB	-	-	GyrA-83I;ParC-80I;QnrB1?	-
SPARK_1217_C1	Klebsiella oxytoca	K.oxy	K.oxy SPEC	K.oxy_SC3_NA	SC3	NA	diagnostic	human - hospital disease	human	0	0	0	1	-	0	-	0	-	0	-	0	-	-	-	KL29	+*	Good	0.9326	NA	OL104	+	Good	0.9906	NA	NA	-	-	-	-	-	-	-	-	-	-	-	-	-	-
SPARK_1218_C1	Klebsiella pneumoniae	K.pne	K.pne SPEC	K.pne_SC1_ST307	SC1	ST307	diagnostic	human - hospital disease	human	1	2	7	12	ybt 9; ICEKp3	157-1LV	-	0	-	0	-	0	-	-	wzi173	KL102	none	Very high	0.9927	NA	O2v2	none	Very high	0.9845	NA	ST307	-	-	-	-	-	-	-	-	-	Aac3-IIa^;StrA^;StrB	-	-	GyrA-83I;ParC-80I;QnrB1?	-
SPARK_1219_C1	Klebsiella pneumoniae	K.pne	K.pne SPEC	K.pne_SC15_ST101	SC15	ST101	diagnostic	human - hospital carriage	human	1	2	8	10	ybt 9; ICEKp3	183	-	0	-	0	-	0	-	-	wzi137	KL17	none	Very high	0.9999	NA	O1v1	none	Very high	0.9803	NA	ST101	-	-	-	-	-	-	-	-	-	AadA1^;AphA15;ArmA	-	-	GyrA-83Y;GyrA-87N;ParC-80I	-
SPARK_121_C1	Klebsiella pneumoniae	K.pne	K.pne SPEC	K.pne_SC70_ST1079	SC70	ST1079	SCAI	human - hospital carriage	human	0	0	1	0	-	0	-	0	-	0	-	0	-	-	wzi236	KL10	none	Very high	0.9957	NA	O1v2	none	Very high	0.9941	NA	ST1079	-	-	-	-	-	-	-	-	-	-	-	-	-	-
SPARK_121_C2	Klebsiella pneumoniae	K.pne	K.pne SPEC	K.pne_SC7_ST36	SC7	ST3586	SCAI	human - hospital carriage	human	0	0	1	0	-	0	-	0	-	0	-	0	-	-	wzi173	KL102	none	Very high	0.9996	NA	O2v2	none	Very high	0.9845	NA	ST3586	-	-	-	-	-	-	-	-	-	-	-	-	-	-
SPARK_121_C3	Klebsiella pneumoniae	K.pne	K.pne SPEC	K.pne_SC7_ST36	SC7	ST3586	SCAI	human - hospital carriage	human	0	0	1	0	-	0	-	0	-	0	-	0	-	-	wzi173	KL102	none	Very high	0.9996	NA	O2v2	none	Very high	0.9845	NA	ST3586	-	-	-	-	-	-	-	-	-	-	-	-	-	-
SPARK_1220_C1	Klebsiella pneumoniae	K.pne	K.pne SPEC	K.pne_SC3_ST512	SC3	ST258	diagnostic	human - hospital carriage	human	1	3	5	5	ybt 13; ICEKp2	299	-	0	-	0	-	0	-	-	wzi29	KL106	?	Good	0.9997	NA	O2v2	none	Very high	0.9848	NA	ST258	-	-	-	-	-	-	-	-	-	Aac6-Ib;AadB	MgrB-62%	-	GyrA-83I;ParC-80I;QnrB19^	-
SPARK_1221_C1	Klebsiella pneumoniae	K.pne	K.pne SPEC	K.pne_SC3_ST512	SC3	ST512	diagnostic	human - hospital disease	human	1	2	4	4	ybt 9; ICEKp3	157-2LV	-	0	-	0	-	0	-	-	wzi154	KL107	none	Very high	1	NA	O2v2	none	Very high	0.9837	NA	ST512	-	-	-	-	-	-	-	-	-	Aac6-Ib	-	-	GyrA-83I;ParC-80I	-
SPARK_1222_C1	Klebsiella pneumoniae	K.pne	K.pne SPEC	K.pne_SC3_ST512	SC3	ST258	diagnostic	human - hospital disease	human	1	3	4	5	ybt 13; ICEKp2	299	-	0	-	0	-	0	-	-	wzi29	KL106	?	Good	0.9997	NA	O2v2	none	Very high	0.9848	NA	ST258	-	-	-	-	-	-	-	-	-	Aac6-Ib;AadB	MgrB-62%	-	GyrA-83I;ParC-80I;QnrB19^	-
SPARK_1223_C1	Klebsiella pneumoniae	K.pne	K.pne SPEC	K.pne_SC1_ST307	SC1	ST307	diagnostic	human - hospital carriage	human	0	1	6	11	-	0	-	0	-	0	-	0	-	-	wzi173	KL102	none	Very high	0.9927	NA	O2v2	none	Very high	0.9847	NA	ST307	-	-	-	-	-	-	-	-	-	AadA2^;Aph3-Ia^;StrA*	-	-	GyrA-83I;ParC-80I;Qnr-S1	-
SPARK_1224_C1	Klebsiella pneumoniae	K.pne	K.pne SPEC	K.pne_SC1_ST307	SC1	ST307	diagnostic	human - hospital disease	human	0	1	8	18	-	0	-	0	-	0	-	0	-	-	wzi173	KL102	none	Very high	0.9927	NA	O2v2	none	Very high	0.9847	NA	ST307	-	-	-	-	-	-	-	-	-	Aac3-IIa^;AadA2^;Aph3-Ia^;StrA*;StrB	-	-	GyrA-83I;ParC-80I;Qnr-S1;QnrB1?	-
SPARK_1225_C1	Klebsiella pneumoniae	K.pne	K.pne SPEC	K.pne_SC1_ST307	SC1	ST307	diagnostic	human - hospital disease	human	1	2	7	12	ybt 9; ICEKp3	157-1LV	-	0	-	0	-	0	-	-	wzi173	KL102	none	Very high	0.9927	NA	O2v2	none	Very high	0.9845	NA	ST307	-	-	-	-	-	-	-	-	-	Aac3-IIa^;StrA^;StrB	-	-	GyrA-83I;ParC-80I;QnrB1?	-
SPARK_1226_C1	Klebsiella pneumoniae	K.pne	K.pne SPEC	K.pne_SC22_ST2004	SC22	ST441	diagnostic	human - hospital disease	human	1	0	0	0	ybt 0; ICE?	312	-	0	-	0	-	0	-	-	wzi149	KL62	none	Very high	0.999	NA	O2v1	none	Very high	0.9892	NA	ST441	-	-	-	-	-	-	-	-	-	-	-	-	-	-
SPARK_1227_C1	Klebsiella pneumoniae	K.pne	K.pne SPEC	K.pne_SC10_ST2703	SC10	ST2703	SCAI	cow	other mammals	0	0	1	0	-	0	-	0	-	0	-	0	-	-	-	KL34	*	Very high	0.9922	NA	O2v2	none	Very high	0.9861	NA	ST2703	-	-	-	-	-	-	-	-	-	-	-	-	-	-
SPARK_1227_C2	Klebsiella aerogenes	K.aer	K.aer SPEC	K.aer_SC2_NA	SC2	NA	SCAI	cow	other mammals	0	0	0	1	-	0	-	0	-	0	-	0	-	-	-	KL119	-+*	None	0.7025	KL119_02_cpsACP,KL119_05_wzb,KL119_06_wzc,KL119_07_wzy,KL119_08,KL119_09,KL119_10,KL119_11,KL119_12_wzx,KL119_13_pglJ,KL119_14,KL119_15_manC,KL119_16_manB,KL119_17_wcaJ	O2v1	-*	None	0.7141	O1/O2v1_02_wzt,O1/O2v1_03_wbbM,O1/O2v1_04_glf,O1/O2v1_05_wbbN,O1/O2v1_06_wbbO,O1/O2v1_07_kfoC	NA	-	-	-	-	-	-	-	-	-	-	-	-	-	-
SPARK_1228_C1	Klebsiella pneumoniae	K.pne	K.pne SPEC	K.pne_SC10_ST2703	SC10	ST2703	SCAI	cow	other mammals	0	0	1	0	-	0	-	0	-	0	-	0	-	-	-	KL34	*	Very high	0.9922	NA	O2v2	none	Very high	0.9861	NA	ST2703	-	-	-	-	-	-	-	-	-	-	-	-	-	-
SPARK_1228_C2	Klebsiella aerogenes	K.aer	K.aer SPEC	K.aer_SC2_NA	SC2	NA	SCAI	cow	other mammals	0	0	0	1	-	0	-	0	-	0	-	0	-	-	-	KL119	-+*	None	0.7025	KL119_02_cpsACP,KL119_05_wzb,KL119_06_wzc,KL119_07_wzy,KL119_08,KL119_09,KL119_10,KL119_11,KL119_12_wzx,KL119_13_pglJ,KL119_14,KL119_15_manC,KL119_16_manB,KL119_17_wcaJ	O2v1	-*	None	0.7141	O1/O2v1_02_wzt,O1/O2v1_03_wbbM,O1/O2v1_04_glf,O1/O2v1_05_wbbN,O1/O2v1_06_wbbO,O1/O2v1_07_kfoC	NA	-	-	-	-	-	-	-	-	-	-	-	-	-	-
SPARK_1229_C1	Klebsiella pneumoniae	K.pne	K.pne SPEC	K.pne_SC10_ST2703	SC10	ST2703	SCAI	cow	other mammals	0	0	1	0	-	0	-	0	-	0	-	0	-	-	-	KL34	*	Very high	0.9922	NA	O2v2	none	Very high	0.9861	NA	ST2703	-	-	-	-	-	-	-	-	-	-	-	-	-	-
SPARK_122_C1	Klebsiella quasipneumoniae subsp. similipneumoniae	K.qps	K.pne SPEC	K.qps_SC3_ST4345	SC3	ST4345	SCAI	human - hospital carriage	human	0	0	5	4	-	0	-	0	-	0	-	0	-	-	-	KL72	-+*	Low	0.9486	KL72_02_cpsACP	O3b	none	Very high	0.9886	NA	ST4345	-	-	-	-	-	-	-	-	-	AadA1^	-	-	-	-
SPARK_122_C2	Klebsiella pneumoniae	K.pne	K.pne SPEC	K.pne_SC49_ST297-3LV	SC49	ST297-3LV	SCAI	human - hospital carriage	human	0	0	0	0	-	0	-	0	-	0	-	0	-	-	-	KL111	none	Very high	0.9969	NA	O3b	none	Very high	0.9882	NA	ST297-3LV	-	-	-	-	-	-	-	-	-	-	-	-	-	-
SPARK_1230_C1	Klebsiella pneumoniae	K.pne	K.pne SPEC	K.pne_SC10_ST2703	SC10	ST2703	SCAI	cow	other mammals	0	0	1	0	-	0	-	0	-	0	-	0	-	-	-	KL34	*	Very high	0.9922	NA	O2v2	none	Very high	0.9861	NA	ST2703	-	-	-	-	-	-	-	-	-	-	-	-	-	-
SPARK_1231_C1	Klebsiella pneumoniae	K.pne	K.pne SPEC	K.pne_SC10_ST2703	SC10	ST2703	SCAI	cow	other mammals	0	0	1	0	-	0	-	0	-	0	-	0	-	-	-	KL34	*	Very high	0.9922	NA	O2v2	none	Very high	0.9861	NA	ST2703	-	-	-	-	-	-	-	-	-	-	-	-	-	-
SPARK_1231_C2	Klebsiella aerogenes	K.aer	K.aer SPEC	K.aer_SC2_NA	SC2	NA	SCAI	cow	other mammals	0	0	0	1	-	0	-	0	-	0	-	0	-	-	-	KL119	-+*	None	0.7025	KL119_02_cpsACP,KL119_05_wzb,KL119_06_wzc,KL119_07_wzy,KL119_08,KL119_09,KL119_10,KL119_11,KL119_12_wzx,KL119_13_pglJ,KL119_14,KL119_15_manC,KL119_16_manB,KL119_17_wcaJ	O2v1	-*	None	0.7141	O1/O2v1_02_wzt,O1/O2v1_03_wbbM,O1/O2v1_04_glf,O1/O2v1_05_wbbN,O1/O2v1_06_wbbO,O1/O2v1_07_kfoC	NA	-	-	-	-	-	-	-	-	-	-	-	-	-	-
SPARK_1232_C1	Klebsiella pneumoniae	K.pne	K.pne SPEC	K.pne_SC10_ST2703	SC10	ST2703	SCAI	cow	other mammals	0	0	1	0	-	0	-	0	-	0	-	0	-	-	-	KL34	*	Very high	0.9922	NA	O2v2	none	Very high	0.9861	NA	ST2703	-	-	-	-	-	-	-	-	-	-	-	-	-	-
SPARK_1233_C1	Klebsiella pneumoniae	K.pne	K.pne SPEC	K.pne_SC10_ST2703	SC10	ST2703	SCAI	cow	other mammals	0	0	1	0	-	0	-	0	-	0	-	0	-	-	-	KL34	*	Very high	0.9922	NA	O2v2	none	Very high	0.9861	NA	ST2703	-	-	-	-	-	-	-	-	-	-	-	-	-	-
SPARK_1234_C1	Klebsiella pneumoniae	K.pne	K.pne SPEC	K.pne_SC10_ST2703	SC10	ST2703	SCAI	cow	other mammals	0	0	1	0	-	0	-	0	-	0	-	0	-	-	-	KL34	*	Very high	0.9922	NA	O2v2	none	Very high	0.9861	NA	ST2703	-	-	-	-	-	-	-	-	-	-	-	-	-	-
SPARK_1235_C1	Klebsiella pneumoniae	K.pne	K.pne SPEC	K.pne_SC10_ST2703	SC10	ST2703	SCAI	cow	other mammals	0	0	1	0	-	0	-	0	-	0	-	0	-	-	-	KL34	*	Very high	0.9922	NA	O2v2	none	Very high	0.9861	NA	ST2703	-	-	-	-	-	-	-	-	-	-	-	-	-	-
SPARK_1236_C1	Klebsiella pneumoniae	K.pne	K.pne SPEC	K.pne_SC10_ST2703	SC10	ST2703	SCAI	cow	other mammals	0	0	1	0	-	0	-	0	-	0	-	0	-	-	-	KL34	*	Very high	0.9922	NA	O2v2	none	Very high	0.9861	NA	ST2703	-	-	-	-	-	-	-	-	-	-	-	-	-	-
SPARK_1237_C1	Klebsiella pneumoniae	K.pne	K.pne SPEC	K.pne_SC30_ST230	SC30	ST230	SCAI	cow	other mammals	0	1	1	0	-	0	-	0	-	0	-	0	-	-	wzi442	KL107	?-+*	None	0.8186	KL107_02_cpsACP,KL107_05_wzb,KL107_06_wzc,KL107_07_wbaP,KL107_08,KL107_09,KL107_10	OL101	*	High	0.9495	NA	ST230	-	-	-	-	-	-	-	-	-	-	-	-	-	-
SPARK_1238_C1	Klebsiella pneumoniae	K.pne	K.pne SPEC	K.pne_SC10_ST2703	SC10	ST2703	SCAI	cow	other mammals	0	0	1	0	-	0	-	0	-	0	-	0	-	-	-	KL34	*	Very high	0.9922	NA	O2v2	none	Very high	0.9861	NA	ST2703	-	-	-	-	-	-	-	-	-	-	-	-	-	-
SPARK_1238_C2	Klebsiella aerogenes	K.aer	K.aer SPEC	K.aer_SC2_NA	SC2	NA	SCAI	cow	other mammals	0	0	0	1	-	0	-	0	-	0	-	0	-	-	-	KL119	-+*	None	0.7025	KL119_02_cpsACP,KL119_05_wzb,KL119_06_wzc,KL119_07_wzy,KL119_08,KL119_09,KL119_10,KL119_11,KL119_12_wzx,KL119_13_pglJ,KL119_14,KL119_15_manC,KL119_16_manB,KL119_17_wcaJ	O2v1	-*	None	0.7141	O1/O2v1_02_wzt,O1/O2v1_03_wbbM,O1/O2v1_04_glf,O1/O2v1_05_wbbN,O1/O2v1_06_wbbO,O1/O2v1_07_kfoC	NA	-	-	-	-	-	-	-	-	-	-	-	-	-	-
SPARK_1239_C1	Klebsiella pneumoniae	K.pne	K.pne SPEC	K.pne_SC10_ST2703	SC10	ST2703	SCAI	cow	other mammals	0	0	1	0	-	0	-	0	-	0	-	0	-	-	-	KL34	*	Very high	0.9922	NA	O2v2	none	Very high	0.9861	NA	ST2703	-	-	-	-	-	-	-	-	-	-	-	-	-	-
SPARK_123_C1	Klebsiella pneumoniae	K.pne	K.pne SPEC	K.pne_SC176_ST879	SC176	ST879	SCAI	human - hospital carriage	human	1	0	1	0	ybt 15; ICEKp11	230-1LV	-	0	-	0	-	0	-	-	wzi90	KL8	none	Very high	0.99	NA	O2v2	none	Very high	0.9844	NA	ST879	-	-	-	-	-	-	-	-	-	-	-	-	-	-
SPARK_1240_C1	Klebsiella pneumoniae	K.pne	K.pne SPEC	K.pne_SC10_ST2703	SC10	ST2703	SCAI	cow	other mammals	0	0	1	0	-	0	-	0	-	0	-	0	-	-	-	KL34	*	Very high	0.9922	NA	O2v2	none	Very high	0.9861	NA	ST2703	-	-	-	-	-	-	-	-	-	-	-	-	-	-
SPARK_1241_C1	Klebsiella pneumoniae	K.pne	K.pne SPEC	K.pne_SC10_ST2703	SC10	ST2703	SCAI	cow	other mammals	0	0	1	0	-	0	-	0	-	0	-	0	-	-	-	KL34	*	Very high	0.9922	NA	O2v2	none	Very high	0.9861	NA	ST2703	-	-	-	-	-	-	-	-	-	-	-	-	-	-
SPARK_1242_C1	Klebsiella pneumoniae	K.pne	K.pne SPEC	K.pne_SC10_ST2703	SC10	ST2703	SCAI	cow	other mammals	0	0	1	0	-	0	-	0	-	0	-	0	-	-	-	KL34	*	Very high	0.9922	NA	O2v2	none	Very high	0.9861	NA	ST2703	-	-	-	-	-	-	-	-	-	-	-	-	-	-
SPARK_1242_C2	Klebsiella aerogenes	K.aer	K.aer SPEC	K.aer_SC2_NA	SC2	NA	SCAI	cow	other mammals	0	0	0	1	-	0	-	0	-	0	-	0	-	-	-	KL119	-+*	None	0.7025	KL119_02_cpsACP,KL119_05_wzb,KL119_06_wzc,KL119_07_wzy,KL119_08,KL119_09,KL119_10,KL119_11,KL119_12_wzx,KL119_13_pglJ,KL119_14,KL119_15_manC,KL119_16_manB,KL119_17_wcaJ	O2v1	-*	None	0.7141	O1/O2v1_02_wzt,O1/O2v1_03_wbbM,O1/O2v1_04_glf,O1/O2v1_05_wbbN,O1/O2v1_06_wbbO,O1/O2v1_07_kfoC	NA	-	-	-	-	-	-	-	-	-	-	-	-	-	-
SPARK_1243_C1	Klebsiella pneumoniae	K.pne	K.pne SPEC	K.pne_SC10_ST2703	SC10	ST2703	SCAI	cow	other mammals	0	0	1	0	-	0	-	0	-	0	-	0	-	-	-	KL34	*	Very high	0.9922	NA	O2v2	none	Very high	0.9861	NA	ST2703	-	-	-	-	-	-	-	-	-	-	-	-	-	-
SPARK_1244_C1	Klebsiella pneumoniae	K.pne	K.pne SPEC	K.pne_SC10_ST2703	SC10	ST2703	SCAI	cow	other mammals	0	0	1	0	-	0	-	0	-	0	-	0	-	-	-	KL34	*	Very high	0.9922	NA	O2v2	none	Very high	0.9861	NA	ST2703	-	-	-	-	-	-	-	-	-	-	-	-	-	-
SPARK_1245_C1	Klebsiella pneumoniae	K.pne	K.pne SPEC	K.pne_SC10_ST2703	SC10	ST2703	SCAI	cow	other mammals	0	0	1	0	-	0	-	0	-	0	-	0	-	-	-	KL34	*	Very high	0.9922	NA	O2v2	none	Very high	0.9861	NA	ST2703	-	-	-	-	-	-	-	-	-	-	-	-	-	-
SPARK_1246_C1	Klebsiella pneumoniae	K.pne	K.pne SPEC	K.pne_SC10_ST2703	SC10	ST2703	SCAI	cow	other mammals	0	0	1	0	-	0	-	0	-	0	-	0	-	-	-	KL34	*	Very high	0.9922	NA	O2v2	none	Very high	0.9861	NA	ST2703	-	-	-	-	-	-	-	-	-	-	-	-	-	-
SPARK_1246_C2	Klebsiella michiganensis	K.mic	K.oxy SPEC	K.mic_SC19_NA	SC19	NA	SCAI	cow	other mammals	0	0	1	2	-	0	-	0	-	0	-	0	-	-	-	KL18	?-+*	None	0.7538	KL18_02_cpsACP,KL18_06_wzc,KL18_08_wcaA,KL18_09_wcuM,KL18_10_wbbL,KL18_11_wckF,KL18_12_wzy,KL18_13,KL18_14_wcuH,KL18_15_wzx	O1v1	-+*	Good	0.7233	O1/O2v1_03_wbbM,O1/O2v1_05_wbbN,O1/O2v1_07_kfoC	NA	-	-	-	-	-	-	-	-	-	Aph3''Ia*?	-	-	-	-
SPARK_1247_C1	Klebsiella pneumoniae	K.pne	K.pne SPEC	K.pne_SC10_ST2703	SC10	ST2703	SCAI	cow	other mammals	0	0	1	0	-	0	-	0	-	0	-	0	-	-	-	KL34	*	Very high	0.9922	NA	O2v2	none	Very high	0.9861	NA	ST2703	-	-	-	-	-	-	-	-	-	-	-	-	-	-
SPARK_1248_C1	Klebsiella pneumoniae	K.pne	K.pne SPEC	K.pne_SC10_ST2703	SC10	ST2703	SCAI	cow	other mammals	0	0	1	0	-	0	-	0	-	0	-	0	-	-	-	KL34	*	Very high	0.9922	NA	O2v2	none	Very high	0.9861	NA	ST2703	-	-	-	-	-	-	-	-	-	-	-	-	-	-
SPARK_1249_C1	Klebsiella pneumoniae	K.pne	K.pne SPEC	K.pne_SC10_ST2703	SC10	ST2703	SCAI	cow	other mammals	0	0	1	0	-	0	-	0	-	0	-	0	-	-	-	KL34	*	Very high	0.9922	NA	O2v2	none	Very high	0.9861	NA	ST2703	-	-	-	-	-	-	-	-	-	-	-	-	-	-
SPARK_124_C1	Klebsiella pneumoniae	K.pne	K.pne SPEC	K.pne_SC89_ST202	SC89	ST202	SCAI	human - hospital carriage	human	1	0	1	0	ybt 0; ICE?	160-1LV	-	0	-	0	-	0	-	-	wzi447	KL124	?-	Low	0.9674	KL124_17_wclK	OL101	-	High	0.9514	OL101_09_glycosylhydrolase	ST202	-	-	-	-	-	-	-	-	-	-	-	-	-	-
SPARK_1250_C1	Klebsiella aerogenes	K.aer	K.aer SPEC	K.aer_SC2_NA	SC2	NA	SCAI	cow	other mammals	0	0	0	1	-	0	-	0	-	0	-	0	-	-	-	KL119	-+*	None	0.7025	KL119_02_cpsACP,KL119_05_wzb,KL119_06_wzc,KL119_07_wzy,KL119_08,KL119_09,KL119_10,KL119_11,KL119_12_wzx,KL119_13_pglJ,KL119_14,KL119_15_manC,KL119_16_manB,KL119_17_wcaJ	O2v1	-*	None	0.7141	O1/O2v1_02_wzt,O1/O2v1_03_wbbM,O1/O2v1_04_glf,O1/O2v1_05_wbbN,O1/O2v1_06_wbbO,O1/O2v1_07_kfoC	NA	-	-	-	-	-	-	-	-	-	-	-	-	-	-
SPARK_1251_C1	Klebsiella pneumoniae	K.pne	K.pne SPEC	K.pne_SC10_ST2703	SC10	ST2703	SCAI	cow	other mammals	0	0	1	0	-	0	-	0	-	0	-	0	-	-	-	KL34	*	Very high	0.9922	NA	O2v2	none	Very high	0.9861	NA	ST2703	-	-	-	-	-	-	-	-	-	-	-	-	-	-
SPARK_1252_C1	Klebsiella pneumoniae	K.pne	K.pne SPEC	K.pne_SC10_ST2703	SC10	ST2703	SCAI	cow	other mammals	0	0	1	0	-	0	-	0	-	0	-	0	-	-	-	KL34	*	Very high	0.9922	NA	O2v2	none	Very high	0.9861	NA	ST2703	-	-	-	-	-	-	-	-	-	-	-	-	-	-
SPARK_1253_C1	Klebsiella pneumoniae	K.pne	K.pne SPEC	K.pne_SC10_ST2703	SC10	ST2703	SCAI	cow	other mammals	0	0	1	0	-	0	-	0	-	0	-	0	-	-	-	KL34	*	Very high	0.9922	NA	O2v2	none	Very high	0.9861	NA	ST2703	-	-	-	-	-	-	-	-	-	-	-	-	-	-
SPARK_1254_C1	Klebsiella pneumoniae	K.pne	K.pne SPEC	K.pne_SC10_ST2703	SC10	ST2703	SCAI	cow	other mammals	0	0	1	0	-	0	-	0	-	0	-	0	-	-	-	KL34	*	Very high	0.9922	NA	O2v2	none	Very high	0.9861	NA	ST2703	-	-	-	-	-	-	-	-	-	-	-	-	-	-
SPARK_1255_C1	Klebsiella pneumoniae	K.pne	K.pne SPEC	K.pne_SC30_ST230	SC30	ST230	SCAI	cow	other mammals	0	1	1	0	-	0	-	0	-	0	-	0	-	-	wzi442	KL107	?-+*	None	0.8186	KL107_02_cpsACP,KL107_05_wzb,KL107_06_wzc,KL107_07_wbaP,KL107_08,KL107_09,KL107_10	OL101	*	High	0.9495	NA	ST230	-	-	-	-	-	-	-	-	-	-	-	-	-	-
SPARK_1255_C2	Klebsiella pneumoniae	K.pne	K.pne SPEC	K.pne_SC10_ST2703	SC10	ST2703	SCAI	cow	other mammals	0	0	1	0	-	0	-	0	-	0	-	0	-	-	-	KL34	*	Very high	0.9922	NA	O2v2	none	Very high	0.9861	NA	ST2703	-	-	-	-	-	-	-	-	-	-	-	-	-	-
SPARK_1256_C1	Klebsiella pneumoniae	K.pne	K.pne SPEC	K.pne_SC30_ST230	SC30	ST230	SCAI	cow	other mammals	0	1	1	0	-	0	-	0	-	0	-	0	-	-	wzi442	KL107	?-+*	None	0.8186	KL107_02_cpsACP,KL107_05_wzb,KL107_06_wzc,KL107_07_wbaP,KL107_08,KL107_09,KL107_10	OL101	*	High	0.9495	NA	ST230	-	-	-	-	-	-	-	-	-	-	-	-	-	-
SPARK_1257_C1	Klebsiella variicola subsp. variicola	K.var	K.pne SPEC	K.var_SC3_ST208	SC3	ST1166	SCAI	cow	other mammals	0	0	0	0	-	0	-	0	-	0	-	0	-	-	wzi69	KL101	none	Very high	0.9997	NA	O3/O3a	none	Very high	0.9938	NA	ST1166	-	-	-	-	-	-	-	-	-	-	-	-	-	-
SPARK_1258_C1	Klebsiella pneumoniae	K.pne	K.pne SPEC	K.pne_SC177_ST1593	SC177	ST1593	diagnostic	human - hospital disease	human	1	1	7	10	ybt 16; ICEKp12	277	-	0	-	0	-	0	-	-	-	KL137	?+*	Low	0.9624	NA	O3b	none	Very high	0.9929	NA	ST1593	-	-	-	-	-	-	-	-	-	AadA2^;Aph3-Ia^;StrA*;StrB*	-	-	Qnr-S1	-
SPARK_1259_C1	Klebsiella pneumoniae	K.pne	K.pne SPEC	K.pne_SC1_ST307	SC1	ST307	diagnostic	human - hospital carriage	human	1	2	7	12	ybt 9; ICEKp3	157-1LV	-	0	-	0	-	0	-	-	wzi173	KL102	none	Very high	0.9927	NA	O2v2	none	Very high	0.9845	NA	ST307	-	-	-	-	-	-	-	-	-	Aac3-IIa^;StrA^;StrB	-	-	GyrA-83I;ParC-80I;QnrB1?	-
SPARK_125_C1	Klebsiella grimontii	K.gri	K.oxy SPEC	K.gri_SC40_NA	SC40	NA	SCAI	human - hospital carriage	human	0	0	0	1	-	0	-	0	-	0	-	0	-	-	-	KL68	?-+*	Low	0.8739	KL68_02_cpsACP	O1v1	-+*	Good	0.7227	O1/O2v1_03_wbbM,O1/O2v1_05_wbbN,O1/O2v1_07_kfoC	NA	-	-	-	-	-	-	-	-	-	-	-	-	-	-
SPARK_1260_C1	Klebsiella pasteurii	K.pas	K.oxy SPEC	K.pas_SC2_NA	SC2	NA	SCAI	cow	other mammals	0	0	0	1	-	0	-	0	-	0	-	0	-	-	-	KL124	?-+*	None	0.7299	KL124_02_cpsACP,KL124_08_wctK,KL124_09_wcuP,KL124_10_wclJ,KL124_11_wzy,KL124_12,KL124_13_wcuA,KL124_14_wcaL,KL124_15_wzx,KL124_17_wclK,KL124_18_rmlB,KL124_20_rmlD,KL124_21_rmlC	O1v1	-+*	Good	0.7243	O1/O2v1_03_wbbM,O1/O2v1_05_wbbN,O1/O2v1_07_kfoC	NA	-	-	-	-	-	-	-	-	-	-	-	-	-	-
SPARK_1260_C2	Klebsiella pneumoniae	K.pne	K.pne SPEC	K.pne_SC10_ST2703	SC10	ST2703	SCAI	cow	other mammals	0	0	1	0	-	0	-	0	-	0	-	0	-	-	-	KL34	*	Very high	0.9922	NA	O2v2	none	Very high	0.9861	NA	ST2703	-	-	-	-	-	-	-	-	-	-	-	-	-	-
SPARK_1260_C3	Klebsiella planticola	K.pla	K.orn SPEC	K.pla_SC25_NA	SC25	NA	SCAI	cow	other mammals	0	0	0	1	-	0	-	0	-	0	-	0	-	-	-	KL107	?-+*	None	0.7783	KL107_02_cpsACP,KL107_04_wza,KL107_05_wzb,KL107_06_wzc,KL107_07_wbaP,KL107_08,KL107_09,KL107_10	O2v1	-+*	None	0.7265	O1/O2v1_03_wbbM,O1/O2v1_05_wbbN,O1/O2v1_06_wbbO,O1/O2v1_07_kfoC	NA	-	-	-	-	-	-	-	-	-	-	-	-	-	-
SPARK_1261_C1	Klebsiella pneumoniae	K.pne	K.pne SPEC	K.pne_SC30_ST230	SC30	ST230	SCAI	cow	other mammals	0	1	1	0	-	0	-	0	-	0	-	0	-	-	wzi442	KL107	?-+*	None	0.8186	KL107_02_cpsACP,KL107_05_wzb,KL107_06_wzc,KL107_07_wbaP,KL107_08,KL107_09,KL107_10	OL101	*	High	0.9495	NA	ST230	-	-	-	-	-	-	-	-	-	-	-	-	-	-
SPARK_1262_C1	Klebsiella pneumoniae	K.pne	K.pne SPEC	K.pne_SC178_ST3164	SC178	ST3164	SCAI	cow	other mammals	0	0	1	0	-	0	-	0	-	0	-	0	-	-	wzi5	KL5	?*	Good	0.9918	NA	O3b	?	Good	0.9888	NA	ST3164	-	-	-	-	-	-	-	-	-	-	-	-	-	-
SPARK_1263_C1	Klebsiella aerogenes	K.aer	K.aer SPEC	K.aer_SC2_NA	SC2	NA	SCAI	cow	other mammals	0	0	0	1	-	0	-	0	-	0	-	0	-	-	-	KL119	-+*	None	0.7025	KL119_02_cpsACP,KL119_05_wzb,KL119_06_wzc,KL119_07_wzy,KL119_08,KL119_09,KL119_10,KL119_11,KL119_12_wzx,KL119_13_pglJ,KL119_14,KL119_15_manC,KL119_16_manB,KL119_17_wcaJ	O2v1	-*	None	0.7141	O1/O2v1_02_wzt,O1/O2v1_03_wbbM,O1/O2v1_04_glf,O1/O2v1_05_wbbN,O1/O2v1_06_wbbO,O1/O2v1_07_kfoC	NA	-	-	-	-	-	-	-	-	-	-	-	-	-	-
SPARK_1263_C2	Klebsiella pneumoniae	K.pne	K.pne SPEC	K.pne_SC30_ST230	SC30	ST230	SCAI	cow	other mammals	0	1	1	0	-	0	-	0	-	0	-	0	-	-	wzi442	KL107	?-+*	None	0.8186	KL107_02_cpsACP,KL107_05_wzb,KL107_06_wzc,KL107_07_wbaP,KL107_08,KL107_09,KL107_10	OL101	*	High	0.9495	NA	ST230	-	-	-	-	-	-	-	-	-	-	-	-	-	-
SPARK_1264_C1	Klebsiella variicola subsp. variicola	K.var	K.pne SPEC	K.var_SC3_ST208	SC3	ST662	SCAI	other mammals	other mammals	0	0	0	0	-	0	-	0	-	0	-	0	-	-	-	KL124	*	Very high	0.9704	NA	O5	none	Very high	0.9944	NA	ST662	-	-	-	-	-	-	-	-	-	-	-	-	-	-
SPARK_1264_C2	Klebsiella grimontii	K.gri	K.oxy SPEC	K.gri_SC41_NA	SC41	NA	SCAI	other mammals	other mammals	0	0	0	1	-	0	-	0	-	0	-	0	-	-	-	KL107	?-+*	None	0.7817	KL107_02_cpsACP,KL107_05_wzb,KL107_06_wzc,KL107_08,KL107_09,KL107_10	O1v1	-+*	Good	0.7228	O1/O2v1_03_wbbM,O1/O2v1_05_wbbN,O1/O2v1_07_kfoC	NA	-	-	-	-	-	-	-	-	-	-	-	-	-	-
SPARK_1265_C1	Klebsiella pneumoniae	K.pne	K.pne SPEC	K.pne_SC179_ST524	SC179	ST524	SCAI	cow	other mammals	0	1	1	0	-	0	-	0	-	0	-	0	-	-	-	KL50	-+*	None	0.8393	KL50_05_wbaZ,KL50_06_wbaP,KL50_07_wcuU,KL50_08_wcuH,KL50_09_wzx	O3b	+	Low	0.9922	NA	ST524	-	-	-	-	-	-	-	-	-	-	-	-	-	-
SPARK_1265_C2	Klebsiella pneumoniae	K.pne	K.pne SPEC	K.pne_SC118_ST103-1LV	SC118	ST76-1LV	SCAI	cow	other mammals	1	0	0	0	ybt unknown	0	-	0	-	0	-	0	-	-	-	KL21	none	Very high	0.9983	NA	O3/O3a	none	Very high	0.9792	NA	ST76-1LV	-	-	-	-	-	-	-	-	-	-	-	-	-	-
SPARK_1266_C1	Klebsiella pneumoniae	K.pne	K.pne SPEC	K.pne_SC30_ST230	SC30	ST230	SCAI	cow	other mammals	0	1	1	0	-	0	-	0	-	0	-	0	-	-	wzi442	KL107	?-+*	None	0.8186	KL107_02_cpsACP,KL107_05_wzb,KL107_06_wzc,KL107_07_wbaP,KL107_08,KL107_09,KL107_10	OL101	*	High	0.9495	NA	ST230	-	-	-	-	-	-	-	-	-	-	-	-	-	-
SPARK_1267_C1	Klebsiella pneumoniae	K.pne	K.pne SPEC	K.pne_SC30_ST230	SC30	ST230	SCAI	cow	other mammals	0	1	1	0	-	0	-	0	-	0	-	0	-	-	wzi442	KL107	?-+*	None	0.8186	KL107_02_cpsACP,KL107_05_wzb,KL107_06_wzc,KL107_07_wbaP,KL107_08,KL107_09,KL107_10	OL101	*	High	0.9495	NA	ST230	-	-	-	-	-	-	-	-	-	-	-	-	-	-
SPARK_1268_C1	Klebsiella pasteurii	K.pas	K.oxy SPEC	K.pas_SC7_NA	SC7	NA	SCAI	cow	other mammals	0	0	0	1	-	0	-	0	-	0	-	0	-	-	-	KL124	?-+*	None	0.7298	KL124_02_cpsACP,KL124_08_wctK,KL124_09_wcuP,KL124_10_wclJ,KL124_11_wzy,KL124_12,KL124_13_wcuA,KL124_14_wcaL,KL124_15_wzx,KL124_17_wclK,KL124_18_rmlB,KL124_20_rmlD,KL124_21_rmlC	O1v1	-+*	Good	0.7246	O1/O2v1_03_wbbM,O1/O2v1_05_wbbN,O1/O2v1_07_kfoC	NA	-	-	-	-	-	-	-	-	-	-	-	-	-	-
SPARK_1269_C1	Klebsiella pasteurii	K.pas	K.oxy SPEC	K.pas_SC8_NA	SC8	NA	SCAI	cow	other mammals	0	0	0	1	-	0	-	0	-	0	-	0	-	-	-	KL19	?-+*	None	0.7882	KL19_02_cpsACP,KL19_08_wcuF,KL19_11_wctW,KL19_14	O1v1	-+*	Good	0.7248	O1/O2v1_03_wbbM,O1/O2v1_05_wbbN,O1/O2v1_07_kfoC	NA	-	-	-	-	-	-	-	-	-	-	-	-	-	-
SPARK_1269_C2	Klebsiella variicola subsp. variicola	K.var	K.pne SPEC	K.var_SC3_ST208	SC3	ST208	SCAI	cow	other mammals	0	0	0	0	-	0	-	0	-	0	-	0	-	-	wzi217	KL123	*	Very high	0.955	NA	O3/O3a	none	Very high	0.9939	NA	ST208	-	-	-	-	-	-	-	-	-	-	-	-	-	-
SPARK_126_C1	Klebsiella variicola subsp. variicola	K.var	K.pne SPEC	K.var_SC11_ST919	SC11	ST919	SCAI	human - hospital carriage	human	0	0	0	0	-	0	-	0	-	0	-	0	-	-	wzi524	KL158	?-*	Good	0.9181	KL158_13_cysE	OL103	none	Very high	0.9858	NA	ST919	-	-	-	-	-	-	-	-	-	-	-	-	-	-
SPARK_126_C2	Klebsiella variicola subsp. variicola	K.var	K.pne SPEC	K.var_SC11_ST919	SC11	ST919	SCAI	human - hospital carriage	human	0	0	0	0	-	0	-	0	-	0	-	0	-	-	wzi524	KL158	?-*	Good	0.9181	KL158_13_cysE	OL103	none	Very high	0.9858	NA	ST919	-	-	-	-	-	-	-	-	-	-	-	-	-	-
SPARK_1270_C1	Klebsiella pneumoniae	K.pne	K.pne SPEC	K.pne_SC1_ST307	SC1	ST307	SCAI	surface - hospital	surface	1	1	6	10	ybt 10; ICEKp4	20-3LV	-	0	-	0	-	0	-	-	wzi173	KL102	none	Very high	0.9927	NA	O2v2	none	Very high	0.9845	NA	ST307	-	-	-	-	-	-	-	-	-	Aac3-IIe*?;StrA^;StrB	-	-	GyrA-83I;ParC-80I;QnrB1?	-
SPARK_1270_C2	Klebsiella pneumoniae	K.pne	K.pne SPEC	K.pne_SC1_ST307	SC1	ST307	SCAI	surface - hospital	surface	1	1	6	10	ybt 10; ICEKp4	20-3LV	-	0	-	0	-	0	-	-	wzi173	KL102	none	Very high	0.9927	NA	O2v2	none	Very high	0.9845	NA	ST307	-	-	-	-	-	-	-	-	-	Aac3-IIe*?;StrA^;StrB	-	-	GyrA-83I;ParC-80I;QnrB1?	-
SPARK_1271_C1	Klebsiella pneumoniae	K.pne	K.pne SPEC	K.pne_SC1_ST307	SC1	ST307	SCAI	surface - hospital	surface	1	1	6	10	ybt 10; ICEKp4	20-3LV	-	0	-	0	-	0	-	-	wzi173	KL102	none	Very high	0.9927	NA	O2v2	none	Very high	0.9845	NA	ST307	-	-	-	-	-	-	-	-	-	Aac3-IIa^;StrA^;StrB	-	-	GyrA-83I;ParC-80I;QnrB1?	-
SPARK_1271_C2	Klebsiella pneumoniae	K.pne	K.pne SPEC	K.pne_SC1_ST307	SC1	ST307	SCAI	surface - hospital	surface	1	1	6	10	ybt 10; ICEKp4	20-3LV	-	0	-	0	-	0	-	-	wzi173	KL102	none	Very high	0.9927	NA	O2v2	none	Very high	0.9845	NA	ST307	-	-	-	-	-	-	-	-	-	Aac3-IIa^;StrA^;StrB	-	-	GyrA-83I;ParC-80I;QnrB1?	-
SPARK_1272_C1	Klebsiella pneumoniae	K.pne	K.pne SPEC	K.pne_SC119_ST556	SC119	ST556	diagnostic	human - hospital disease	human	0	0	2	1	-	0	-	0	-	0	-	0	-	-	wzi94	KL62	none	Very high	0.9994	NA	O2v1	none	Very high	0.9887	NA	ST556	-	-	-	-	-	-	-	-	-	-	-	-	-	-
SPARK_1273_C1	Klebsiella pneumoniae	K.pne	K.pne SPEC	K.pne_SC12_ST200	SC12	ST200	SCAI	human - hospital carriage	human	0	0	0	0	-	0	-	0	-	0	-	0	-	-	wzi83	KL23	-	High	0.9983	KL23_08_wcaJ	O2v2	none	Very high	0.9849	NA	ST200	-	-	-	-	-	-	-	-	-	-	-	-	-	-
SPARK_1274_C1	Klebsiella pneumoniae	K.pne	K.pne SPEC	K.pne_SC3_ST512	SC3	ST512	SCAI	human - hospital carriage	human	0	2	8	11	-	0	-	0	-	0	-	0	-	-	wzi154	KL107	none	Very high	1	NA	O2v2	none	Very high	0.9836	NA	ST512	-	-	-	-	-	-	-	-	-	Aac6-Ib;AadA2;AadB;Aph3-Ia^	-	-	GyrA-83I;ParC-80I	-
SPARK_1274_C2	Klebsiella pneumoniae	K.pne	K.pne SPEC	K.pne_SC3_ST512	SC3	ST512	SCAI	human - hospital carriage	human	0	2	8	12	-	0	-	0	-	0	-	0	-	-	wzi154	KL107	none	Very high	1	NA	O2v2	none	Very high	0.9836	NA	ST512	-	-	-	-	-	-	-	-	-	Aac6-Ib;AadA2;AadB;Aph3-Ia^	-	-	GyrA-83I;ParC-80I;QnrB19^	-
SPARK_1279_C1	Klebsiella pneumoniae	K.pne	K.pne SPEC	K.pne_SC2_ST17	SC2	ST17	SCAI	human - hospital carriage	human	1	0	1	0	ybt 15; ICEKp11	231	-	0	-	0	-	0	-	-	wzi141	KL25	-	High	0.9917	KL25_09_wfeD	O5	*	High	0.9421	NA	ST17	-	-	-	-	-	-	-	-	-	-	-	-	-	-
SPARK_127_C1	Klebsiella oxytoca	K.oxy	K.oxy SPEC	K.oxy_SC11_NA	SC11	NA	SCAI	human - hospital carriage	human	0	0	0	1	-	0	-	0	-	0	-	0	-	-	-	KL68	?+*	Low	0.8583	NA	O3/O3a	*	High	0.9032	NA	NA	-	-	-	-	-	-	-	-	-	-	-	-	-	-
SPARK_1280_C1	Klebsiella pneumoniae	K.pne	K.pne SPEC	K.pne_SC2_ST17	SC2	ST17	SCAI	human - hospital carriage	human	1	0	1	0	ybt 15; ICEKp11	231	-	0	-	0	-	0	-	-	wzi141	KL25	-	High	0.9917	KL25_09_wfeD	O5	*	High	0.9421	NA	ST17	-	-	-	-	-	-	-	-	-	-	-	-	-	-
SPARK_1280_C2	Klebsiella pneumoniae	K.pne	K.pne SPEC	K.pne_SC7_ST36	SC7	ST36	SCAI	human - hospital carriage	human	0	0	1	0	-	0	-	0	-	0	-	0	-	-	wzi173	KL102	none	Very high	0.9999	NA	O1v2	none	Very high	0.9843	NA	ST36	-	-	-	-	-	-	-	-	-	-	-	-	-	-
SPARK_1280_C3	Klebsiella pneumoniae	K.pne	K.pne SPEC	K.pne_SC2_ST17	SC2	ST20	SCAI	human - hospital carriage	human	0	0	0	0	-	0	-	0	-	0	-	0	-	-	wzi38	KL38	-	High	0.9819	KL38_15	O1v1	none	Very high	0.9828	NA	ST20	-	-	-	-	-	-	-	-	-	-	-	-	-	-
SPARK_1281_C1	Klebsiella pneumoniae	K.pne	K.pne SPEC	K.pne_SC7_ST36	SC7	ST36	SCAI	human - hospital carriage	human	0	0	1	0	-	0	-	0	-	0	-	0	-	-	wzi173	KL102	none	Very high	0.9999	NA	O1v2	none	Very high	0.9843	NA	ST36	-	-	-	-	-	-	-	-	-	-	-	-	-	-
SPARK_1282_C1	Klebsiella pneumoniae	K.pne	K.pne SPEC	K.pne_SC180_ST1920	SC180	ST1920	SCAI	human - hospital carriage	human	0	0	1	0	-	0	-	0	-	0	-	0	-	-	wzi275	KL38	*	Very high	0.9648	NA	O12	none	Very high	0.9809	NA	ST1920	-	-	-	-	-	-	-	-	-	-	-	-	-	-
SPARK_1283_C1	Klebsiella pneumoniae	K.pne	K.pne SPEC	K.pne_SC2_ST17	SC2	ST17	SCAI	human - hospital carriage	human	1	0	1	0	ybt 15; ICEKp11	231	-	0	-	0	-	0	-	-	wzi141	KL25	-	High	0.9917	KL25_09_wfeD	O5	*	High	0.9421	NA	ST17	-	-	-	-	-	-	-	-	-	-	-	-	-	-
SPARK_1284_C1	Klebsiella pneumoniae	K.pne	K.pne SPEC	K.pne_SC56_ST37	SC56	ST37	SCAI	human - hospital carriage	human	0	0	1	0	-	0	-	0	-	0	-	0	-	-	wzi50	KL15	none	Very high	0.9979	NA	O4	none	Very high	0.9972	NA	ST37	-	-	-	-	-	-	-	-	-	-	-	-	-	-
SPARK_1284_C2	Klebsiella pneumoniae	K.pne	K.pne SPEC	K.pne_SC56_ST37	SC56	ST37	SCAI	human - hospital carriage	human	0	0	1	0	-	0	-	0	-	0	-	0	-	-	wzi50	KL15	none	Very high	0.9979	NA	O4	none	Very high	0.9972	NA	ST37	-	-	-	-	-	-	-	-	-	-	-	-	-	-
SPARK_1285_C1	Klebsiella pneumoniae	K.pne	K.pne SPEC	K.pne_SC56_ST37	SC56	ST37	SCAI	human - hospital carriage	human	0	0	1	0	-	0	-	0	-	0	-	0	-	-	wzi50	KL15	none	Very high	0.9979	NA	O4	none	Very high	0.9972	NA	ST37	-	-	-	-	-	-	-	-	-	-	-	-	-	-
SPARK_1286_C1	Klebsiella pasteurii	K.pas	K.oxy SPEC	K.pas_SC3_NA	SC3	NA	SCAI	human - hospital carriage	human	0	0	0	1	-	0	-	0	-	0	-	0	-	-	-	KL161	-+*	None	0.7668	KL161_02_cpsACP,KL161_12_rmlD,KL161_13_wcuP,KL161_14,KL161_15,KL161_16_wzx,KL161_18_ugd	O1v1	-+*	Good	0.7242	O1/O2v1_03_wbbM,O1/O2v1_05_wbbN,O1/O2v1_07_kfoC	NA	-	-	-	-	-	-	-	-	-	-	-	-	-	-
SPARK_1286_C2	Klebsiella pasteurii	K.pas	K.oxy SPEC	K.pas_SC3_NA	SC3	NA	SCAI	human - hospital carriage	human	0	0	0	1	-	0	-	0	-	0	-	0	-	-	-	KL161	-+*	None	0.7668	KL161_02_cpsACP,KL161_12_rmlD,KL161_13_wcuP,KL161_14,KL161_15,KL161_16_wzx,KL161_18_ugd	O1v1	-+*	Good	0.7242	O1/O2v1_03_wbbM,O1/O2v1_05_wbbN,O1/O2v1_07_kfoC	NA	-	-	-	-	-	-	-	-	-	-	-	-	-	-
SPARK_1287_C1	Klebsiella pneumoniae	K.pne	K.pne SPEC	K.pne_SC26_ST54	SC26	ST54	SCAI	human - hospital carriage	human	0	0	1	0	-	0	-	0	-	0	-	0	-	-	wzi14	KL14	?	Good	0.9982	NA	O3b	?	Good	0.9913	NA	ST54	-	-	-	-	-	-	-	-	-	-	-	-	-	-
SPARK_1288_C1	Klebsiella oxytoca	K.oxy	K.oxy SPEC	K.oxy_SC2_NA	SC2	NA	SCAI	human - hospital carriage	human	0	0	0	1	-	0	-	0	-	0	-	0	-	-	wzi531	KL74	?-	Good	0.9946	KL74_17_manC	OL104	?-	Good	0.9929	OL104_01_manC	NA	-	-	-	-	-	-	-	-	-	-	-	-	-	-
SPARK_1288_C2	Klebsiella michiganensis	K.mic	K.oxy SPEC	K.mic_SC4_NA	SC4	NA	SCAI	human - hospital carriage	human	0	0	0	1	-	0	-	0	-	0	-	0	-	-	-	KL47	?-+*	None	0.7985	KL47_02_cpsACP,KL47_09,KL47_10_wcqC,KL47_12_wcuT	O1v1	-+*	Good	0.7217	O1/O2v1_03_wbbM,O1/O2v1_05_wbbN,O1/O2v1_07_kfoC	NA	-	-	-	-	-	-	-	-	-	-	-	-	-	-
SPARK_1288_C3	Klebsiella michiganensis	K.mic	K.oxy SPEC	K.mic_SC4_NA	SC4	NA	SCAI	human - hospital carriage	human	0	0	0	1	-	0	-	0	-	0	-	0	-	-	-	KL47	?-+*	None	0.7985	KL47_02_cpsACP,KL47_09,KL47_10_wcqC,KL47_12_wcuT	O1v1	-+*	Good	0.7217	O1/O2v1_03_wbbM,O1/O2v1_05_wbbN,O1/O2v1_07_kfoC	NA	-	-	-	-	-	-	-	-	-	-	-	-	-	-
SPARK_1288_C4	Klebsiella michiganensis	K.mic	K.oxy SPEC	K.mic_SC14_NA	SC14	NA	SCAI	human - hospital carriage	human	0	0	1	2	-	0	-	0	-	0	-	0	-	-	-	KL68	?-+*	Low	0.8857	KL68_02_cpsACP,KL68_03_wzi	O1v1	-+*	Good	0.7211	O1/O2v1_03_wbbM,O1/O2v1_05_wbbN,O1/O2v1_07_kfoC	NA	-	-	-	-	-	-	-	-	-	Aph3''Ia*?	-	-	-	-
SPARK_1289_C1	Klebsiella michiganensis	K.mic	K.oxy SPEC	K.mic_SC20_NA	SC20	NA	SCAI	human - hospital carriage	human	0	0	0	1	-	0	-	0	-	0	-	0	-	-	-	KL66	?-+	Good	0.9998	KL66_20_ugd	O1v1	-+*	Good	0.7236	O1/O2v1_03_wbbM,O1/O2v1_05_wbbN,O1/O2v1_07_kfoC	NA	-	-	-	-	-	-	-	-	-	-	-	-	-	-
SPARK_128_C1	Klebsiella pneumoniae	K.pne	K.pne SPEC	K.pne_SC181_ST45-2LV	SC181	ST45-2LV	SCAI	cow	other mammals	0	0	1	0	-	0	-	0	-	0	-	0	-	-	wzi12	KL12	-	High	0.9989	KL12_11	OL103	*	High	0.9457	NA	ST45-2LV	-	-	-	-	-	-	-	-	-	-	-	-	-	-
SPARK_1290_C1	Klebsiella oxytoca	K.oxy	K.oxy SPEC	K.oxy_SC26_NA	SC26	NA	SCAI	human - hospital carriage	human	0	0	0	1	-	0	-	0	-	0	-	0	-	-	-	KL27	?-+*	None	0.7918	KL27_02_cpsACP,KL27_08_wckI,KL27_09_wckS,KL27_10_wckR,KL27_13_wckQ,KL27_15_wctE,KL27_16_wctF	O5	*	High	0.816	NA	NA	-	-	-	-	-	-	-	-	-	-	-	-	-	-
SPARK_1290_C2	Klebsiella planticola	K.pla	K.orn SPEC	K.pla_SC26_NA	SC26	NA	SCAI	human - hospital carriage	human	0	0	0	1	-	0	-	0	-	0	-	0	-	-	-	KL101	-+*	None	0.7291	KL101_02_cpsACP,KL101_05_wzb,KL101_06_wzc,KL101_08_wcaA,KL101_09_wcuP,KL101_10_wcuR,KL101_11,KL101_12_wzy,KL101_13_wcqP,KL101_14_wzx,KL101_15_wcuN,KL101_17_rmlB,KL101_18_rmlA,KL101_19_rmlD,KL101_20_rmlC	O2v1	-+*	None	0.7266	O1/O2v1_03_wbbM,O1/O2v1_05_wbbN,O1/O2v1_06_wbbO,O1/O2v1_07_kfoC	NA	-	-	-	-	-	-	-	-	-	-	-	-	-	-
SPARK_1290_C3	Klebsiella oxytoca	K.oxy	K.oxy SPEC	K.oxy_SC26_NA	SC26	NA	SCAI	human - hospital carriage	human	0	0	0	1	-	0	-	0	-	0	-	0	-	-	-	KL27	?-+*	None	0.7918	KL27_02_cpsACP,KL27_08_wckI,KL27_09_wckS,KL27_10_wckR,KL27_13_wckQ,KL27_15_wctE,KL27_16_wctF	O5	*	High	0.816	NA	NA	-	-	-	-	-	-	-	-	-	-	-	-	-	-
SPARK_1291_C1	Klebsiella michiganensis	K.mic	K.oxy SPEC	K.mic_SC3_NA	SC3	NA	SCAI	human - hospital carriage	human	0	0	1	2	-	0	-	0	-	0	-	0	-	-	-	KL43	?-+*	Low	0.8946	KL43_02_cpsACP	O1v1	-+*	Good	0.7219	O1/O2v1_03_wbbM,O1/O2v1_05_wbbN,O1/O2v1_07_kfoC	NA	-	-	-	-	-	-	-	-	-	Aph3''Ia*?	-	-	-	-
SPARK_1292_C1	Klebsiella michiganensis	K.mic	K.oxy SPEC	K.mic_SC36_NA	SC36	NA	SCAI	human - hospital carriage	human	0	0	0	1	-	0	-	0	-	0	-	0	-	-	-	KL66	?-+	Good	0.9983	KL66_20_ugd	O1v1	-+*	Good	0.7248	O1/O2v1_03_wbbM,O1/O2v1_05_wbbN,O1/O2v1_07_kfoC	NA	-	-	-	-	-	-	-	-	-	-	-	-	-	-
SPARK_1293_C1	Klebsiella ornithinolytica	K.orn	K.orn SPEC	K.orn_SC17_NA	SC17	NA	SCAI	human - hospital carriage	human	1	0	0	1	ybt unknown	0	-	0	-	0	-	0	-	-	-	KL105	-+*	Low	0.8458	KL105_02_cpsACP,KL105_09,KL105_15	O2v1	-+*	None	0.7271	O1/O2v1_03_wbbM,O1/O2v1_05_wbbN,O1/O2v1_06_wbbO,O1/O2v1_07_kfoC	NA	-	-	-	-	-	-	-	-	-	-	-	-	-	-
SPARK_1294_C1	Klebsiella pneumoniae	K.pne	K.pne SPEC	K.pne_SC182_ST2029-1LV	SC182	ST2029-1LV	SCAI	human - hospital carriage	human	0	0	1	0	-	0	-	0	-	0	-	0	-	-	wzi38	KL38	-*	High	0.9757	KL38_15	O1v2	none	Very high	0.9917	NA	ST2029-1LV	-	-	-	-	-	-	-	-	-	-	-	-	-	-
SPARK_1295_C1	Klebsiella ornithinolytica	K.orn	K.orn SPEC	K.orn_SC57_NA	SC57	NA	SCAI	human - hospital carriage	human	1	0	0	1	ybt unknown	0	-	0	-	0	-	0	-	-	-	KL107	-+*	None	0.7764	KL107_02_cpsACP,KL107_05_wzb,KL107_06_wzc,KL107_07_wbaP,KL107_08,KL107_09,KL107_10	O1v1	-+*	None	0.7271	O1/O2v1_03_wbbM,O1/O2v1_05_wbbN,O1/O2v1_06_wbbO,O1/O2v1_07_kfoC	NA	-	-	-	-	-	-	-	-	-	-	-	-	-	-
SPARK_1296_C1	Klebsiella pneumoniae	K.pne	K.pne SPEC	K.pne_SC3_ST512	SC3	ST512	diagnostic	human - hospital disease	human	0	0	7	7	-	0	-	0	-	0	-	0	-	-	wzi154	KL107	none	Very high	1	NA	O2v2	none	Very high	0.9836	NA	ST512	-	-	-	-	-	-	-	-	-	Aac6-Ib;AadA2^;Aph3-Ia^	-	-	GyrA-83I;ParC-80I	-
SPARK_1296_C2	Klebsiella pneumoniae	K.pne	K.pne SPEC	K.pne_SC3_ST512	SC3	ST512	diagnostic	human - hospital disease	human	0	2	8	10	-	0	-	0	-	0	-	0	-	-	wzi154	KL107	none	Very high	1	NA	O2v2	none	Very high	0.9836	NA	ST512	-	-	-	-	-	-	-	-	-	Aac6-Ib;AadA2^;Aph3-Ia^	-	-	GyrA-83I;ParC-80I	-
SPARK_1297_C1	Klebsiella pneumoniae	K.pne	K.pne SPEC	K.pne_SC22_ST2004	SC22	ST983	diagnostic	human - hospital disease	human	0	1	7	11	-	0	-	0	-	0	-	0	-	-	wzi202	KL127	?-	Good	0.9982	KL127_15_rmlB	OL101	?-+*	Low	0.9214	OL101_01_rfbB	ST983	-	-	-	-	-	-	-	-	-	Aac3-IIa^;StrA^;StrB	-	-	QnrB1?	-
SPARK_1298_C1	Klebsiella pneumoniae	K.pne	K.pne SPEC	K.pne_SC34_ST13	SC34	ST13	diagnostic	human - hospital disease	human	1	1	8	11	ybt 10; ICEKp4	21	-	0	-	0	-	0	-	-	wzi40	KL3	none	Very high	0.9998	NA	O1v2	none	Very high	0.9873	NA	ST13	-	-	-	-	-	-	-	-	-	Aac3-IIa^;StrA^;StrB	-	-	QnrB1?	-
SPARK_1299_C1	Klebsiella pneumoniae	K.pne	K.pne SPEC	K.pne_SC1_ST307	SC1	ST307	diagnostic	human - hospital disease	human	1	2	8	13	ybt 9; ICEKp3	183	-	0	-	0	-	0	-	-	wzi173	KL102	none	Very high	0.9927	NA	O2v2	none	Very high	0.9845	NA	ST307	-	-	-	-	-	-	-	-	-	Aac3-IIa^;StrA^;StrB	-	-	GyrA-83I;ParC-80I;QnrB1?	-
SPARK_129_C1	Klebsiella pneumoniae	K.pne	K.pne SPEC	K.pne_SC47_ST1198	SC47	ST1198	SCAI	cow	other mammals	0	0	1	0	-	0	-	0	-	0	-	0	-	-	wzi22	KL8	none	Very high	0.9955	NA	O2v2	none	Very high	0.9845	NA	ST1198	-	-	-	-	-	-	-	-	-	-	-	-	-	-
SPARK_12_C1	Klebsiella pneumoniae	K.pne	K.pne SPEC	K.pne_SC183_ST11	SC183	ST11	SCAI	human - hospital carriage	human	0	0	1	0	-	0	-	0	-	0	-	0	-	-	wzi96	KL38	none	Very high	0.9997	NA	O3b	none	Very high	0.9916	NA	ST11	-	-	-	-	-	-	-	-	-	-	-	-	-	-
SPARK_1300_C1	Klebsiella pneumoniae	K.pne	K.pne SPEC	K.pne_SC13_ST321	SC13	ST321	diagnostic	human - hospital disease	human	0	0	1	1	-	0	-	0	-	0	-	0	-	-	wzi131	KL3	?*	Good	0.9962	NA	O2v2	none	Very high	0.9852	NA	ST321	-	-	-	-	-	-	-	-	-	-	-	-	Qnr-S1	-
SPARK_1301_C1	Klebsiella pneumoniae	K.pne	K.pne SPEC	K.pne_SC1_ST307	SC1	ST307	diagnostic	human - hospital carriage	human	1	2	7	12	ybt 9; ICEKp3	157-1LV	-	0	-	0	-	0	-	-	wzi173	KL102	none	Very high	0.9927	NA	O2v2	none	Very high	0.9845	NA	ST307	-	-	-	-	-	-	-	-	-	Aac3-IIa^;StrA^;StrB	-	-	GyrA-83I;ParC-80I;QnrB1?	-
SPARK_1302_C1	Klebsiella pneumoniae	K.pne	K.pne SPEC	K.pne_SC8_ST29	SC8	ST29	diagnostic	human - hospital disease	human	0	0	0	0	-	0	-	0	-	0	-	0	-	-	wzi85	KL30	*	Very high	0.9655	NA	O1v2	none	Very high	0.994	NA	ST29	-	-	-	-	-	-	-	-	-	-	-	-	-	-
SPARK_1303_C1	Klebsiella pneumoniae	K.pne	K.pne SPEC	K.pne_SC90_ST1631	SC90	ST1631	diagnostic	human - hospital disease	human	0	0	0	0	-	0	-	0	-	0	-	0	-	-	wzi416	KL142	?-	Good	0.998	KL142_13_wzx	O1v1	none	Very high	0.9835	NA	ST1631	-	-	-	-	-	-	-	-	-	-	-	-	-	-
SPARK_1304_C1	Klebsiella pneumoniae	K.pne	K.pne SPEC	K.pne_SC55_ST290	SC55	ST290	diagnostic	human - hospital disease	human	1	0	4	4	ybt 14; ICEKp5	145-2LV	-	0	-	0	-	0	-	-	wzi21	KL21	*	Very high	0.9856	NA	O1v1	none	Very high	0.9811	NA	ST290	-	-	-	-	-	-	-	-	-	Aac3-VIa*;AadA1-pm*?	-	-	-	-
SPARK_1305_C1	Klebsiella pneumoniae	K.pne	K.pne SPEC	K.pne_SC1_ST307	SC1	ST307-1LV	diagnostic	human - hospital disease	human	0	1	7	11	-	0	-	0	-	0	-	0	-	-	wzi173	KL102	none	Very high	0.9927	NA	O2v2	none	Very high	0.9845	NA	ST307-1LV	-	-	-	-	-	-	-	-	-	Aac3-IIa^;StrA^;StrB	-	-	GyrA-83I;ParC-80I;QnrB1?	-
SPARK_1306_C1	Klebsiella pneumoniae	K.pne	K.pne SPEC	K.pne_SC3_ST512	SC3	ST512	diagnostic	human - hospital disease	human	0	2	6	6	-	0	-	0	-	0	-	0	-	-	wzi154	KL107	none	Very high	1	NA	O2v2	-	High	0.9836	O1/O2v2_08_gmlC	ST512	-	-	-	-	-	-	-	-	-	Aac6-Ib;AadA2	-	-	GyrA-83I;ParC-80I	-
SPARK_1307_C1	Klebsiella ornithinolytica	K.orn	K.orn SPEC	K.orn_SC28_NA	SC28	NA	SCAI	human - hospital carriage	human	1	0	0	1	ybt unknown	0	-	0	-	0	-	0	-	-	-	KL14	-+*	Good	0.8296	KL14_02_cpsACP,KL14_13	O2v1	-+*	None	0.7268	O1/O2v1_03_wbbM,O1/O2v1_05_wbbN,O1/O2v1_06_wbbO,O1/O2v1_07_kfoC	NA	-	-	-	-	-	-	-	-	-	-	-	-	-	-
SPARK_1307_C2	Klebsiella aerogenes	K.aer	K.aer SPEC	K.aer_SC31_NA	SC31	NA	SCAI	human - hospital carriage	human	0	0	0	1	-	0	-	0	-	0	-	0	-	-	-	KL107	?-+*	None	0.7431	KL107_02_cpsACP,KL107_05_wzb,KL107_06_wzc,KL107_07_wbaP,KL107_08,KL107_09,KL107_10,KL107_12,KL107_13,KL107_14,KL107_15	O2v1	?-*	None	0.7037	O1/O2v1_03_wbbM,O1/O2v1_04_glf,O1/O2v1_05_wbbN,O1/O2v1_06_wbbO,O1/O2v1_07_kfoC	NA	-	-	-	-	-	-	-	-	-	-	-	-	-	-
SPARK_1308_C1	Klebsiella pneumoniae	K.pne	K.pne SPEC	K.pne_SC3_ST512	SC3	ST258	diagnostic	human - hospital carriage	human	1	3	4	5	ybt 13; ICEKp2	299	-	0	-	0	-	0	-	-	wzi29	KL106	?	Good	0.9997	NA	O2v2	none	Very high	0.9848	NA	ST258	-	-	-	-	-	-	-	-	-	Aac6-Ib;AadB	MgrB-62%	-	GyrA-83I;ParC-80I;QnrB19^	-
SPARK_1309_C1	Klebsiella pneumoniae	K.pne	K.pne SPEC	K.pne_SC3_ST512	SC3	ST512	diagnostic	human - hospital carriage	human	0	2	7	8	-	0	-	0	-	0	-	0	-	-	wzi154	KL107	none	Very high	1	NA	O2v2	none	Very high	0.9837	NA	ST512	-	-	-	-	-	-	-	-	-	Aac6-Ib;AadA2	-	-	GyrA-83I;ParC-80I	-
SPARK_130_C1	Klebsiella pneumoniae	K.pne	K.pne SPEC	K.pne_SC3_ST512	SC3	ST512	SCAI	human - hospital carriage	human	1	3	6	6	ybt 9; ICEKp3	157-1LV	-	0	-	0	-	0	-	-	wzi154	KL107	none	Very high	1	NA	O2v2	none	Very high	0.9837	NA	ST512	-	-	-	-	-	-	-	-	-	Aac6-Ib;AadA2	MgrB-0%	-	GyrA-83I;ParC-80I	-
SPARK_1310_C1	Klebsiella pneumoniae	K.pne	K.pne SPEC	K.pne_SC8_ST29	SC8	ST29	diagnostic	human - hospital disease	human	0	0	0	0	-	0	-	0	-	0	-	0	-	-	wzi85	KL30	*	Very high	0.9655	NA	O1v2	none	Very high	0.994	NA	ST29	-	-	-	-	-	-	-	-	-	-	-	-	-	-
SPARK_1311_C1	Klebsiella pneumoniae	K.pne	K.pne SPEC	K.pne_SC10_ST2703	SC10	ST2703	SCAI	human - hospital carriage	human	0	0	1	0	-	0	-	0	-	0	-	0	-	-	-	KL34	*	Very high	0.9922	NA	O2v2	none	Very high	0.9861	NA	ST2703	-	-	-	-	-	-	-	-	-	-	-	-	-	-
SPARK_1312_C1	Klebsiella oxytoca	K.oxy	K.oxy SPEC	K.oxy_SC45_NA	SC45	NA	diagnostic	human - hospital disease	human	0	0	0	1	-	0	-	0	-	0	-	0	-	-	-	KL27	?-+*	None	0.7918	KL27_02_cpsACP,KL27_08_wckI,KL27_09_wckS,KL27_10_wckR,KL27_13_wckQ,KL27_15_wctE,KL27_16_wctF	O5	*	High	0.8167	NA	NA	-	-	-	-	-	-	-	-	-	-	-	-	-	-
SPARK_1313_C1	Klebsiella pneumoniae	K.pne	K.pne SPEC	K.pne_SC3_ST512	SC3	ST512	diagnostic	human - hospital carriage	human	1	2	4	4	ybt 9; ICEKp3	157-2LV	-	0	-	0	-	0	-	-	wzi154	KL107	none	Very high	1	NA	O2v2	none	Very high	0.9837	NA	ST512	-	-	-	-	-	-	-	-	-	Aac6-Ib	-	-	GyrA-83I;ParC-80I	-
SPARK_1314_C1	Klebsiella pneumoniae	K.pne	K.pne SPEC	K.pne_SC1_ST307	SC1	ST307	diagnostic	human - hospital disease	human	1	2	8	13	ybt 9; ICEKp3	183	-	0	-	0	-	0	-	-	wzi173	KL102	none	Very high	0.9927	NA	O2v2	none	Very high	0.9845	NA	ST307	-	-	-	-	-	-	-	-	-	Aac3-IIa^;StrA^;StrB	-	-	GyrA-83I;ParC-80I;QnrB1?	-
SPARK_1315_C1	Klebsiella pneumoniae	K.pne	K.pne SPEC	K.pne_SC3_ST512	SC3	ST258-1LV	diagnostic	human - hospital disease	human	1	2	8	10	ybt 13; ICEKp2	299	-	0	-	0	-	0	-	-	wzi29	KL106	?-+	Good	0.998	KL106_17	OL102	-	None	0.7384	OL102_01_rfbB,OL102_02_rfbA,OL102_03_rfbD,OL102_04_rfbC,OL102_05_wbbL,OL102_06_rhamnan,OL102_07_wzm,OL102_08_wzt	ST258-1LV	-	-	-	-	-	-	-	-	-	Aac6-Ib;AadA2^;Aph3-Ia^	-	-	GyrA-83I;ParC-80I	-
SPARK_1316_C1	Klebsiella pneumoniae	K.pne	K.pne SPEC	K.pne_SC1_ST307	SC1	ST307-1LV	diagnostic	human - hospital disease	human	0	1	7	11	-	0	-	0	-	0	-	0	-	-	wzi173	KL102	none	Very high	0.9927	NA	O2v2	none	Very high	0.9845	NA	ST307-1LV	-	-	-	-	-	-	-	-	-	Aac3-IIa^;StrA^;StrB	-	-	GyrA-83I;ParC-80I;QnrB1?	-
SPARK_1317_C1	Klebsiella pneumoniae	K.pne	K.pne SPEC	K.pne_SC1_ST307	SC1	ST307-1LV	diagnostic	human - hospital carriage	human	1	2	7	11	ybt 9; ICEKp3	157-1LV	-	0	-	0	-	0	-	-	wzi173	KL102	none	Very high	0.9927	NA	O2v2	none	Very high	0.9845	NA	ST307-1LV	-	-	-	-	-	-	-	-	-	StrA^;StrB	-	-	GyrA-83I;ParC-80I;QnrB1?	-
SPARK_1318_C1	Klebsiella pneumoniae	K.pne	K.pne SPEC	K.pne_SC1_ST307	SC1	ST307	diagnostic	human - hospital disease	human	0	1	7	10	-	0	-	0	-	0	-	0	-	-	wzi173	KL102	none	Very high	0.9927	NA	O2v2	none	Very high	0.9845	NA	ST307	-	-	-	-	-	-	-	-	-	StrA^;StrB	-	-	GyrA-83I;ParC-80I;QnrB1?	-
SPARK_1319_C1	Klebsiella pneumoniae	K.pne	K.pne SPEC	K.pne_SC1_ST307	SC1	ST307-1LV	diagnostic	human - hospital disease	human	0	1	6	11	-	0	-	0	-	0	-	0	-	-	wzi173	KL102	none	Very high	0.9927	NA	O2v2	none	Very high	0.9847	NA	ST307-1LV	-	-	-	-	-	-	-	-	-	AadA2^;Aph3-Ia^;StrA*	-	-	GyrA-83I;ParC-80I;Qnr-S1	-
SPARK_131_C1	Klebsiella pneumoniae	K.pne	K.pne SPEC	K.pne_SC13_ST321	SC13	ST321	SCAI	human - hospital carriage	human	0	0	1	1	-	0	-	0	-	0	-	0	-	-	wzi131	KL3	?*	Good	0.9962	NA	O2v2	none	Very high	0.9852	NA	ST321	-	-	-	-	-	-	-	-	-	-	-	-	Qnr-S1	-
SPARK_1320_C1	Klebsiella pneumoniae	K.pne	K.pne SPEC	K.pne_SC1_ST307	SC1	ST307	diagnostic	human - hospital disease	human	0	2	9	18	-	0	-	0	-	0	-	0	-	-	wzi173	KL102	none	Very high	0.9927	NA	O2v2	none	Very high	0.9845	NA	ST307	-	-	-	-	-	-	-	-	-	Aac3-IIa^;AadA2^;Aph3-Ia^;StrA^;StrB	-	-	GyrA-83I;ParC-80I;Qnr-S1;QnrB1?	-
SPARK_1321_C1	Klebsiella pneumoniae	K.pne	K.pne SPEC	K.pne_SC6_ST37	SC6	ST37	diagnostic	human - hospital disease	human	1	0	1	0	ybt 9; ICEKp3	171-2LV	-	0	-	0	-	0	-	-	wzi14	KL14	?-+	Good	0.9991	KL14_19_manC,KL14_20_manB	O3b	?-	Good	0.9927	O3b_01_manC	ST37	-	-	-	-	-	-	-	-	-	-	-	-	-	-
SPARK_1322_C1	Klebsiella pneumoniae	K.pne	K.pne SPEC	K.pne_SC1_ST307	SC1	ST307	diagnostic	human - hospital disease	human	1	1	7	10	ybt 10; ICEKp4	20-2LV	-	0	-	0	-	0	-	-	wzi173	KL102	none	Very high	0.9927	NA	O2v2	none	Very high	0.9845	NA	ST307	-	-	-	-	-	-	-	-	-	Aac3-IIa^;StrA^;StrB	MgrB-19%	-	GyrA-83I;ParC-80I;QnrB1?	-
SPARK_1323_C1	Klebsiella pneumoniae	K.pne	K.pne SPEC	K.pne_SC5_ST661	SC5	ST3655	diagnostic	human - hospital disease	human	0	1	1	0	-	0	-	0	-	0	-	0	-	-	wzi373	KL140	none	Very high	0.9999	NA	O2v2	none	Very high	0.9845	NA	ST3655	-	-	-	-	-	-	-	-	-	-	-	-	-	-
SPARK_1324_C1	Klebsiella pneumoniae	K.pne	K.pne SPEC	K.pne_SC1_ST307	SC1	ST307-1LV	diagnostic	human - hospital disease	human	0	1	8	18	-	0	-	0	-	0	-	0	-	-	wzi173	KL102	none	Very high	0.9927	NA	O2v2	none	Very high	0.9847	NA	ST307-1LV	-	-	-	-	-	-	-	-	-	Aac3-IIa^;AadA2^;Aph3-Ia^;StrA*;StrB	-	-	GyrA-83I;ParC-80I;Qnr-S1;QnrB1?	-
SPARK_1325_C1	Klebsiella pneumoniae	K.pne	K.pne SPEC	K.pne_SC184_ST398	SC184	ST398	diagnostic	human - hospital disease	human	1	0	1	0	ybt 14; ICEKp5	151-3LV	-	0	-	0	-	0	-	-	-	KL142	none	Very high	0.9903	NA	O1v1	none	Very high	0.9877	NA	ST398	-	-	-	-	-	-	-	-	-	-	-	-	-	-
SPARK_1326_C1	Klebsiella variicola subsp. variicola	K.var	K.pne SPEC	K.var_SC47_ST3090-1LV	SC47	ST3090-1LV	SCAI	human - hospital carriage	human	0	0	0	0	-	0	-	0	-	0	-	0	-	-	-	KL3	*	Very high	0.9719	NA	O3/O3a	none	Very high	0.9925	NA	ST3090-1LV	-	-	-	-	-	-	-	-	-	-	-	-	-	-
SPARK_1327_C1	Klebsiella pneumoniae	K.pne	K.pne SPEC	K.pne_SC185_ST634	SC185	ST634	SCAI	human - hospital carriage	human	0	0	1	0	-	0	-	0	-	0	-	0	-	-	wzi281	KL38	none	Very high	0.9965	NA	O3b	none	Very high	0.9914	NA	ST634	-	-	-	-	-	-	-	-	-	-	-	-	-	-
SPARK_1327_C2	Klebsiella pneumoniae	K.pne	K.pne SPEC	K.pne_SC2_ST17	SC2	ST20	SCAI	human - hospital carriage	human	0	0	0	0	-	0	-	0	-	0	-	0	-	-	wzi84	KL28	none	Very high	0.9917	NA	O1v2	none	Very high	0.9836	NA	ST20	-	-	-	-	-	-	-	-	-	-	-	-	-	-
SPARK_1328_C1	Klebsiella ornithinolytica	K.orn	K.orn SPEC	K.orn_SC58_NA	SC58	NA	SCAI	human - hospital carriage	human	1	0	0	1	ybt unknown	0	-	0	-	0	-	0	-	-	wzi511	KL58	-+*	None	0.7741	KL58_02_cpsACP,KL58_05_wzb,KL58_06_wzc,KL58_07_wzx,KL58_08_wclY,KL58_09_wzy,KL58_10_wcqS,KL58_11_wcqT,KL58_12,KL58_13_wcqU	O2v1	-+*	None	0.7261	O1/O2v1_03_wbbM,O1/O2v1_05_wbbN,O1/O2v1_06_wbbO,O1/O2v1_07_kfoC	NA	-	-	-	-	-	-	-	-	-	-	-	-	-	-
SPARK_1329_C1	Klebsiella pneumoniae	K.pne	K.pne SPEC	K.pne_SC120_ST215	SC120	ST215	SCAI	human - hospital carriage	human	0	0	1	0	-	0	-	0	-	0	-	0	-	-	wzi247	KL16	none	Very high	0.9998	NA	O1v1	none	Very high	0.9896	NA	ST215	-	-	-	-	-	-	-	-	-	-	-	-	-	-
SPARK_1329_C2	Klebsiella michiganensis	K.mic	K.oxy SPEC	K.mic_SC54_NA	SC54	NA	SCAI	human - hospital carriage	human	0	0	0	1	-	0	-	0	-	0	-	0	-	-	-	KL152	none	Very high	0.9826	NA	O2v1	-+*	Good	0.7212	O1/O2v1_03_wbbM,O1/O2v1_05_wbbN,O1/O2v1_07_kfoC	NA	-	-	-	-	-	-	-	-	-	-	-	-	-	-
SPARK_132_C1	Klebsiella pneumoniae	K.pne	K.pne SPEC	K.pne_SC3_ST512	SC3	ST512	SCAI	human - hospital carriage	human	1	2	5	6	ybt 9; ICEKp3	157-2LV	-	0	-	0	-	0	-	-	wzi154	KL107	none	Very high	1	NA	O2v2	none	Very high	0.9837	NA	ST512	-	-	-	-	-	-	-	-	-	Aac6-Ib;AadA2	-	-	GyrA-83I;ParC-80I	-
SPARK_1330_C1	Klebsiella ornithinolytica	K.orn	K.orn SPEC	K.orn_SC59_NA	SC59	NA	SCAI	human - hospital carriage	human	1	0	0	1	ybt unknown	0	-	0	-	0	-	0	-	-	-	KL2	-+*	None	0.7821	KL2_02_cpsACP,KL2_07,KL2_08,KL2_09,KL2_11_wzx,KL2_12,KL2_13	O2v1	-+*	None	0.726	O1/O2v1_03_wbbM,O1/O2v1_05_wbbN,O1/O2v1_06_wbbO,O1/O2v1_07_kfoC	NA	-	-	-	-	-	-	-	-	-	-	-	-	-	-
SPARK_1330_C2	Klebsiella planticola	K.pla	K.orn SPEC	K.pla_SC2_NA	SC2	NA	SCAI	human - hospital carriage	human	0	0	2	4	-	0	-	0	-	0	-	0	-	-	-	KL107	-+*	None	0.7766	KL107_02_cpsACP,KL107_05_wzb,KL107_06_wzc,KL107_07_wbaP,KL107_08,KL107_09,KL107_10	OL102	-*	None	0.8119	OL102_05_wbbL,OL102_06_rhamnan,OL102_07_wzm,OL102_08_wzt	NA	-	-	-	-	-	-	-	-	-	StrA;StrB	-	-	-	-
SPARK_1331_C1	Klebsiella pneumoniae	K.pne	K.pne SPEC	K.pne_SC26_ST54	SC26	ST54	SCAI	human - hospital carriage	human	0	0	1	0	-	0	-	0	-	0	-	0	-	-	wzi64	KL64	none	Very high	0.999	NA	O2v1	none	Very high	0.9866	NA	ST54	-	-	-	-	-	-	-	-	-	-	-	-	-	-
SPARK_1332_C1	Klebsiella pneumoniae	K.pne	K.pne SPEC	K.pne_SC70_ST1079	SC70	ST252	SCAI	human - hospital carriage	human	0	0	1	0	-	0	-	0	-	0	-	0	-	-	wzi81	KL81	none	Very high	1	NA	O1v2	none	Very high	0.9845	NA	ST252	-	-	-	-	-	-	-	-	-	-	-	-	-	-
SPARK_1332_C2	Klebsiella michiganensis	K.mic	K.oxy SPEC	K.mic_SC15_NA	SC15	NA	SCAI	human - hospital carriage	human	0	0	1	2	-	0	-	0	-	0	-	0	-	-	-	KL43	-+*	Good	0.8946	KL43_02_cpsACP	O1v1	-+*	Good	0.7219	O1/O2v1_03_wbbM,O1/O2v1_05_wbbN,O1/O2v1_07_kfoC	NA	-	-	-	-	-	-	-	-	-	Aph3''Ia*?	-	-	-	-
SPARK_1333_C1	Klebsiella pneumoniae	K.pne	K.pne SPEC	K.pne_SC1_ST307	SC1	ST307	SCAI	human - hospital carriage	human	1	2	7	12	ybt 9; ICEKp3	157-1LV	-	0	-	0	-	0	-	-	wzi173	KL102	none	Very high	0.9927	NA	O2v2	none	Very high	0.9845	NA	ST307	-	-	-	-	-	-	-	-	-	Aac3-IIa^;StrA^;StrB	-	-	GyrA-83I;ParC-80I;QnrB1?	-
SPARK_1334_C1	Klebsiella aerogenes	K.aer	K.aer SPEC	K.aer_SC32_NA	SC32	NA	SCAI	human - hospital carriage	human	0	0	0	1	-	0	-	0	-	0	-	0	-	-	-	KL133	?-+*	None	0.7156	KL133_02_cpsACP,KL133_05_wzb,KL133_06_wzc,KL133_07_wzy,KL133_08_wcuD,KL133_09,KL133_10_wcuI,KL133_11_manC,KL133_13_wbaZ,KL133_14_wcaJ,KL133_15_wcuA,KL133_16_wcaL,KL133_17_wzx	O2v1	?-*	None	0.6993	O1/O2v1_02_wzt,O1/O2v1_03_wbbM,O1/O2v1_04_glf,O1/O2v1_05_wbbN,O1/O2v1_06_wbbO,O1/O2v1_07_kfoC	NA	-	-	-	-	-	-	-	-	-	-	-	-	-	-
SPARK_1335_C1	Klebsiella pneumoniae	K.pne	K.pne SPEC	K.pne_SC71_ST514	SC71	ST514	SCAI	human - hospital carriage	human	0	0	0	0	-	0	-	0	-	0	-	0	-	-	wzi433	KL35	none	Very high	0.9933	NA	O1v1	none	Very high	0.9806	NA	ST514	-	-	-	-	-	-	-	-	-	-	-	-	-	-
SPARK_1335_C2	Klebsiella pneumoniae	K.pne	K.pne SPEC	K.pne_SC71_ST514	SC71	ST514	SCAI	human - hospital carriage	human	0	0	0	0	-	0	-	0	-	0	-	0	-	-	wzi433	KL35	none	Very high	0.9933	NA	O1v1	none	Very high	0.9806	NA	ST514	-	-	-	-	-	-	-	-	-	-	-	-	-	-
SPARK_1336_C1	Klebsiella pneumoniae	K.pne	K.pne SPEC	K.pne_SC2_ST17	SC2	ST17	SCAI	human - hospital carriage	human	1	0	1	0	ybt 15; ICEKp11	231	-	0	-	0	-	0	-	-	wzi141	KL25	-	High	0.9917	KL25_09_wfeD	O5	*	High	0.9421	NA	ST17	-	-	-	-	-	-	-	-	-	-	-	-	-	-
SPARK_1336_C2	Klebsiella pneumoniae	K.pne	K.pne SPEC	K.pne_SC8_ST29	SC8	ST29	SCAI	human - hospital carriage	human	0	0	0	0	-	0	-	0	-	0	-	0	-	-	wzi85	KL30	*	Very high	0.9655	NA	O1v2	none	Very high	0.994	NA	ST29	-	-	-	-	-	-	-	-	-	-	-	-	-	-
SPARK_1337_C1	Klebsiella pneumoniae	K.pne	K.pne SPEC	K.pne_SC2_ST17	SC2	ST17	SCAI	human - hospital carriage	human	1	0	1	0	ybt 15; ICEKp11	231	-	0	-	0	-	0	-	-	wzi141	KL25	-	High	0.9917	KL25_09_wfeD	O5	*	High	0.9421	NA	ST17	-	-	-	-	-	-	-	-	-	-	-	-	-	-
SPARK_1338_C1	Klebsiella pneumoniae	K.pne	K.pne SPEC	K.pne_SC2_ST17	SC2	ST17	SCAI	human - hospital carriage	human	1	0	1	0	ybt 15; ICEKp11	231	-	0	-	0	-	0	-	-	wzi141	KL25	-	High	0.9917	KL25_09_wfeD	O5	*	High	0.9421	NA	ST17	-	-	-	-	-	-	-	-	-	-	-	-	-	-
SPARK_1338_C2	Klebsiella pneumoniae	K.pne	K.pne SPEC	K.pne_SC2_ST17	SC2	ST17	SCAI	human - hospital carriage	human	1	0	1	0	ybt 15; ICEKp11	231	-	0	-	0	-	0	-	-	wzi141	KL25	-	High	0.9917	KL25_09_wfeD	O5	*	High	0.9421	NA	ST17	-	-	-	-	-	-	-	-	-	-	-	-	-	-
SPARK_1339_C1	Klebsiella pneumoniae	K.pne	K.pne SPEC	K.pne_SC20_ST111	SC20	ST111	SCAI	human - hospital carriage	human	1	0	1	0	ybt 4; plasmid	31	-	0	-	0	-	0	-	-	wzi128	KL1	none	Very high	0.9973	NA	O1v2	none	Very high	0.9899	NA	ST111	-	-	-	-	-	-	-	-	-	-	-	-	-	-
SPARK_133_C1	Klebsiella pneumoniae	K.pne	K.pne SPEC	K.pne_SC186_ST162-3LV	SC186	ST162-3LV	SCAI	human - hospital carriage	human	0	0	1	0	-	0	-	0	-	0	-	0	-	-	wzi274	KL30	none	Very high	0.9911	NA	O1/O2v1	none	Very high	0.9821	NA	ST162-3LV	-	-	-	-	-	-	-	-	-	-	-	-	-	-
SPARK_1340_C1	Klebsiella pneumoniae	K.pne	K.pne SPEC	K.pne_SC84_ST1527	SC84	ST1527	SCAI	human - hospital carriage	human	1	0	0	0	ybt 10; ICEKp4	91-1LV	-	0	-	0	-	0	-	-	wzi274	KL55	*	Very high	0.9623	NA	O1v1	none	Very high	0.984	NA	ST1527	-	-	-	-	-	-	-	-	-	-	-	-	-	-
SPARK_1341_C1	Klebsiella pneumoniae	K.pne	K.pne SPEC	K.pne_SC2_ST17	SC2	ST17	SCAI	human - hospital carriage	human	1	0	1	0	ybt 15; ICEKp11	231	-	0	-	0	-	0	-	-	wzi141	KL25	-	High	0.9917	KL25_09_wfeD	O5	*	High	0.9421	NA	ST17	-	-	-	-	-	-	-	-	-	-	-	-	-	-
SPARK_1342_C1	Klebsiella pneumoniae	K.pne	K.pne SPEC	K.pne_SC2_ST17	SC2	ST17	SCAI	human - hospital carriage	human	1	0	1	0	ybt 15; ICEKp11	231	-	0	-	0	-	0	-	-	wzi141	KL25	-	High	0.9917	KL25_09_wfeD	O5	*	High	0.9421	NA	ST17	-	-	-	-	-	-	-	-	-	-	-	-	-	-
SPARK_1343_C2	Klebsiella pneumoniae	K.pne	K.pne SPEC	K.pne_SC84_ST1527	SC84	ST1527	SCAI	human - hospital carriage	human	1	0	3	5	ybt 10; ICEKp4	91-1LV	-	0	-	0	-	0	-	-	wzi274	KL55	*	Very high	0.9623	NA	O1v1	none	Very high	0.984	NA	ST1527	-	-	-	-	-	-	-	-	-	AadA1-pm*?;AadA2	-	-	-	-
SPARK_1344_C1	Klebsiella pneumoniae	K.pne	K.pne SPEC	K.pne_SC2_ST17	SC2	ST17	SCAI	human - hospital carriage	human	1	0	1	0	ybt 15; ICEKp11	231	-	0	-	0	-	0	-	-	wzi141	KL25	-	High	0.9917	KL25_09_wfeD	O5	*	High	0.9421	NA	ST17	-	-	-	-	-	-	-	-	-	-	-	-	-	-
SPARK_1344_C2	Klebsiella pneumoniae	K.pne	K.pne SPEC	K.pne_SC2_ST17	SC2	ST17	SCAI	human - hospital carriage	human	1	0	1	0	ybt 15; ICEKp11	231	-	0	-	0	-	0	-	-	wzi141	KL25	-	High	0.9917	KL25_09_wfeD	O5	*	High	0.9421	NA	ST17	-	-	-	-	-	-	-	-	-	-	-	-	-	-
SPARK_1345_C1	Klebsiella ornithinolytica	K.orn	K.orn SPEC	K.orn_SC60_NA	SC60	NA	SCAI	human - hospital carriage	human	1	0	0	1	ybt unknown	0	-	0	-	0	-	0	-	-	-	KL107	-+*	None	0.7797	KL107_02_cpsACP,KL107_05_wzb,KL107_06_wzc,KL107_08,KL107_09,KL107_10	O2v1	-+*	None	0.7262	O1/O2v1_03_wbbM,O1/O2v1_05_wbbN,O1/O2v1_06_wbbO,O1/O2v1_07_kfoC	NA	-	-	-	-	-	-	-	-	-	-	-	-	-	-
SPARK_1346_C1	Klebsiella pneumoniae	K.pne	K.pne SPEC	K.pne_SC2_ST17	SC2	ST17	SCAI	human - hospital carriage	human	1	0	1	0	ybt 15; ICEKp11	231	-	0	-	0	-	0	-	-	wzi141	KL25	-	High	0.9917	KL25_09_wfeD	O5	*	High	0.9421	NA	ST17	-	-	-	-	-	-	-	-	-	-	-	-	-	-
SPARK_1347_C1	Klebsiella grimontii	K.gri	K.oxy SPEC	K.gri_SC25_NA	SC25	NA	SCAI	human - hospital carriage	human	0	0	0	1	-	0	-	0	-	0	-	0	-	-	-	KL124	?-+*	None	0.7322	KL124_02_cpsACP,KL124_08_wctK,KL124_09_wcuP,KL124_10_wclJ,KL124_11_wzy,KL124_12,KL124_13_wcuA,KL124_14_wcaL,KL124_15_wzx,KL124_17_wclK,KL124_18_rmlB,KL124_20_rmlD,KL124_21_rmlC	O1v1	-+*	Good	0.7233	O1/O2v1_03_wbbM,O1/O2v1_05_wbbN,O1/O2v1_07_kfoC	NA	-	-	-	-	-	-	-	-	-	-	-	-	-	-
SPARK_1348_C1	Klebsiella pneumoniae	K.pne	K.pne SPEC	K.pne_SC2_ST17	SC2	ST22	SCAI	human - hospital carriage	human	0	0	1	0	-	0	-	0	-	0	-	0	-	-	wzi349	KL147	none	Very high	0.9998	NA	O2v2	none	Very high	0.9842	NA	ST22	-	-	-	-	-	-	-	-	-	-	-	-	-	-
SPARK_1349_C1	Klebsiella pneumoniae	K.pne	K.pne SPEC	K.pne_SC21_ST106-1LV	SC21	ST106-1LV	SCAI	cow	other mammals	0	0	1	0	-	0	-	0	-	0	-	0	-	-	wzi442	KL107	?-+*	None	0.8184	KL107_02_cpsACP,KL107_05_wzb,KL107_06_wzc,KL107_07_wbaP,KL107_08,KL107_09,KL107_10	OL101	*	High	0.9495	NA	ST106-1LV	-	-	-	-	-	-	-	-	-	-	-	-	-	-
SPARK_134_C1	Klebsiella pneumoniae	K.pne	K.pne SPEC	K.pne_SC50_ST34	SC50	ST34	diagnostic	human - hospital disease	human	0	0	0	0	-	0	-	0	-	0	-	0	-	-	wzi114	KL111	none	Very high	0.9986	NA	O3b	none	Very high	0.9915	NA	ST34	-	-	-	-	-	-	-	-	-	-	-	-	-	-
SPARK_1350_C1	Klebsiella pneumoniae	K.pne	K.pne SPEC	K.pne_SC17_ST3345	SC17	ST3345	SCAI	cow	other mammals	0	1	1	0	-	0	-	0	-	0	-	0	-	-	wzi442	KL107	?-+*	None	0.8183	KL107_02_cpsACP,KL107_05_wzb,KL107_06_wzc,KL107_07_wbaP,KL107_08,KL107_09,KL107_10	OL101	*	High	0.9495	NA	ST3345	-	-	-	-	-	-	-	-	-	-	-	-	-	-
SPARK_1352_C1	Klebsiella pneumoniae	K.pne	K.pne SPEC	K.pne_SC91_ST38-2LV	SC91	ST38-2LV	SCAI	cow	other mammals	0	0	1	0	-	0	-	0	-	0	-	0	-	-	wzi442	KL107	?-+*	None	0.8184	KL107_02_cpsACP,KL107_05_wzb,KL107_06_wzc,KL107_07_wbaP,KL107_08,KL107_09,KL107_10	OL101	*	High	0.9495	NA	ST38-2LV	-	-	-	-	-	-	-	-	-	-	-	-	-	-
SPARK_1353_C1	Klebsiella pneumoniae	K.pne	K.pne SPEC	K.pne_SC21_ST106-1LV	SC21	ST106-1LV	SCAI	cow	other mammals	0	0	1	0	-	0	-	0	-	0	-	0	-	-	wzi442	KL107	?-+*	None	0.8184	KL107_02_cpsACP,KL107_05_wzb,KL107_06_wzc,KL107_07_wbaP,KL107_08,KL107_09,KL107_10	OL101	*	High	0.9495	NA	ST106-1LV	-	-	-	-	-	-	-	-	-	-	-	-	-	-
SPARK_1354_C1	Klebsiella pneumoniae	K.pne	K.pne SPEC	K.pne_SC17_ST3345	SC17	ST3345	SCAI	cow	other mammals	0	1	1	0	-	0	-	0	-	0	-	0	-	-	wzi442	KL107	?-+*	None	0.8183	KL107_02_cpsACP,KL107_05_wzb,KL107_06_wzc,KL107_07_wbaP,KL107_08,KL107_09,KL107_10	OL101	*	High	0.9495	NA	ST3345	-	-	-	-	-	-	-	-	-	-	-	-	-	-
SPARK_1355_C1	Klebsiella pneumoniae	K.pne	K.pne SPEC	K.pne_SC9_ST3068	SC9	ST3068	SCAI	cow	other mammals	0	0	1	0	-	0	-	0	-	0	-	0	-	-	wzi216	KL119	none	Very high	0.9998	NA	O4	none	Very high	0.9999	NA	ST3068	-	-	-	-	-	-	-	-	-	-	-	-	-	-
SPARK_1356_C1	Klebsiella pneumoniae	K.pne	K.pne SPEC	K.pne_SC72_ST107-2LV	SC72	ST107-2LV	SCAI	cow	other mammals	0	0	1	0	-	0	-	0	-	0	-	0	-	-	wzi42	KL42	none	Very high	0.9981	NA	O4	none	Very high	0.9994	NA	ST107-2LV	-	-	-	-	-	-	-	-	-	-	-	-	-	-
SPARK_1357_C1	Klebsiella pneumoniae	K.pne	K.pne SPEC	K.pne_SC72_ST107-2LV	SC72	ST107-2LV	SCAI	cow	other mammals	0	0	1	0	-	0	-	0	-	0	-	0	-	-	wzi42	KL42	none	Very high	0.9981	NA	O4	none	Very high	0.9994	NA	ST107-2LV	-	-	-	-	-	-	-	-	-	-	-	-	-	-
SPARK_1359_C1	Klebsiella pneumoniae	K.pne	K.pne SPEC	K.pne_SC19_ST187	SC19	ST187-1LV	SCAI	cow	other mammals	0	0	1	0	-	0	-	0	-	0	-	0	-	-	wzi42	KL42	none	Very high	0.9981	NA	O4	none	Very high	0.9994	NA	ST187-1LV	-	-	-	-	-	-	-	-	-	-	-	-	-	-
SPARK_135_C1	Klebsiella pneumoniae	K.pne	K.pne SPEC	K.pne_SC1_ST307	SC1	ST307	diagnostic	human - hospital disease	human	0	2	8	13	-	0	-	0	-	0	-	0	-	-	wzi173	KL102	none	Very high	0.9927	NA	O2v2	none	Very high	0.9845	NA	ST307	-	-	-	-	-	-	-	-	-	Aac3-IIa^;StrA^;StrB	-	-	GyrA-83I;ParC-80I;QnrB1?	-
SPARK_1360_C1	Klebsiella pneumoniae	K.pne	K.pne SPEC	K.pne_SC19_ST187	SC19	ST187-1LV	SCAI	cow	other mammals	0	0	1	0	-	0	-	0	-	0	-	0	-	-	wzi42	KL42	none	Very high	0.9981	NA	O4	none	Very high	0.9994	NA	ST187-1LV	-	-	-	-	-	-	-	-	-	-	-	-	-	-
SPARK_1361_C1	Klebsiella pneumoniae	K.pne	K.pne SPEC	K.pne_SC19_ST187	SC19	ST187-1LV	SCAI	cow	other mammals	0	0	1	0	-	0	-	0	-	0	-	0	-	-	wzi42	KL42	none	Very high	0.9981	NA	O4	none	Very high	0.9994	NA	ST187-1LV	-	-	-	-	-	-	-	-	-	-	-	-	-	-
SPARK_1362_C1	Klebsiella pneumoniae	K.pne	K.pne SPEC	K.pne_SC17_ST3345	SC17	ST3345	SCAI	cow	other mammals	0	1	1	0	-	0	-	0	-	0	-	0	-	-	wzi442	KL107	?-+*	None	0.8183	KL107_02_cpsACP,KL107_05_wzb,KL107_06_wzc,KL107_07_wbaP,KL107_08,KL107_09,KL107_10	OL101	*	High	0.9495	NA	ST3345	-	-	-	-	-	-	-	-	-	-	-	-	-	-
SPARK_1363_C1	Klebsiella pneumoniae	K.pne	K.pne SPEC	K.pne_SC6_ST37	SC6	ST37	SCAI	cow	other mammals	0	0	1	0	-	0	-	0	-	0	-	0	-	-	wzi12	KL12	none	Very high	0.9998	NA	OL103	*	High	0.946	NA	ST37	-	-	-	-	-	-	-	-	-	-	-	-	-	-
SPARK_1364_C1	Klebsiella pneumoniae	K.pne	K.pne SPEC	K.pne_SC9_ST3068	SC9	ST3068	SCAI	cow	other mammals	0	0	1	0	-	0	-	0	-	0	-	0	-	-	wzi216	KL119	none	Very high	0.9998	NA	O4	none	Very high	0.9999	NA	ST3068	-	-	-	-	-	-	-	-	-	-	-	-	-	-
SPARK_1365_C1	Klebsiella pneumoniae	K.pne	K.pne SPEC	K.pne_SC17_ST3345	SC17	ST3345	SCAI	cow	other mammals	0	1	1	0	-	0	-	0	-	0	-	0	-	-	wzi442	KL107	?-+*	None	0.8228	KL107_02_cpsACP,KL107_05_wzb,KL107_06_wzc,KL107_07_wbaP,KL107_08,KL107_09,KL107_10	OL101	*	High	0.9495	NA	ST3345	-	-	-	-	-	-	-	-	-	-	-	-	-	-
SPARK_1366_C1	Klebsiella pneumoniae	K.pne	K.pne SPEC	K.pne_SC9_ST3068	SC9	ST3068	SCAI	cow	other mammals	0	0	1	0	-	0	-	0	-	0	-	0	-	-	wzi216	KL119	none	Very high	0.9998	NA	O4	none	Very high	0.9999	NA	ST3068	-	-	-	-	-	-	-	-	-	-	-	-	-	-
SPARK_1367_C1	Klebsiella pneumoniae	K.pne	K.pne SPEC	K.pne_SC9_ST3068	SC9	ST3068	SCAI	cow	other mammals	0	0	1	0	-	0	-	0	-	0	-	0	-	-	wzi216	KL119	none	Very high	0.9998	NA	O4	none	Very high	0.9999	NA	ST3068	-	-	-	-	-	-	-	-	-	-	-	-	-	-
SPARK_1368_C1	Klebsiella pneumoniae	K.pne	K.pne SPEC	K.pne_SC91_ST38-2LV	SC91	ST38-2LV	SCAI	cow	other mammals	0	0	1	0	-	0	-	0	-	0	-	0	-	-	wzi442	KL107	?-+*	None	0.8184	KL107_02_cpsACP,KL107_05_wzb,KL107_06_wzc,KL107_07_wbaP,KL107_08,KL107_09,KL107_10	OL101	*	High	0.9495	NA	ST38-2LV	-	-	-	-	-	-	-	-	-	-	-	-	-	-
SPARK_1369_C1	Klebsiella pneumoniae	K.pne	K.pne SPEC	K.pne_SC19_ST187	SC19	ST2447-1LV	SCAI	cow	other mammals	0	0	1	0	-	0	-	0	-	0	-	0	-	-	wzi42	KL42	none	Very high	0.9982	NA	O4	none	Very high	0.9993	NA	ST2447-1LV	-	-	-	-	-	-	-	-	-	-	-	-	-	-
SPARK_136_C1	Klebsiella pneumoniae	K.pne	K.pne SPEC	K.pne_SC47_ST1198	SC47	ST866	diagnostic	human - hospital disease	human	1	0	5	5	ybt unknown	0	-	0	-	0	-	0	-	-	-	KL46	-	High	0.9862	KL46_03_wzi	O3b	none	Very high	0.9913	NA	ST866	-	-	-	-	-	-	-	-	-	AadA1-pm*?;AadA2	-	-	-	-
SPARK_1370_C1	Klebsiella pneumoniae	K.pne	K.pne SPEC	K.pne_SC17_ST3345	SC17	ST3345	SCAI	cow	other mammals	0	1	1	0	-	0	-	0	-	0	-	0	-	-	wzi442	KL107	?-+*	None	0.8183	KL107_02_cpsACP,KL107_05_wzb,KL107_06_wzc,KL107_07_wbaP,KL107_08,KL107_09,KL107_10	OL101	*	High	0.9495	NA	ST3345	-	-	-	-	-	-	-	-	-	-	-	-	-	-
SPARK_1373_C1	Klebsiella pneumoniae	K.pne	K.pne SPEC	K.pne_SC21_ST106-1LV	SC21	ST106-1LV	SCAI	cow	other mammals	0	0	1	0	-	0	-	0	-	0	-	0	-	-	wzi442	KL107	?-+*	None	0.8184	KL107_02_cpsACP,KL107_05_wzb,KL107_06_wzc,KL107_07_wbaP,KL107_08,KL107_09,KL107_10	OL101	*	High	0.9495	NA	ST106-1LV	-	-	-	-	-	-	-	-	-	-	-	-	-	-
SPARK_1374_C1	Klebsiella pneumoniae	K.pne	K.pne SPEC	K.pne_SC19_ST187	SC19	ST2447-1LV	SCAI	cow	other mammals	0	0	1	0	-	0	-	0	-	0	-	0	-	-	wzi42	KL42	none	Very high	0.9982	NA	O4	none	Very high	0.9993	NA	ST2447-1LV	-	-	-	-	-	-	-	-	-	-	-	-	-	-
SPARK_1376_C1	Klebsiella pneumoniae	K.pne	K.pne SPEC	K.pne_SC17_ST3345	SC17	ST3345	SCAI	cow	other mammals	0	1	1	0	-	0	-	0	-	0	-	0	-	-	wzi442	KL107	?-+*	None	0.8183	KL107_02_cpsACP,KL107_05_wzb,KL107_06_wzc,KL107_07_wbaP,KL107_08,KL107_09,KL107_10	OL101	*	High	0.9495	NA	ST3345	-	-	-	-	-	-	-	-	-	-	-	-	-	-
SPARK_1377_C1	Klebsiella pneumoniae	K.pne	K.pne SPEC	K.pne_SC1_ST307	SC1	ST307	diagnostic	human - hospital disease	human	0	1	7	11	-	0	-	0	-	0	-	0	-	-	wzi173	KL102	?-+	Good	0.9927	KL102_03_wzi	O2v2	none	Very high	0.9845	NA	ST307	-	-	-	-	-	-	-	-	-	Aac3-IIa^;StrA^;StrB	-	-	GyrA-83I;ParC-80I;QnrB1?	-
SPARK_1379_C1	Klebsiella pneumoniae	K.pne	K.pne SPEC	K.pne_SC3_ST512	SC3	ST512	diagnostic	human - hospital carriage	human	1	2	5	6	ybt 9; ICEKp3	157-2LV	-	0	-	0	-	0	-	-	wzi154	KL107	none	Very high	1	NA	O2v2	none	Very high	0.9837	NA	ST512	-	-	-	-	-	-	-	-	-	Aac6-Ib;AadA2	-	-	GyrA-83I;ParC-80I	-
SPARK_137_C1	Klebsiella pneumoniae	K.pne	K.pne SPEC	K.pne_SC40_ST490	SC40	ST76	diagnostic	human - hospital disease	human	0	0	0	0	-	0	-	0	-	0	-	0	-	-	wzi100	KL10	none	Very high	0.9675	NA	O3/O3a	+	Good	0.9791	NA	ST76	-	-	-	-	-	-	-	-	-	-	-	-	-	-
SPARK_1380_C1	Klebsiella pneumoniae	K.pne	K.pne SPEC	K.pne_SC2_ST17	SC2	ST20	diagnostic	human - hospital disease	human	0	0	0	0	-	0	-	0	-	0	-	0	-	-	wzi84	KL28	none	Very high	0.9917	NA	O1v2	none	Very high	0.9838	NA	ST20	-	-	-	-	-	-	-	-	-	-	-	-	-	-
SPARK_1381_C1	Klebsiella pneumoniae	K.pne	K.pne SPEC	K.pne_SC15_ST101	SC15	ST101	diagnostic	human - hospital disease	human	1	0	1	0	ybt 9; ICEKp3	183-1LV	-	0	-	0	-	0	-	-	wzi137	KL17	none	Very high	0.9999	NA	O1v1	none	Very high	0.9802	NA	ST101	-	-	-	-	-	-	-	-	-	-	-	-	GyrA-83Y;GyrA-87N;ParC-80I	-
SPARK_1383_C1	Klebsiella pneumoniae	K.pne	K.pne SPEC	K.pne_SC48_ST163	SC48	ST253	diagnostic	human - hospital disease	human	0	0	0	0	-	0	-	0	-	0	-	0	-	-	wzi364	KL132	-	High	0.9995	KL132_20_wcpG	O1v1	none	Very high	0.9877	NA	ST253	-	-	-	-	-	-	-	-	-	-	-	-	-	-
SPARK_1384_C1	Klebsiella pneumoniae	K.pne	K.pne SPEC	K.pne_SC3_ST512	SC3	ST512	diagnostic	human - hospital disease	human	0	2	6	6	-	0	-	0	-	0	-	0	-	-	wzi154	KL107	none	Very high	1	NA	O2v2	-	High	0.9836	O1/O2v2_08_gmlC	ST512	-	-	-	-	-	-	-	-	-	Aac6-Ib;AadA2^	-	-	GyrA-83I;ParC-80I	-
SPARK_1385_C1	Klebsiella pneumoniae	K.pne	K.pne SPEC	K.pne_SC1_ST307	SC1	ST307	diagnostic	human - hospital disease	human	0	2	8	13	-	0	-	0	-	0	-	0	-	-	wzi173	KL102	none	Very high	0.9927	NA	O2v2	none	Very high	0.9845	NA	ST307	-	-	-	-	-	-	-	-	-	Aac3-IIa^;StrA^;StrB	-	-	GyrA-83I;ParC-80I;QnrB1?	-
SPARK_1386_C1	Klebsiella variicola subsp. variicola	K.var	K.pne SPEC	K.var_SC15_ST596	SC15	ST596	diagnostic	human - hospital disease	human	0	0	0	0	-	0	-	0	-	0	-	0	-	-	wzi184	KL45	-+	Low	0.939	KL45_05_wzb,KL45_06_wzc	O3/O3a	none	Very high	0.9925	NA	ST596	-	-	-	-	-	-	-	-	-	-	-	-	-	-
SPARK_1387_C1	Klebsiella pneumoniae	K.pne	K.pne SPEC	K.pne_SC1_ST307	SC1	ST307	diagnostic	human - hospital disease	human	1	1	6	10	ybt 9; ICEKp3	157-1LV	-	0	-	0	-	0	-	-	wzi173	KL102	none	Very high	0.9927	NA	O2v2	none	Very high	0.9845	NA	ST307	-	-	-	-	-	-	-	-	-	Aac3-IIa^;StrA^;StrB	-	-	GyrA-83I;ParC-80I;QnrB1?	-
SPARK_1388_C1	Klebsiella pneumoniae	K.pne	K.pne SPEC	K.pne_SC15_ST101	SC15	ST101	diagnostic	human - hospital disease	human	1	0	1	0	ybt 9; ICEKp3	183-1LV	-	0	-	0	-	0	-	-	wzi137	KL17	none	Very high	0.9999	NA	O1v1	none	Very high	0.9802	NA	ST101	-	-	-	-	-	-	-	-	-	-	-	-	GyrA-83Y;GyrA-87N;ParC-80I	-
SPARK_1389_C1	Klebsiella pneumoniae	K.pne	K.pne SPEC	K.pne_SC187_ST459	SC187	ST459	diagnostic	human - hospital disease	human	0	0	1	0	-	0	-	0	-	0	-	0	-	-	wzi236	KL10	none	Very high	0.9956	NA	O1v2	none	Very high	0.9941	NA	ST459	-	-	-	-	-	-	-	-	-	-	-	-	-	-
SPARK_138_C1	Klebsiella oxytoca	K.oxy	K.oxy SPEC	K.oxy_SC46_NA	SC46	NA	diagnostic	human - hospital disease	human	0	0	0	1	-	0	-	0	-	0	-	0	-	-	-	KL68	?+*	Low	0.858	NA	O3/O3a	*	High	0.9039	NA	NA	-	-	-	-	-	-	-	-	-	-	-	-	-	-
SPARK_1390_C1	Klebsiella pneumoniae	K.pne	K.pne SPEC	K.pne_SC7_ST36	SC7	ST36	diagnostic	human - hospital disease	human	1	0	1	0	ybt 14; ICEKp5?	131-5LV	-	0	-	0	-	0	-	-	wzi27	KL27	none	Very high	0.9999	NA	O2v2	none	Very high	0.9843	NA	ST36	-	-	-	-	-	-	-	-	-	-	-	-	-	-
SPARK_1391_C1	Klebsiella variicola subsp. variicola	K.var	K.pne SPEC	K.var_SC15_ST596	SC15	ST596	diagnostic	human - hospital disease	human	0	0	0	0	-	0	-	0	-	0	-	0	-	-	wzi184	KL45	-+	Low	0.939	KL45_05_wzb,KL45_06_wzc	O3/O3a	none	Very high	0.9925	NA	ST596	-	-	-	-	-	-	-	-	-	-	-	-	-	-
SPARK_1392_C1	Klebsiella pneumoniae	K.pne	K.pne SPEC	K.pne_SC1_ST307	SC1	ST307	diagnostic	human - hospital disease	human	0	1	7	11	-	0	-	0	-	0	-	0	-	-	wzi173	KL102	none	Very high	0.9927	NA	O2v2	none	Very high	0.9845	NA	ST307	-	-	-	-	-	-	-	-	-	Aac3-IIa^;StrA^;StrB	-	-	GyrA-83I;ParC-80I;QnrB1?	-
SPARK_1394_C1	Klebsiella pneumoniae	K.pne	K.pne SPEC	K.pne_SC5_ST661	SC5	ST3655	diagnostic	human - hospital disease	human	0	1	1	0	-	0	-	0	-	0	-	0	-	-	wzi373	KL140	none	Very high	0.9999	NA	O2v2	none	Very high	0.9845	NA	ST3655	-	-	-	-	-	-	-	-	-	-	-	-	-	-
SPARK_1395_C1	Klebsiella pneumoniae	K.pne	K.pne SPEC	K.pne_SC26_ST54	SC26	ST54	diagnostic	human - hospital disease	human	0	0	1	0	-	0	-	0	-	0	-	0	-	-	wzi14	KL14	?+	Good	0.9989	NA	O3b	?-	Good	0.9922	O3b_06_wbdA	ST54	-	-	-	-	-	-	-	-	-	-	-	-	-	-
SPARK_1396_C1	Klebsiella pneumoniae	K.pne	K.pne SPEC	K.pne_SC3_ST512	SC3	ST512	diagnostic	human - hospital disease	human	0	2	8	10	-	0	-	0	-	0	-	0	-	-	wzi154	KL107	none	Very high	1	NA	O2v2	?	Good	0.9835	NA	ST512	-	-	-	-	-	-	-	-	-	Aac6-Ib;AadA2^;Aph3-Ia^	-	-	GyrA-83I;ParC-80I	-
SPARK_1397_C1	Klebsiella pneumoniae	K.pne	K.pne SPEC	K.pne_SC2_ST17	SC2	ST20	diagnostic	human - hospital disease	human	0	0	1	0	-	0	-	0	-	0	-	0	-	-	wzi84	KL28	none	Very high	0.9917	NA	O2v2	?-	Good	0.9837	O1/O2v2_03_wbbM	ST20	-	-	-	-	-	-	-	-	-	-	-	-	-	-
SPARK_1398_C1	Klebsiella pneumoniae	K.pne	K.pne SPEC	K.pne_SC188_ST3767	SC188	ST3767	diagnostic	human - hospital disease	human	0	0	1	0	-	0	-	0	-	0	-	0	-	-	wzi285	KL43	none	Very high	0.9947	NA	O2v1	none	Very high	0.9869	NA	ST3767	-	-	-	-	-	-	-	-	-	-	-	-	-	-
SPARK_1399_C1	Klebsiella pneumoniae	K.pne	K.pne SPEC	K.pne_SC189_ST1623	SC189	ST1623	diagnostic	human - hospital disease	human	1	0	3	2	ybt 14; ICEKp5	135-1LV	-	0	-	0	-	0	-	-	wzi18	KL18	none	Perfect	1	NA	O1v1	none	Very high	0.9878	NA	ST1623	-	-	-	-	-	-	-	-	-	AadA4*	-	-	-	-
SPARK_139_C1	Klebsiella pneumoniae	K.pne	K.pne SPEC	K.pne_SC190_ST827-1LV	SC190	ST827-1LV	diagnostic	human - hospital disease	human	0	1	1	0	-	0	-	0	-	0	-	0	-	-	wzi50	KL52	?	Good	0.9991	NA	OL101	?+*	Good	0.9418	NA	ST827-1LV	-	-	-	-	-	-	-	-	-	-	-	-	-	-
SPARK_13_C1	Klebsiella michiganensis	K.mic	K.oxy SPEC	K.mic_SC37_NA	SC37	NA	SCAI	human - hospital carriage	human	0	0	0	1	-	0	-	0	-	0	-	0	-	-	-	KL152	none	Very high	0.9835	NA	O1v1	-+*	Good	0.7234	O1/O2v1_03_wbbM,O1/O2v1_05_wbbN,O1/O2v1_07_kfoC	NA	-	-	-	-	-	-	-	-	-	-	-	-	-	-
SPARK_13_C2	Klebsiella michiganensis	K.mic	K.oxy SPEC	K.mic_SC37_NA	SC37	NA	SCAI	human - hospital carriage	human	0	0	0	1	-	0	-	0	-	0	-	0	-	-	-	KL152	none	Very high	0.9835	NA	O1v1	-+*	Good	0.7234	O1/O2v1_03_wbbM,O1/O2v1_05_wbbN,O1/O2v1_07_kfoC	NA	-	-	-	-	-	-	-	-	-	-	-	-	-	-
SPARK_1400_C1	Klebsiella pneumoniae	K.pne	K.pne SPEC	K.pne_SC4_ST45	SC4	ST45	diagnostic	human - hospital disease	human	1	0	7	9	ybt 10; ICEKp4	78	-	0	-	0	-	0	-	-	wzi101	KL24	none	Very high	0.9902	NA	O2v1	none	Very high	0.9876	NA	ST45	-	-	-	-	-	-	-	-	-	Aac3-Ic;Aph3-Ia^	-	-	-	-
SPARK_1401_C1	Klebsiella pneumoniae	K.pne	K.pne SPEC	K.pne_SC11_ST392	SC11	ST392	diagnostic	human - hospital disease	human	0	1	7	10	-	0	-	0	-	0	-	0	-	-	wzi187	KL27	none	Very high	0.9928	NA	O4	none	Very high	0.9971	NA	ST392	-	-	-	-	-	-	-	-	-	Aac3-IIa^;StrA^;StrB	-	-	GyrA-83I;ParC-80I;QnrB1?	-
SPARK_1402_C1	Klebsiella pneumoniae	K.pne	K.pne SPEC	K.pne_SC18_ST219	SC18	ST219	diagnostic	human - hospital disease	human	0	2	6	9	-	0	-	0	-	0	-	0	-	-	wzi177	KL114	?	Good	0.9977	NA	O1v1	none	Very high	0.9855	NA	ST219	-	-	-	-	-	-	-	-	-	Aph3-Ia^;StrA*;StrB*	-	-	Qnr-S1	-
SPARK_1403_C1	Klebsiella pneumoniae	K.pne	K.pne SPEC	K.pne_SC3_ST512	SC3	ST258	diagnostic	human - hospital disease	human	1	1	6	6	ybt 13; ICEKp2	299	-	0	-	0	-	0	-	-	wzi29	KL106	?-+	Good	0.998	KL106_17	O2v2	none	Very high	0.9848	NA	ST258	-	-	-	-	-	-	-	-	-	Aac6-Ib;AadA2^;Aph3-Ia^	-	-	GyrA-83I;ParC-80I	-
SPARK_1404_C1	Klebsiella pneumoniae	K.pne	K.pne SPEC	K.pne_SC121_ST3663	SC121	ST3663	diagnostic	human - hospital disease	human	3	0	1	0	-	0	-	0	iuc 1	1-1LV	iro 1	1	rmpA_2*(KpVP-1)	rmpA2_8*-56%	wzi409	KL2	-	High	0.9872	KL2_12	O3b	none	Very high	0.9926	NA	ST3663	1	1	1*	1	1	1	1	1	1	-	-	-	-	-
SPARK_1405_C1	Klebsiella pneumoniae	K.pne	K.pne SPEC	K.pne_SC191_ST876	SC191	ST876	SCAI	human - community carriage	human	0	0	3	3	-	0	-	0	-	0	-	0	-	-	wzi100	KL10	?-+	Low	0.9649	KL10_15_wcsO	O3b	none	Very high	0.9921	NA	ST876	-	-	-	-	-	-	-	-	-	StrA^;StrB	-	-	-	-
SPARK_1406_C1	Klebsiella variicola subsp. variicola	K.var	K.pne SPEC	K.var_SC48_ST3928-1LV	SC48	ST3928-1LV	SCAI	human - community carriage	human	0	0	0	0	-	0	-	0	-	0	-	0	-	-	-	KL1	?+*	Good	0.9045	NA	O3/O3a	none	Very high	0.9916	NA	ST3928-1LV	-	-	-	-	-	-	-	-	-	-	-	-	-	-
SPARK_1407_C1	Klebsiella grimontii	K.gri	K.oxy SPEC	K.gri_SC14_NA	SC14	NA	SCAI	human - community carriage	human	0	0	0	1	-	0	-	0	-	0	-	0	-	-	-	KL107	?-+*	None	0.7686	KL107_02_cpsACP,KL107_05_wzb,KL107_06_wzc,KL107_07_wbaP,KL107_08,KL107_09,KL107_10	O1v1	-+*	Good	0.7229	O1/O2v1_03_wbbM,O1/O2v1_05_wbbN,O1/O2v1_07_kfoC	NA	-	-	-	-	-	-	-	-	-	-	-	-	-	-
SPARK_1408_C1	Klebsiella quasivariicola	K.qva	K.pne SPEC	K.qva_SC1_ST1214	SC1	ST1214	SCAI	human - hospital carriage	human	0	0	0	0	-	0	-	0	-	0	-	0	-	-	wzi158	KL51	none	Very high	0.9746	NA	O1v2	none	Very high	0.9653	NA	ST1214	-	-	-	-	-	-	-	-	-	-	-	-	-	-
SPARK_140_C1	Klebsiella pneumoniae	K.pne	K.pne SPEC	K.pne_SC2_ST17	SC2	ST17	diagnostic	human - hospital disease	human	1	0	1	0	ybt 15; ICEKp11	231-2LV	-	0	-	0	-	0	-	-	wzi141	KL25	?-	Good	0.9917	KL25_07_wcaJ,KL25_09_wfeD	O5	*	High	0.9421	NA	ST17	-	-	-	-	-	-	-	-	-	-	-	-	-	-
SPARK_1410_C1	Klebsiella variicola subsp. variicola	K.var	K.pne SPEC	K.var_SC49_ST641	SC49	ST641	SCAI	human - hospital carriage	human	0	0	0	0	-	0	-	0	-	0	-	0	-	-	wzi201	KL60	-	High	0.9905	KL60_11_wcaJ	O5	+	Good	0.9955	NA	ST641	-	-	-	-	-	-	-	-	-	-	-	-	-	-
SPARK_1410_C2	Klebsiella michiganensis	K.mic	K.oxy SPEC	K.mic_SC6_NA	SC6	NA	SCAI	human - hospital carriage	human	0	0	0	1	-	0	-	0	-	0	-	0	-	-	-	KL68	?-+*	Low	0.8941	KL68_02_cpsACP	O2v1	-+*	Good	0.7211	O1/O2v1_03_wbbM,O1/O2v1_05_wbbN,O1/O2v1_07_kfoC	NA	-	-	-	-	-	-	-	-	-	-	-	-	-	-
SPARK_1412_C1	Klebsiella oxytoca	K.oxy	K.oxy SPEC	K.oxy_SC47_NA	SC47	NA	SCAI	human - hospital carriage	human	0	0	0	1	-	0	-	0	-	0	-	0	-	-	-	KL29	?-+*	Low	0.87	KL29_08_wcuD,KL29_09_wcuE	OL104	?	Good	0.9896	NA	NA	-	-	-	-	-	-	-	-	-	-	-	-	-	-
SPARK_1413_C1	Klebsiella ornithinolytica	K.orn	K.orn SPEC	K.orn_SC3_NA	SC3	NA	SCAI	human - community carriage	human	1	0	0	1	ybt unknown	0	-	0	-	0	-	0	-	-	-	KL17	?-+*	None	0.7503	KL17_02_cpsACP,KL17_05_wzb,KL17_07_wzy,KL17_08_wctR,KL17_09_wctS,KL17_10_wctT,KL17_11_wctU,KL17_12_wcaJ,KL17_13_wcmZ,KL17_14_wzx	O12	-+*	Good	0.7522	O12_05_wbbL,O12_08_wbbB	NA	-	-	-	-	-	-	-	-	-	-	-	-	-	-
SPARK_1417_C1	Klebsiella pneumoniae	K.pne	K.pne SPEC	K.pne_SC122_ST30	SC122	ST30	SCAI	human - hospital carriage	human	0	0	1	0	-	0	-	0	-	0	-	0	-	-	wzi64	KL64	none	Very high	0.9989	NA	O1v1	none	Very high	0.9864	NA	ST30	-	-	-	-	-	-	-	-	-	-	-	-	-	-
SPARK_141_C1	Klebsiella michiganensis	K.mic	K.oxy SPEC	K.mic_SC1_NA	SC1	NA	SCAI	human - hospital carriage	human	0	0	1	2	-	0	-	0	-	0	-	0	-	-	-	KL152	none	Very high	0.9827	NA	O2v1	-+*	Good	0.7214	O1/O2v1_03_wbbM,O1/O2v1_05_wbbN,O1/O2v1_07_kfoC	NA	-	-	-	-	-	-	-	-	-	Aph3-Ia*?	-	-	-	-
SPARK_1420_C1	Klebsiella pneumoniae	K.pne	K.pne SPEC	K.pne_SC71_ST514	SC71	ST514	SCAI	human - hospital carriage	human	1	0	0	0	ybt 16; ICEKp12	277-2LV	-	0	-	0	-	0	-	-	wzi433	KL35	none	Very high	0.9933	NA	O1v1	none	Very high	0.9806	NA	ST514	-	-	-	-	-	-	-	-	-	-	-	-	-	-
SPARK_1421_C1	Klebsiella pneumoniae	K.pne	K.pne SPEC	K.pne_SC3_ST512	SC3	ST258-1LV	SCAI	human - hospital carriage	human	1	2	8	10	ybt 13; ICEKp2	299	-	0	-	0	-	0	-	-	wzi29	KL106	?-+	Good	0.998	KL106_17	OL102	-	None	0.7384	OL102_01_rfbB,OL102_02_rfbA,OL102_03_rfbD,OL102_04_rfbC,OL102_05_wbbL,OL102_06_rhamnan,OL102_07_wzm,OL102_08_wzt	ST258-1LV	-	-	-	-	-	-	-	-	-	Aac6-Ib;AadA2^;Aph3-Ia^	-	-	GyrA-83I;ParC-80I	-
SPARK_1421_C2	Klebsiella pneumoniae	K.pne	K.pne SPEC	K.pne_SC3_ST512	SC3	ST258-1LV	SCAI	human - hospital carriage	human	1	2	8	10	ybt 13; ICEKp2	299	-	0	-	0	-	0	-	-	wzi29	KL106	?-+	Good	0.998	KL106_17	OL102	-	None	0.7384	OL102_01_rfbB,OL102_02_rfbA,OL102_03_rfbD,OL102_04_rfbC,OL102_05_wbbL,OL102_06_rhamnan,OL102_07_wzm,OL102_08_wzt	ST258-1LV	-	-	-	-	-	-	-	-	-	Aac6-Ib;AadA2^;Aph3-Ia^	-	-	GyrA-83I;ParC-80I	-
SPARK_1422_C1	Klebsiella michiganensis	K.mic	K.oxy SPEC	K.mic_SC30_NA	SC30	NA	SCAI	human - hospital carriage	human	0	0	0	1	-	0	-	0	-	0	-	0	-	-	-	KL116	?-+*	None	0.8186	KL116_02_cpsACP,KL116_11_wbaZ,KL116_14_wzy,KL116_17_wcpG,KL116_19_manC,KL116_20_manB	O1v1	?-+*	None	0.7234	O1/O2v1_01_wzm,O1/O2v1_03_wbbM,O1/O2v1_05_wbbN,O1/O2v1_07_kfoC	NA	-	-	-	-	-	-	-	-	-	-	-	-	-	-
SPARK_1423_C1	Klebsiella pneumoniae	K.pne	K.pne SPEC	K.pne_SC1_ST307	SC1	ST3248	SCAI	human - hospital carriage	human	0	1	7	10	-	0	-	0	-	0	-	0	-	-	wzi173	KL102	none	Very high	0.9927	NA	O2v2	none	Very high	0.9845	NA	ST3248	-	-	-	-	-	-	-	-	-	StrA^;StrB	-	-	GyrA-83I;ParC-80I;QnrB1?	-
SPARK_1423_C2	Klebsiella pneumoniae	K.pne	K.pne SPEC	K.pne_SC1_ST307	SC1	ST3248	SCAI	human - hospital carriage	human	0	1	7	10	-	0	-	0	-	0	-	0	-	-	wzi173	KL102	none	Very high	0.9927	NA	O2v2	none	Very high	0.9845	NA	ST3248	-	-	-	-	-	-	-	-	-	StrA^;StrB	-	-	GyrA-83I;ParC-80I;QnrB1?	-
SPARK_1424_C1	Klebsiella pneumoniae	K.pne	K.pne SPEC	K.pne_SC25_ST461	SC25	ST3660	SCAI	human - hospital carriage	human	0	0	0	0	-	0	-	0	-	0	-	0	-	-	-	KL25	?-	None	0.9589	KL25_01_galF,KL25_02_cpsACP,KL25_03_wzi,KL25_04_wza,KL25_05_wzb,KL25_06_wzc,KL25_07_wcaJ,KL25_09_wfeD	O1/O2v1	?-	Good	0.9846	O1/O2v1_07_kfoC	ST3660	-	-	-	-	-	-	-	-	-	-	-	-	-	-
SPARK_1424_C2	Klebsiella pneumoniae	K.pne	K.pne SPEC	K.pne_SC2_ST17	SC2	ST1440-1LV	SCAI	human - hospital carriage	human	0	0	3	2	-	0	-	0	-	0	-	0	-	-	wzi11	KL11	*	High	0.9241	NA	O3/O3a	*	Very high	0.9558	NA	ST1440-1LV	-	-	-	-	-	-	-	-	-	AadA2	-	-	-	-
SPARK_1425_C1	Klebsiella pneumoniae	K.pne	K.pne SPEC	K.pne_SC25_ST461	SC25	ST3660	SCAI	human - hospital carriage	human	0	0	0	0	-	0	-	0	-	0	-	0	-	-	-	KL25	?-	None	0.9661	KL25_01_galF,KL25_02_cpsACP,KL25_03_wzi,KL25_04_wza,KL25_05_wzb,KL25_06_wzc,KL25_07_wcaJ,KL25_09_wfeD	O1/O2v1	?-	Good	0.9846	O1/O2v1_07_kfoC	ST3660	-	-	-	-	-	-	-	-	-	-	-	-	-	-
SPARK_1426_C1	Klebsiella oxytoca	K.oxy	K.oxy SPEC	K.oxy_SC5_NA	SC5	NA	SCAI	human - hospital carriage	human	0	0	5	7	-	0	-	0	-	0	-	0	-	-	-	KL55	?-+*	None	0.7377	KL55_02_cpsACP,KL55_05_wzb,KL55_06_wzc,KL55_07_wcaA,KL55_08_wcaJ,KL55_09_wcpH,KL55_10_wcpI,KL55_11_wzy,KL55_12_wcpJ,KL55_13_wzx,KL55_14	O5	*	High	0.8156	NA	NA	-	-	-	-	-	-	-	-	-	StrB?	-	-	Qnr-S1	-
SPARK_1426_C2	Klebsiella pneumoniae	K.pne	K.pne SPEC	K.pne_SC48_ST163	SC48	ST2116	SCAI	human - hospital carriage	human	0	0	5	12	-	0	-	0	-	0	-	0	-	-	wzi84	KL28	none	Very high	0.9919	NA	O1v2	?-	Good	0.9947	O1/O2v2_06_wbbO	ST2116	-	-	-	-	-	-	-	-	-	Aac3-IId^;AadA1-pm*?;AadA2^;Aph3-Ia^	-	-	-	-
SPARK_1427_C1	Klebsiella pneumoniae	K.pne	K.pne SPEC	K.pne_SC2_ST17	SC2	ST20	SCAI	human - hospital carriage	human	1	0	0	0	ybt 14; ICEKp5	135-1LV	-	0	-	0	-	0	-	-	wzi84	KL28	none	Very high	0.9917	NA	O1v2	none	Very high	0.9839	NA	ST20	-	-	-	-	-	-	-	-	-	-	-	-	-	-
SPARK_1428_C1	Klebsiella grimontii	K.gri	K.oxy SPEC	K.gri_SC14_NA	SC14	NA	SCAI	human - hospital carriage	human	0	0	0	1	-	0	-	0	-	0	-	0	-	-	-	KL21	?-+*	None	0.7209	KL21_02_cpsACP,KL21_05_wzb,KL21_07_wcuD,KL21_08_wzy,KL21_09_wcuE,KL21_10_wcuC,KL21_11_wbaZ,KL21_12_wbaP,KL21_13_wcuA,KL21_14_wcaL,KL21_15_wzx,KL21_17_manC,KL21_18_manB	O1v1	-+*	Good	0.7225	O1/O2v1_03_wbbM,O1/O2v1_05_wbbN,O1/O2v1_07_kfoC	NA	-	-	-	-	-	-	-	-	-	-	-	-	-	-
SPARK_1429_C1	Klebsiella pneumoniae	K.pne	K.pne SPEC	K.pne_SC57_ST309	SC57	ST309	SCAI	human - hospital carriage	human	0	0	1	0	-	0	-	0	-	0	-	0	-	-	wzi42	KL42	none	Very high	0.9998	NA	O4	none	Very high	0.9991	NA	ST309	-	-	-	-	-	-	-	-	-	-	-	-	-	-
SPARK_142_C1	Klebsiella pneumoniae	K.pne	K.pne SPEC	K.pne_SC12_ST200	SC12	ST200	SCAI	human - hospital carriage	human	0	0	0	0	-	0	-	0	-	0	-	0	-	-	wzi8	KL8	none	Very high	0.9974	NA	O2v2	none	Very high	0.9841	NA	ST200	-	-	-	-	-	-	-	-	-	-	-	-	-	-
SPARK_142_C2	Klebsiella pneumoniae	K.pne	K.pne SPEC	K.pne_SC73_ST2459	SC73	ST846	SCAI	human - hospital carriage	human	0	0	1	0	-	0	-	0	-	0	-	0	-	-	wzi227	KL60	none	Very high	0.9967	NA	O3b	+	Good	0.9928	NA	ST846	-	-	-	-	-	-	-	-	-	-	-	-	-	-
SPARK_1430_C1	Klebsiella pneumoniae	K.pne	K.pne SPEC	K.pne_SC92_ST391	SC92	ST391	SCAI	human - hospital carriage	human	0	0	3	2	-	0	-	0	-	0	-	0	-	-	wzi554	KL30	*	Very high	0.9645	NA	O1v2	none	Very high	0.9947	NA	ST391	-	-	-	-	-	-	-	-	-	-	-	-	-	-
SPARK_1431_C1	Klebsiella pneumoniae	K.pne	K.pne SPEC	K.pne_SC40_ST490	SC40	ST76	SCAI	human - hospital carriage	human	0	0	0	0	-	0	-	0	-	0	-	0	-	-	wzi100	KL10	none	Very high	0.9673	NA	O3/O3a	+	Good	0.9789	NA	ST76	-	-	-	-	-	-	-	-	-	-	-	-	-	-
SPARK_1432_C1	Klebsiella aerogenes	K.aer	K.aer SPEC	K.aer_SC33_NA	SC33	NA	SCAI	human - hospital carriage	human	0	0	0	1	-	0	-	0	-	0	-	0	-	-	-	KL68	?-+*	None	0.7863	KL68_02_cpsACP,KL68_09_wclV,KL68_10_wckX,KL68_11_wckW,KL68_16_wcuC	O3/O3a	none	Very high	0.9508	NA	NA	-	-	-	-	-	-	-	-	-	-	-	-	-	-
SPARK_1433_C1	Klebsiella pneumoniae	K.pne	K.pne SPEC	K.pne_SC54_ST110	SC54	ST110	SCAI	human - hospital carriage	human	0	0	4	3	-	0	-	0	-	0	-	0	-	-	wzi194	KL108	*	Very high	0.9751	NA	O1v2	none	Very high	0.9849	NA	ST110	-	-	-	-	-	-	-	-	-	AadA1-pm*?	-	-	-	-
SPARK_1434_C1	Klebsiella pneumoniae	K.pne	K.pne SPEC	K.pne_SC13_ST321	SC13	ST321	SCAI	human - hospital carriage	human	0	0	1	1	-	0	-	0	-	0	-	0	-	-	wzi131	KL3	?*	Good	0.9962	NA	O2v2	none	Very high	0.9852	NA	ST321	-	-	-	-	-	-	-	-	-	-	-	-	Qnr-S1	-
SPARK_1435_C1	Klebsiella pneumoniae	K.pne	K.pne SPEC	K.pne_SC192_ST1629	SC192	ST1629	SCAI	cow	other mammals	0	1	1	0	-	0	-	0	-	0	-	0	-	-	wzi22	KL30	*	Very high	0.9648	NA	O1v1	none	Very high	0.9821	NA	ST1629	-	-	-	-	-	-	-	-	-	-	-	-	-	-
SPARK_1436_C1	Klebsiella oxytoca	K.oxy	K.oxy SPEC	K.oxy_SC4_NA	SC4	NA	SCAI	human - hospital carriage	human	0	0	0	1	-	0	-	0	-	0	-	0	-	-	-	KL27	?-+*	None	0.7918	KL27_02_cpsACP,KL27_08_wckI,KL27_09_wckS,KL27_10_wckR,KL27_13_wckQ,KL27_15_wctE,KL27_16_wctF	OL104	none	Very high	0.9924	NA	NA	-	-	-	-	-	-	-	-	-	-	-	-	-	-
SPARK_1437_C1	Klebsiella pneumoniae	K.pne	K.pne SPEC	K.pne_SC11_ST392	SC11	ST392	SCAI	human - hospital carriage	human	0	1	7	10	-	0	-	0	-	0	-	0	-	-	wzi187	KL27	?-	Good	0.9928	KL27_07_wcaJ	O4	none	Very high	0.9971	NA	ST392	-	-	-	-	-	-	-	-	-	Aac3-IIa^;StrA^;StrB	-	-	GyrA-83I;ParC-80I;QnrB1?	-
SPARK_1438_C1	Klebsiella pneumoniae	K.pne	K.pne SPEC	K.pne_SC11_ST392	SC11	ST392	SCAI	human - hospital carriage	human	0	1	7	10	-	0	-	0	-	0	-	0	-	-	wzi187	KL27	none	Very high	0.9928	NA	O4	none	Very high	0.9971	NA	ST392	-	-	-	-	-	-	-	-	-	Aac3-IIa^;StrA^;StrB	-	-	GyrA-83I;ParC-80I;QnrB1?	-
SPARK_1438_C2	Klebsiella pneumoniae	K.pne	K.pne SPEC	K.pne_SC11_ST392	SC11	ST392	SCAI	human - hospital carriage	human	0	1	7	10	-	0	-	0	-	0	-	0	-	-	wzi187	KL27	none	Very high	0.9928	NA	O4	none	Very high	0.9971	NA	ST392	-	-	-	-	-	-	-	-	-	Aac3-IIa^;StrA^;StrB	-	-	GyrA-83I;ParC-80I;QnrB1?	-
SPARK_1439_C1	Klebsiella pneumoniae	K.pne	K.pne SPEC	K.pne_SC1_ST307	SC1	ST307	SCAI	human - hospital carriage	human	1	2	7	12	ybt 9; ICEKp3	157-2LV	-	0	-	0	-	0	-	-	wzi173	KL102	none	Very high	0.9927	NA	O2v2	none	Very high	0.9845	NA	ST307	-	-	-	-	-	-	-	-	-	Aac3-IIa^;StrA^;StrB	-	-	GyrA-83I;ParC-80I;QnrB1?	-
SPARK_143_C1	Klebsiella pneumoniae	K.pne	K.pne SPEC	K.pne_SC193_ST993	SC193	ST993	SCAI	human - hospital carriage	human	0	0	1	0	-	0	-	0	-	0	-	0	-	-	wzi186	KL2	none	Very high	0.9874	NA	O3b	+	Good	0.9927	NA	ST993	-	-	-	-	-	-	-	-	-	-	-	-	-	-
SPARK_143_C2	Klebsiella pneumoniae	K.pne	K.pne SPEC	K.pne_SC7_ST36	SC7	ST36	SCAI	human - hospital carriage	human	0	0	1	0	-	0	-	0	-	0	-	0	-	-	wzi173	KL102	none	Very high	0.9999	NA	O2v2	none	Very high	0.9844	NA	ST36	-	-	-	-	-	-	-	-	-	-	-	-	-	-
SPARK_1440_C1	Klebsiella pneumoniae	K.pne	K.pne SPEC	K.pne_SC41_ST3656	SC41	ST3656	SCAI	human - hospital carriage	human	0	0	1	0	-	0	-	0	-	0	-	0	-	-	wzi118	KL146	?-*	Good	0.9515	KL146_14	O1v2	none	Very high	0.9837	NA	ST3656	-	-	-	-	-	-	-	-	-	-	-	-	-	-
SPARK_1441_C1	Klebsiella pneumoniae	K.pne	K.pne SPEC	K.pne_SC3_ST512	SC3	ST512	SCAI	human - hospital carriage	human	0	2	8	12	-	0	-	0	-	0	-	0	-	-	wzi154	KL107	none	Very high	1	NA	O2v2	none	Very high	0.9836	NA	ST512	-	-	-	-	-	-	-	-	-	Aac6-Ib;AadA2^;AadB;Aph3-Ia^	-	-	GyrA-83I;ParC-80I;QnrB19^	-
SPARK_1442_C1	Klebsiella grimontii	K.gri	K.oxy SPEC	K.gri_SC13_NA	SC13	NA	SCAI	cow	other mammals	0	0	0	1	-	0	-	0	-	0	-	0	-	-	-	KL74	*	Very high	0.9595	NA	O1v1	-+*	Good	0.7232	O1/O2v1_03_wbbM,O1/O2v1_05_wbbN,O1/O2v1_07_kfoC	NA	-	-	-	-	-	-	-	-	-	-	-	-	-	-
SPARK_1442_C2	Klebsiella spallanzanii	K.spa	K.oxy SPEC	K.spa_SC2_NA	SC2	NA	SCAI	cow	other mammals	0	0	0	1	-	0	-	0	-	0	-	0	-	-	-	KL107	?-+*	None	0.7986	KL107_02_cpsACP,KL107_05_wzb,KL107_06_wzc,KL107_08,KL107_09,KL107_10	OL102	-*	None	0.8762	OL102_05_wbbL,OL102_06_rhamnan,OL102_07_wzm,OL102_08_wzt	NA	-	-	-	-	-	-	-	-	-	-	-	-	-	-
SPARK_1443_C1	Klebsiella michiganensis	K.mic	K.oxy SPEC	K.mic_SC16_NA	SC16	NA	SCAI	cow	other mammals	0	0	1	2	-	0	-	0	-	0	-	0	-	-	-	KL161	-+*	None	0.7766	KL161_02_cpsACP,KL161_12_rmlD,KL161_13_wcuP,KL161_14,KL161_15,KL161_16_wzx	O1v1	-+*	Good	0.7211	O1/O2v1_03_wbbM,O1/O2v1_05_wbbN,O1/O2v1_07_kfoC	NA	-	-	-	-	-	-	-	-	-	Aph3''Ia*?	-	-	-	-
SPARK_1444_C1	Klebsiella variicola subsp. variicola	K.var	K.pne SPEC	K.var_SC13_ST1023	SC13	ST1023	SCAI	cow	other mammals	0	0	0	0	-	0	-	0	-	0	-	0	-	-	-	KL21	*	Very high	0.9741	NA	O3/O3a	+	Good	0.9932	NA	ST1023	-	-	-	-	-	-	-	-	-	-	-	-	-	-
SPARK_1445_C1	Klebsiella pasteurii	K.pas	K.oxy SPEC	K.pas_SC9_NA	SC9	NA	SCAI	cow	other mammals	0	0	0	1	-	0	-	0	-	0	-	0	-	-	-	KL163	?-+*	None	0.7305	KL163_02_cpsACP,KL163_05_wzb,KL163_07_wcuD,KL163_08_wzy,KL163_09_wcuE,KL163_10_wcuC,KL163_11_wbaZ,KL163_12_wbaP,KL163_13_wctH,KL163_14,KL163_15_wzx,KL163_16_wcuJ,KL163_18_manC,KL163_19_manB	O1v1	-+*	Good	0.7257	O1/O2v1_03_wbbM,O1/O2v1_05_wbbN,O1/O2v1_07_kfoC	NA	-	-	-	-	-	-	-	-	-	-	-	-	-	-
SPARK_1445_C2	Klebsiella huaxiensis	K.hua	K.oxy SPEC	K.hua_SC1_NA	SC1	NA	SCAI	cow	other mammals	0	0	0	1	-	0	-	0	-	0	-	0	-	-	-	KL148	?-+*	None	0.7294	KL148_02_cpsACP,KL148_05_wzb,KL148_06_wzc,KL148_08,KL148_09_wcuP,KL148_10,KL148_11,KL148_12_wbaZ,KL148_13_wzx,KL148_15_rmlB,KL148_16_rmlA,KL148_17_rmlD,KL148_18_rmlC	O5	*	High	0.8111	NA	NA	-	-	-	-	-	-	-	-	-	-	-	-	-	-
SPARK_1446_C1	Klebsiella pneumoniae	K.pne	K.pne SPEC	K.pne_SC17_ST3345	SC17	ST3345	SCAI	cow	other mammals	0	1	1	0	-	0	-	0	-	0	-	0	-	-	wzi468	KL133	*	Very high	0.9853	NA	O2v1	none	Very high	0.9865	NA	ST3345	-	-	-	-	-	-	-	-	-	-	-	-	-	-
SPARK_1447_C1	Klebsiella ornithinolytica	K.orn	K.orn SPEC	K.orn_SC61_NA	SC61	NA	SCAI	cow	other mammals	1	0	0	1	ybt unknown	0	-	0	-	0	-	0	-	-	-	KL161	?-+*	None	0.7522	KL161_02_cpsACP,KL161_05_wzb,KL161_06_wzc,KL161_08,KL161_09_rmlB,KL161_10_rmlA,KL161_11_rmlC,KL161_12_rmlD,KL161_13_wcuP,KL161_14,KL161_15,KL161_16_wzx	O2v1	-+*	None	0.7266	O1/O2v1_03_wbbM,O1/O2v1_05_wbbN,O1/O2v1_06_wbbO,O1/O2v1_07_kfoC	NA	-	-	-	-	-	-	-	-	-	-	-	-	-	-
SPARK_1448_C1	Klebsiella huaxiensis	K.hua	K.oxy SPEC	K.hua_SC1_NA	SC1	NA	SCAI	cow	other mammals	0	0	0	1	-	0	-	0	-	0	-	0	-	-	-	KL127	-+*	None	0.7518	KL127_02_cpsACP,KL127_05_wzb,KL127_06_wzc,KL127_07_wbaP,KL127_08_wctK,KL127_10,KL127_11,KL127_12_wcpJ,KL127_13	O5	*	High	0.8112	NA	NA	-	-	-	-	-	-	-	-	-	-	-	-	-	-
SPARK_1448_C2	Klebsiella pasteurii	K.pas	K.oxy SPEC	K.pas_SC10_NA	SC10	NA	SCAI	cow	other mammals	0	0	0	1	-	0	-	0	-	0	-	0	-	-	-	KL107	-+*	None	0.7708	KL107_02_cpsACP,KL107_05_wzb,KL107_06_wzc,KL107_07_wbaP,KL107_08,KL107_09,KL107_10	O1v1	-+*	Good	0.7247	O1/O2v1_03_wbbM,O1/O2v1_05_wbbN,O1/O2v1_07_kfoC	NA	-	-	-	-	-	-	-	-	-	-	-	-	-	-
SPARK_1449_C1	Klebsiella ornithinolytica	K.orn	K.orn SPEC	K.orn_SC62_NA	SC62	NA	SCAI	cow	other mammals	1	0	0	1	ybt unknown	0	-	0	-	0	-	0	-	-	-	KL59	-+*	None	0.766	KL59_05_wzb,KL59_06_wzc,KL59_07_wzy,KL59_08_wcuI,KL59_09_manC,KL59_10_manB,KL59_11_wbaZ,KL59_12_wcaJ,KL59_13_wcqV,KL59_14_wckV,KL59_15_wzx,KL59_16_wckJ	O2v1	-+*	None	0.7261	O1/O2v1_03_wbbM,O1/O2v1_05_wbbN,O1/O2v1_06_wbbO,O1/O2v1_07_kfoC	NA	-	-	-	-	-	-	-	-	-	-	-	-	-	-
SPARK_1449_C2	Klebsiella grimontii	K.gri	K.oxy SPEC	K.gri_SC42_NA	SC42	NA	SCAI	cow	other mammals	0	0	2	4	-	0	-	0	-	0	-	0	-	-	-	KL29	?-+*	Good	0.9127	KL29_08_wcuD,KL29_09_wcuE	O1v1	-+*	Good	0.7224	O1/O2v1_03_wbbM,O1/O2v1_05_wbbN,O1/O2v1_07_kfoC	NA	-	-	-	-	-	-	-	-	-	StrA;StrB	-	-	-	-
SPARK_144_C1	Klebsiella pneumoniae	K.pne	K.pne SPEC	K.pne_SC194_ST377	SC194	ST377	SCAI	human - hospital carriage	human	1	1	4	7	ybt 16; ICEKp12	294	-	0	-	0	-	0	-	-	wzi173	KL102	none	Very high	0.9945	NA	O2v2	none	Very high	0.9854	NA	ST377	-	-	-	-	-	-	-	-	-	Aac3-IIa;Aac6-Im;Aph2-Ib*	-	-	GyrA-83Y;GyrA-87A;ParC-80I;QnrB1?	-
SPARK_1450_C1	Klebsiella pneumoniae	K.pne	K.pne SPEC	K.pne_SC4_ST45	SC4	ST45	diagnostic	human - hospital disease	human	1	1	5	7	ybt 10; ICEKp4	78-1LV	-	0	-	0	-	0	-	-	wzi101	KL24	none	Very high	0.99	NA	O2v1	none	Very high	0.9876	NA	ST45	-	-	-	-	-	-	-	-	-	Aac3-IIa^;StrA^;StrB	-	-	-	-
SPARK_1451_C1	Klebsiella pneumoniae	K.pne	K.pne SPEC	K.pne_SC68_ST280	SC68	ST280	diagnostic	human - hospital disease	human	0	1	1	0	-	0	-	0	-	0	-	0	-	-	wzi82	KL23	none	Very high	1	NA	O2v2	?	Good	0.9846	NA	ST280	-	-	-	-	-	-	-	-	-	-	-	-	-	-
SPARK_1452_C1	Klebsiella pneumoniae	K.pne	K.pne SPEC	K.pne_SC3_ST512	SC3	ST512	diagnostic	human - hospital disease	human	0	2	7	8	-	0	-	0	-	0	-	0	-	-	wzi154	KL107	none	Very high	1	NA	O2v2	none	Very high	0.9837	NA	ST512	-	-	-	-	-	-	-	-	-	Aac6-Ib;AadA2^	-	-	GyrA-83I;ParC-80I	-
SPARK_1453_C1	Klebsiella pneumoniae	K.pne	K.pne SPEC	K.pne_SC3_ST512	SC3	ST512	diagnostic	human - hospital disease	human	0	2	7	8	-	0	-	0	-	0	-	0	-	-	wzi154	KL107	none	Very high	1	NA	O2v2	none	Very high	0.9837	NA	ST512	-	-	-	-	-	-	-	-	-	Aac6-Ib;AadA2	-	-	GyrA-83I;ParC-80I	-
SPARK_1454_C1	Klebsiella oxytoca	K.oxy	K.oxy SPEC	K.oxy_SC19_NA	SC19	NA	diagnostic	human - hospital disease	human	0	0	0	1	-	0	-	0	-	0	-	0	-	-	-	KL55	?-+*	None	0.7378	KL55_02_cpsACP,KL55_05_wzb,KL55_06_wzc,KL55_07_wcaA,KL55_08_wcaJ,KL55_09_wcpH,KL55_10_wcpI,KL55_11_wzy,KL55_12_wcpJ,KL55_13_wzx,KL55_14	O5	*	High	0.8157	NA	NA	-	-	-	-	-	-	-	-	-	-	-	-	-	-
SPARK_1455_C1	Klebsiella oxytoca	K.oxy	K.oxy SPEC	K.oxy_SC3_NA	SC3	NA	diagnostic	human - hospital disease	human	0	0	0	1	-	0	-	0	-	0	-	0	-	-	-	KL29	+*	Low	0.9326	NA	OL104	none	Very high	0.9915	NA	NA	-	-	-	-	-	-	-	-	-	-	-	-	-	-
SPARK_1456_C1	Klebsiella pneumoniae	K.pne	K.pne SPEC	K.pne_SC54_ST110	SC54	ST110	diagnostic	human - hospital disease	human	0	0	4	3	-	0	-	0	-	0	-	0	-	-	wzi194	KL108	*	Very high	0.9751	NA	O1v2	none	Very high	0.9849	NA	ST110	-	-	-	-	-	-	-	-	-	AadA1-pm*?	-	-	-	-
SPARK_1457_C1	Klebsiella pneumoniae	K.pne	K.pne SPEC	K.pne_SC54_ST110	SC54	ST42	diagnostic	human - hospital disease	human	0	0	1	0	-	0	-	0	-	0	-	0	-	-	wzi33	KL64	none	Very high	0.9984	NA	O1v1	none	Very high	0.9932	NA	ST42	-	-	-	-	-	-	-	-	-	-	-	-	-	-
SPARK_1458_C1	Klebsiella pneumoniae	K.pne	K.pne SPEC	K.pne_SC3_ST512	SC3	ST512	diagnostic	human - hospital disease	human	0	2	7	8	-	0	-	0	-	0	-	0	-	-	wzi154	KL107	none	Very high	1	NA	O2v2	none	Very high	0.9837	NA	ST512	-	-	-	-	-	-	-	-	-	Aac6-Ib;AadA2^	-	-	GyrA-83I;ParC-80I	-
SPARK_1459_C1	Klebsiella aerogenes	K.aer	K.aer SPEC	K.aer_SC34_NA	SC34	NA	SCAI	invertebrates	NA	0	0	0	1	-	0	-	0	-	0	-	0	-	-	-	KL107	?-+*	None	0.732	KL107_02_cpsACP,KL107_05_wzb,KL107_06_wzc,KL107_07_wbaP,KL107_08,KL107_09,KL107_10,KL107_12,KL107_13,KL107_14,KL107_15	O2v1	?-*	None	0.7106	O1/O2v1_03_wbbM,O1/O2v1_04_glf,O1/O2v1_05_wbbN,O1/O2v1_06_wbbO,O1/O2v1_07_kfoC	NA	-	-	-	-	-	-	-	-	-	-	-	-	-	-
SPARK_1459_C2	Klebsiella pneumoniae	K.pne	K.pne SPEC	K.pne_SC6_ST37	SC6	ST37	SCAI	invertebrates	NA	0	1	1	0	-	0	-	0	-	0	-	0	-	-	wzi12	KL12	none	Very high	0.9997	NA	OL103	+*	None	0.9453	NA	ST37	-	-	-	-	-	-	-	-	-	-	-	-	-	-
SPARK_145_C1	Klebsiella ornithinolytica	K.orn	K.orn SPEC	K.orn_SC10_NA	SC10	NA	SCAI	human - hospital carriage	human	1	0	0	1	ybt unknown	0	-	0	-	0	-	0	-	-	-	KL16	-+*	Good	0.8542	KL16_02_cpsACP,KL16_19	O1v1	-+*	None	0.7263	O1/O2v1_03_wbbM,O1/O2v1_05_wbbN,O1/O2v1_06_wbbO,O1/O2v1_07_kfoC	NA	-	-	-	-	-	-	-	-	-	-	-	-	-	-
SPARK_1460_C1	Klebsiella grimontii	K.gri	K.oxy SPEC	K.gri_SC43_NA	SC43	NA	SCAI	invertebrates	NA	0	0	0	1	-	0	-	0	-	0	-	0	-	-	-	KL107	-+*	None	0.7605	KL107_02_cpsACP,KL107_05_wzb,KL107_06_wzc,KL107_07_wbaP,KL107_08,KL107_09,KL107_10	O1v1	-+*	Good	0.7233	O1/O2v1_03_wbbM,O1/O2v1_05_wbbN,O1/O2v1_07_kfoC	NA	-	-	-	-	-	-	-	-	-	-	-	-	-	-
SPARK_1460_C2	Klebsiella ornithinolytica	K.orn	K.orn SPEC	K.orn_SC63_NA	SC63	NA	SCAI	invertebrates	NA	1	0	0	1	ybt unknown	0	-	0	-	0	-	0	-	-	-	KL126	-+*	None	0.7549	KL126_02_cpsACP,KL126_05_wzb,KL126_06_wzc,KL126_07_wbaP,KL126_08,KL126_09,KL126_11_wcpS,KL126_12_wcqP	O1v1	-+*	None	0.7277	O1/O2v1_03_wbbM,O1/O2v1_05_wbbN,O1/O2v1_06_wbbO,O1/O2v1_07_kfoC	NA	-	-	-	-	-	-	-	-	-	-	-	-	-	-
SPARK_1461_C1	Klebsiella pneumoniae	K.pne	K.pne SPEC	K.pne_SC3_ST512	SC3	ST512	diagnostic	human - hospital disease	human	0	2	8	10	-	0	-	0	-	0	-	0	-	-	wzi154	KL107	none	Very high	1	NA	O2v2	none	Very high	0.9836	NA	ST512	-	-	-	-	-	-	-	-	-	Aac6-Ib;AadA2;Aph3-Ia^	-	-	GyrA-83I;ParC-80I	-
SPARK_1462_C1	Klebsiella variicola subsp. variicola	K.var	K.pne SPEC	K.var_SC18_ST347	SC18	ST347	diagnostic	human - hospital disease	human	0	0	0	0	-	0	-	0	-	0	-	0	-	-	wzi289	KL47	?-+	Low	0.9568	KL47_18_rmlC	OL103	none	Very high	0.9923	NA	ST347	-	-	-	-	-	-	-	-	-	-	-	-	-	-
SPARK_1463_C1	Klebsiella pneumoniae	K.pne	K.pne SPEC	K.pne_SC1_ST307	SC1	ST307	diagnostic	human - hospital disease	human	0	1	7	11	-	0	-	0	-	0	-	0	-	-	wzi173	KL102	none	Very high	0.9927	NA	O2v2	none	Very high	0.9845	NA	ST307	-	-	-	-	-	-	-	-	-	Aac3-IIa^;StrA^;StrB	-	-	GyrA-83I;ParC-80I;QnrB1?	-
SPARK_1464_C1	Klebsiella pneumoniae	K.pne	K.pne SPEC	K.pne_SC1_ST307	SC1	ST307	diagnostic	human - hospital disease	human	0	0	8	16	-	0	-	0	-	0	-	0	-	-	wzi173	KL102	none	Very high	0.9927	NA	O2v2	none	Very high	0.9845	NA	ST307	-	-	-	-	-	-	-	-	-	Aac3-IIa^;AadA2^;Aph3-Ia^;StrA^;StrB	-	-	GyrA-83I;ParC-80I;Qnr-S1;QnrB1?	-
SPARK_1465_C1	Klebsiella pneumoniae	K.pne	K.pne SPEC	K.pne_SC1_ST307	SC1	ST307	diagnostic	human - hospital disease	human	1	1	7	11	ybt 10; ICEKp4?	72-2LV	-	0	-	0	-	0	-	-	wzi173	KL102	none	Very high	0.9927	NA	O2v2	none	Very high	0.9845	NA	ST307	-	-	-	-	-	-	-	-	-	Aac3-IIa^;StrA^;StrB	-	-	GyrA-83I;ParC-80I;QnrB1?	-
SPARK_1466_C1	Klebsiella pneumoniae	K.pne	K.pne SPEC	K.pne_SC195_ST606	SC195	ST606	diagnostic	human - hospital disease	human	1	2	7	7	ybt unknown	0	-	0	-	0	-	0	-	-	-	KL7	none	Very high	0.9849	NA	O2v2	none	Very high	0.985	NA	ST606	-	-	-	-	-	-	-	-	-	AadA1^;AphA15	-	-	-	-
SPARK_1467_C1	Klebsiella oxytoca	K.oxy	K.oxy SPEC	K.oxy_SC19_NA	SC19	NA	diagnostic	human - hospital disease	human	0	0	0	1	-	0	-	0	-	0	-	0	-	-	-	KL55	?-+*	None	0.7378	KL55_02_cpsACP,KL55_05_wzb,KL55_06_wzc,KL55_07_wcaA,KL55_08_wcaJ,KL55_09_wcpH,KL55_10_wcpI,KL55_11_wzy,KL55_12_wcpJ,KL55_13_wzx,KL55_14	O5	*	High	0.8157	NA	NA	-	-	-	-	-	-	-	-	-	-	-	-	-	-
SPARK_1468_C1	Klebsiella pneumoniae	K.pne	K.pne SPEC	K.pne_SC3_ST512	SC3	ST512	diagnostic	human - hospital disease	human	0	2	7	8	-	0	-	0	-	0	-	0	-	-	wzi154	KL107	none	Very high	1	NA	O2v2	none	Very high	0.9837	NA	ST512	-	-	-	-	-	-	-	-	-	Aac6-Ib;AadA2	-	-	GyrA-83I;ParC-80I	-
SPARK_1469_C1	Klebsiella pneumoniae	K.pne	K.pne SPEC	K.pne_SC42_ST405	SC42	ST405	diagnostic	human - hospital disease	human	1	1	6	9	ybt 0; ICE?	312	-	0	-	0	-	0	-	-	wzi143	KL151	none	Very high	0.9923	NA	O4	none	Very high	0.9969	NA	ST405	-	-	-	-	-	-	-	-	-	Aac3-IIa^;StrA^;StrB	-	-	-	-
SPARK_146_C1	Klebsiella quasipneumoniae subsp. similipneumoniae	K.qps	K.pne SPEC	K.qps_SC3_ST4345	SC3	ST4345	SCAI	human - hospital carriage	human	0	0	5	4	-	0	-	0	-	0	-	0	-	-	-	KL72	-+*	Low	0.9486	KL72_02_cpsACP	O3b	none	Very high	0.9886	NA	ST4345	-	-	-	-	-	-	-	-	-	AadA1^	-	-	-	-
SPARK_1470_C1	Klebsiella pneumoniae	K.pne	K.pne SPEC	K.pne_SC196_ST359-1LV	SC196	ST359-1LV	SCAI	dog	other mammals	0	0	0	0	-	0	-	0	-	0	-	0	-	-	wzi24	KL24	-	High	0.9997	KL24_13_wcuG	O1v1	none	Very high	0.9841	NA	ST359-1LV	-	-	-	-	-	-	-	-	-	-	-	-	-	-
SPARK_1470_C2	Klebsiella oxytoca	K.oxy	K.oxy SPEC	K.oxy_SC3_NA	SC3	NA	SCAI	dog	other mammals	0	0	0	1	-	0	-	0	-	0	-	0	-	-	-	KL29	+*	Good	0.9317	NA	OL104	?	Good	0.9893	NA	NA	-	-	-	-	-	-	-	-	-	-	-	-	-	-
SPARK_1471_C1	Klebsiella pneumoniae	K.pne	K.pne SPEC	K.pne_SC48_ST163	SC48	ST163	SCAI	human - community carriage	human	0	0	0	0	-	0	-	0	-	0	-	0	-	-	wzi164	KL139	none	Very high	0.9777	NA	O4	none	Very high	0.9959	NA	ST163	-	-	-	-	-	-	-	-	-	-	-	-	-	-
SPARK_1472_C1	Klebsiella planticola	K.pla	K.orn SPEC	K.pla_SC2_NA	SC2	NA	SCAI	human - community carriage	human	0	0	0	1	-	0	-	0	-	0	-	0	-	-	-	KL155	-+*	None	0.7521	KL155_02_cpsACP,KL155_05_wzb,KL155_06_wzc,KL155_07_wcaJ,KL155_08,KL155_09_epsH_1,KL155_10,KL155_11,KL155_12,KL155_13_wzy,KL155_14_epsH_2,KL155_15_wzx	OL102	-*	None	0.8106	OL102_05_wbbL,OL102_06_rhamnan,OL102_07_wzm,OL102_08_wzt	NA	-	-	-	-	-	-	-	-	-	-	-	-	-	-
SPARK_1473_C1	Klebsiella pneumoniae	K.pne	K.pne SPEC	K.pne_SC48_ST163	SC48	ST163	SCAI	human - community carriage	human	0	0	0	0	-	0	-	0	-	0	-	0	-	-	wzi164	KL139	none	Very high	0.9777	NA	O4	none	Very high	0.9959	NA	ST163	-	-	-	-	-	-	-	-	-	-	-	-	-	-
SPARK_1473_C2	Klebsiella pneumoniae	K.pne	K.pne SPEC	K.pne_SC50_ST34	SC50	ST34	SCAI	human - community carriage	human	0	0	1	0	-	0	-	0	-	0	-	0	-	-	wzi356	KL117	none	Very high	0.9958	NA	O2v2	none	Very high	0.9836	NA	ST34	-	-	-	-	-	-	-	-	-	-	-	-	-	-
SPARK_1474_C1	Klebsiella ornithinolytica	K.orn	K.orn SPEC	K.orn_SC64_NA	SC64	NA	SCAI	human - community carriage	human	1	0	2	3	ybt unknown	0	-	0	-	0	-	0	-	-	-	KL58	-+*	None	0.7738	KL58_02_cpsACP,KL58_05_wzb,KL58_06_wzc,KL58_07_wzx,KL58_08_wclY,KL58_09_wzy,KL58_10_wcqS,KL58_11_wcqT,KL58_12,KL58_13_wcqU	O1v1	-+*	None	0.7262	O1/O2v1_03_wbbM,O1/O2v1_05_wbbN,O1/O2v1_06_wbbO,O1/O2v1_07_kfoC	NA	-	-	-	-	-	-	-	-	-	AadA1-pm*?	-	-	-	-
SPARK_1476_C1	Klebsiella michiganensis	K.mic	K.oxy SPEC	K.mic_SC23_NA	SC23	NA	SCAI	human - hospital carriage	human	0	0	1	2	-	0	-	0	-	0	-	0	-	-	-	KL161	-+*	None	0.7629	KL161_02_cpsACP,KL161_12_rmlD,KL161_13_wcuP,KL161_14,KL161_15,KL161_16_wzx	O1v1	-+*	Good	0.7229	O1/O2v1_03_wbbM,O1/O2v1_05_wbbN,O1/O2v1_07_kfoC	NA	-	-	-	-	-	-	-	-	-	Aph3''Ia*	-	-	-	-
SPARK_1477_C1	Klebsiella pneumoniae	K.pne	K.pne SPEC	K.pne_SC7_ST36	SC7	ST4253	SCAI	human - community carriage	human	1	1	1	0	ybt 14; ICEKp5?	131-4LV	-	0	-	0	-	0	-	-	wzi27	KL27	none	Very high	0.9999	NA	O2v2	-+	Good	0.9843	O1/O2v2_03_wbbM	ST4253	-	-	-	-	-	-	-	-	-	-	-	-	-	-
SPARK_1479_C1	Klebsiella pneumoniae	K.pne	K.pne SPEC	K.pne_SC7_ST36	SC7	ST36-1LV	SCAI	water - environment	water	1	0	1	0	ybt 9; ICEKp3	209-2LV	-	0	-	0	-	0	-	-	wzi27	KL27	none	Very high	1	NA	O2v2	none	Very high	0.9844	NA	ST36-1LV	-	-	-	-	-	-	-	-	-	-	-	-	-	-
SPARK_1479_C2	Klebsiella michiganensis	K.mic	K.oxy SPEC	K.mic_SC55_NA	SC55	NA	SCAI	water - environment	water	0	0	1	2	-	0	-	0	-	0	-	0	-	-	-	KL107	-+*	None	0.7677	KL107_02_cpsACP,KL107_05_wzb,KL107_06_wzc,KL107_08,KL107_09,KL107_10	O2v1	?-+*	Good	0.7221	O1/O2v1_03_wbbM,O1/O2v1_05_wbbN,O1/O2v1_07_kfoC	NA	-	-	-	-	-	-	-	-	-	Aph3''Ia*?	-	-	-	-
SPARK_147_C1	Klebsiella pneumoniae	K.pne	K.pne SPEC	K.pne_SC47_ST1198	SC47	ST866	SCAI	human - hospital carriage	human	1	0	1	0	ybt unknown	0	-	0	-	0	-	0	-	-	wzi478	KL46	none	Very high	0.9863	NA	O3b	none	Very high	0.9913	NA	ST866	-	-	-	-	-	-	-	-	-	-	-	-	-	-
SPARK_1480_C1	Klebsiella pneumoniae	K.pne	K.pne SPEC	K.pne_SC197_ST198	SC197	ST198	SCAI	water - environment	water	1	0	1	0	ybt 15; ICEKp11	230-2LV	-	0	-	0	-	0	-	-	wzi85	KL30	*	Very high	0.9645	NA	O1v1	none	Very high	0.9816	NA	ST198	-	-	-	-	-	-	-	-	-	-	-	-	-	-
SPARK_1481_C1	Klebsiella ornithinolytica	K.orn	K.orn SPEC	K.orn_SC4_NA	SC4	NA	SCAI	water - environment	water	1	0	0	1	ybt unknown	0	-	0	-	0	-	0	-	-	-	KL108	-+*	None	0.7515	KL108_02_cpsACP,KL108_05_wzb,KL108_06_wzc,KL108_07_wzxC,KL108_08,KL108_09,KL108_10,KL108_11,KL108_12,KL108_13,KL108_15_wcaG,KL108_16,KL108_17_wcaI,KL108_18_rfbp,KL108_19_wcaM	O2v1	-+*	None	0.727	O1/O2v1_03_wbbM,O1/O2v1_05_wbbN,O1/O2v1_06_wbbO,O1/O2v1_07_kfoC	NA	-	-	-	-	-	-	-	-	-	-	-	-	-	-
SPARK_1481_C2	Klebsiella aerogenes	K.aer	K.aer SPEC	K.aer_SC35_NA	SC35	NA	SCAI	water - environment	water	0	0	0	1	-	0	-	0	-	0	-	0	-	-	-	KL119	-+*	None	0.7029	KL119_02_cpsACP,KL119_05_wzb,KL119_06_wzc,KL119_07_wzy,KL119_08,KL119_09,KL119_10,KL119_11,KL119_12_wzx,KL119_13_pglJ,KL119_14,KL119_15_manC,KL119_16_manB,KL119_17_wcaJ	O2v1	-*	None	0.7146	O1/O2v1_02_wzt,O1/O2v1_03_wbbM,O1/O2v1_04_glf,O1/O2v1_05_wbbN,O1/O2v1_06_wbbO,O1/O2v1_07_kfoC	NA	-	-	-	-	-	-	-	-	-	-	-	-	-	-
SPARK_1482_C1	Klebsiella ornithinolytica	K.orn	K.orn SPEC	K.orn_SC11_NA	SC11	NA	SCAI	water - environment	water	1	0	0	1	ybt unknown	0	-	0	-	0	-	0	-	-	-	KL149	-+*	None	0.7512	KL149_02_cpsACP,KL149_05_wzb,KL149_08,KL149_09,KL149_10_wzx,KL149_11,KL149_12,KL149_13	O2v1	-+*	None	0.7269	O1/O2v1_03_wbbM,O1/O2v1_05_wbbN,O1/O2v1_06_wbbO,O1/O2v1_07_kfoC	NA	-	-	-	-	-	-	-	-	-	-	-	-	-	-
SPARK_1482_C2	Klebsiella pneumoniae	K.pne	K.pne SPEC	K.pne_SC198_ST2850	SC198	ST2850	SCAI	water - environment	water	0	0	1	0	-	0	-	0	-	0	-	0	-	-	wzi219	KL25	-	High	0.9913	KL25_09_wfeD	O5	*	High	0.9431	NA	ST2850	-	-	-	-	-	-	-	-	-	-	-	-	-	-
SPARK_1483_C1	Klebsiella pneumoniae	K.pne	K.pne SPEC	K.pne_SC74_ST889	SC74	ST889	SCAI	water - environment	water	1	0	1	1	ybt 14; ICEKp5	151-1LV	-	0	-	0	-	0	-	-	wzi117	KL54	none	Very high	0.9948	NA	O1v1	none	Very high	0.9818	NA	ST889	-	-	-	-	-	-	-	-	-	StrA	-	-	-	-
SPARK_1483_C2	Klebsiella pneumoniae	K.pne	K.pne SPEC	K.pne_SC199_ST242	SC199	ST242	SCAI	water - environment	water	0	0	0	0	-	0	-	0	-	0	-	0	-	-	wzi150	KL107	-	None	0.8766	KL107_05_wzb,KL107_06_wzc,KL107_07_wbaP,KL107_08,KL107_09,KL107_10	OL101	*	High	0.9494	NA	ST242	-	-	-	-	-	-	-	-	-	-	-	-	-	-
SPARK_1484_C1	Klebsiella ornithinolytica	K.orn	K.orn SPEC	K.orn_SC29_NA	SC29	NA	SCAI	water - environment	water	1	0	0	1	ybt unknown	0	-	0	-	0	-	0	-	-	-	KL115	-+*	Good	0.898	KL115_02_cpsACP	O2v1	-+*	None	0.7268	O1/O2v1_03_wbbM,O1/O2v1_05_wbbN,O1/O2v1_06_wbbO,O1/O2v1_07_kfoC	NA	-	-	-	-	-	-	-	-	-	-	-	-	-	-
SPARK_1484_C2	Klebsiella grimontii	K.gri	K.oxy SPEC	K.gri_SC6_NA	SC6	NA	SCAI	water - environment	water	0	0	0	1	-	0	-	0	-	0	-	0	-	-	-	KL116	?-+*	None	0.825	KL116_02_cpsACP,KL116_14_wzy,KL116_17_wcpG,KL116_19_manC,KL116_20_manB	O1v1	-+*	Good	0.723	O1/O2v1_03_wbbM,O1/O2v1_05_wbbN,O1/O2v1_07_kfoC	NA	-	-	-	-	-	-	-	-	-	-	-	-	-	-
SPARK_1484_C3	Klebsiella ornithinolytica	K.orn	K.orn SPEC	K.orn_SC30_NA	SC30	NA	SCAI	water - environment	water	1	0	0	1	ybt unknown	0	-	0	-	0	-	0	-	-	-	KL14	-+*	Good	0.8309	KL14_02_cpsACP,KL14_13	O2v1	-+*	None	0.7267	O1/O2v1_03_wbbM,O1/O2v1_05_wbbN,O1/O2v1_06_wbbO,O1/O2v1_07_kfoC	NA	-	-	-	-	-	-	-	-	-	-	-	-	-	-
SPARK_1485_C1	Klebsiella oxytoca	K.oxy	K.oxy SPEC	K.oxy_SC1_NA	SC1	NA	SCAI	water - environment	water	0	0	0	1	-	0	-	0	-	0	-	0	-	-	-	KL107	?-+*	None	0.7544	KL107_02_cpsACP,KL107_05_wzb,KL107_06_wzc,KL107_08,KL107_09,KL107_10,KL107_12,KL107_13,KL107_14,KL107_15	O5	*	High	0.8159	NA	NA	-	-	-	-	-	-	-	-	-	-	-	-	-	-
SPARK_1485_C2	Klebsiella pneumoniae	K.pne	K.pne SPEC	K.pne_SC123_ST1545	SC123	ST1545	SCAI	water - environment	water	0	0	0	0	-	0	-	0	-	0	-	0	-	-	wzi24	KL55	*	Very high	0.962	NA	O2v1	none	Very high	0.9882	NA	ST1545	-	-	-	-	-	-	-	-	-	-	-	-	-	-
SPARK_1486_C1	Klebsiella ornithinolytica	K.orn	K.orn SPEC	K.orn_SC5_NA	SC5	NA	SCAI	water - environment	water	1	0	0	1	ybt unknown	0	-	0	-	0	-	0	-	-	-	KL25	-+*	None	0.7402	KL25_02_cpsACP,KL25_05_wzb,KL25_06_wzc,KL25_07_wcaJ,KL25_08_wzy,KL25_09_wfeD,KL25_10,KL25_11_wcuB,KL25_12_wzx	O2v1	-+*	None	0.7266	O1/O2v1_03_wbbM,O1/O2v1_05_wbbN,O1/O2v1_06_wbbO,O1/O2v1_07_kfoC	NA	-	-	-	-	-	-	-	-	-	-	-	-	-	-
SPARK_1487_C1	Klebsiella pneumoniae	K.pne	K.pne SPEC	K.pne_SC200_ST521-1LV	SC200	ST521-1LV	SCAI	water - environment	water	0	0	1	0	-	0	-	0	-	0	-	0	-	-	-	KL64	-*	None	0.8431	KL64_05_wzb,KL64_06_wzc,KL64_07_wzx,KL64_08_wcoV,KL64_09,KL64_10_wzy,KL64_11_wcoU,KL64_12_wcoT,KL64_13_wcsF,KL64_14_wcuK,KL64_15_wbaZ,KL64_16_wcaJ	O2v2	none	Very high	0.9843	NA	ST521-1LV	-	-	-	-	-	-	-	-	-	-	-	-	-	-
SPARK_1487_C2	Klebsiella ornithinolytica	K.orn	K.orn SPEC	K.orn_SC1_NA	SC1	NA	SCAI	water - environment	water	1	0	0	1	ybt unknown	0	-	0	-	0	-	0	-	-	-	KL155	-+*	None	0.7525	KL155_02_cpsACP,KL155_05_wzb,KL155_06_wzc,KL155_07_wcaJ,KL155_08,KL155_09_epsH_1,KL155_10,KL155_11,KL155_12,KL155_13_wzy,KL155_14_epsH_2,KL155_15_wzx	O2v1	-+*	None	0.7266	O1/O2v1_03_wbbM,O1/O2v1_05_wbbN,O1/O2v1_06_wbbO,O1/O2v1_07_kfoC	NA	-	-	-	-	-	-	-	-	-	-	-	-	-	-
SPARK_1488_C1	Klebsiella pneumoniae	K.pne	K.pne SPEC	K.pne_SC12_ST200	SC12	ST200	SCAI	water - environment	water	0	0	0	0	-	0	-	0	-	0	-	0	-	-	wzi493	KL139	none	Very high	0.9841	NA	O3b	+	Low	0.996	NA	ST200	-	-	-	-	-	-	-	-	-	-	-	-	-	-
SPARK_1488_C2	Klebsiella ornithinolytica	K.orn	K.orn SPEC	K.orn_SC65_NA	SC65	NA	SCAI	water - environment	water	1	0	2	4	ybt unknown	0	-	0	-	0	-	0	-	-	-	KL107	-+*	None	0.7878	KL107_02_cpsACP,KL107_05_wzb,KL107_06_wzc,KL107_07_wbaP,KL107_08,KL107_09,KL107_10	O1v1	-+*	None	0.7268	O1/O2v1_03_wbbM,O1/O2v1_05_wbbN,O1/O2v1_06_wbbO,O1/O2v1_07_kfoC	NA	-	-	-	-	-	-	-	-	-	Aph3''Ia;StrA	-	-	-	-
SPARK_1489_C1	Klebsiella pasteurii	K.pas	K.oxy SPEC	K.pas_SC11_NA	SC11	NA	SCAI	soil	plant	0	0	0	1	-	0	-	0	-	0	-	0	-	-	-	KL107	-+*	None	0.7704	KL107_02_cpsACP,KL107_05_wzb,KL107_06_wzc,KL107_07_wbaP,KL107_08,KL107_09,KL107_10	O1v1	-+*	Good	0.7252	O1/O2v1_03_wbbM,O1/O2v1_05_wbbN,O1/O2v1_07_kfoC	NA	-	-	-	-	-	-	-	-	-	-	-	-	-	-
SPARK_148_C1	Klebsiella pneumoniae	K.pne	K.pne SPEC	K.pne_SC201_ST2657	SC201	ST2657	SCAI	human - hospital carriage	human	0	0	1	0	-	0	-	0	-	0	-	0	-	-	wzi31	KL31	?+	Low	0.9913	NA	O3b	none	Very high	0.9948	NA	ST2657	-	-	-	-	-	-	-	-	-	-	-	-	-	-
SPARK_1490_C1	Klebsiella planticola	K.pla	K.orn SPEC	K.pla_SC7_NA	SC7	NA	SCAI	soil	plant	0	0	0	1	-	0	-	0	-	0	-	0	-	-	-	KL148	-+*	None	0.7619	KL148_02_cpsACP,KL148_09_wcuP,KL148_10,KL148_11,KL148_12_wbaZ,KL148_13_wzx,KL148_15_rmlB,KL148_16_rmlA,KL148_17_rmlD,KL148_18_rmlC	O2v1	-+*	None	0.7264	O1/O2v1_03_wbbM,O1/O2v1_05_wbbN,O1/O2v1_06_wbbO,O1/O2v1_07_kfoC	NA	-	-	-	-	-	-	-	-	-	-	-	-	-	-
SPARK_1490_C2	Klebsiella planticola	K.pla	K.orn SPEC	K.pla_SC7_NA	SC7	NA	SCAI	soil	plant	0	0	0	1	-	0	-	0	-	0	-	0	-	-	-	KL148	-+*	None	0.7619	KL148_02_cpsACP,KL148_09_wcuP,KL148_10,KL148_11,KL148_12_wbaZ,KL148_13_wzx,KL148_15_rmlB,KL148_16_rmlA,KL148_17_rmlD,KL148_18_rmlC	O2v1	-+*	None	0.7264	O1/O2v1_03_wbbM,O1/O2v1_05_wbbN,O1/O2v1_06_wbbO,O1/O2v1_07_kfoC	NA	-	-	-	-	-	-	-	-	-	-	-	-	-	-
SPARK_1490_C3	Klebsiella planticola	K.pla	K.orn SPEC	K.pla_SC27_NA	SC27	NA	SCAI	soil	plant	0	0	0	1	-	0	-	0	-	0	-	0	-	-	-	KL148	-+*	None	0.7614	KL148_02_cpsACP,KL148_09_wcuP,KL148_10,KL148_11,KL148_12_wbaZ,KL148_13_wzx,KL148_15_rmlB,KL148_16_rmlA,KL148_17_rmlD,KL148_18_rmlC	O2v1	-+*	None	0.7264	O1/O2v1_03_wbbM,O1/O2v1_05_wbbN,O1/O2v1_06_wbbO,O1/O2v1_07_kfoC	NA	-	-	-	-	-	-	-	-	-	-	-	-	-	-
SPARK_1491_C1	Klebsiella variicola subsp. variicola	K.var	K.pne SPEC	K.var_SC24_ST2362	SC24	ST2362	SCAI	soil	plant	0	0	0	0	-	0	-	0	-	0	-	0	-	-	-	KL21	*	Very high	0.9741	NA	O3/O3a	+	Good	0.9862	NA	ST2362	-	-	-	-	-	-	-	-	-	-	-	-	-	-
SPARK_1492_C1	Klebsiella ornithinolytica	K.orn	K.orn SPEC	K.orn_SC28_NA	SC28	NA	SCAI	soil	plant	1	0	0	1	ybt unknown	0	-	0	-	0	-	0	-	-	-	KL14	-+*	Good	0.8296	KL14_02_cpsACP,KL14_13	O1v1	-+*	None	0.7268	O1/O2v1_03_wbbM,O1/O2v1_05_wbbN,O1/O2v1_06_wbbO,O1/O2v1_07_kfoC	NA	-	-	-	-	-	-	-	-	-	-	-	-	-	-
SPARK_1492_C2	Klebsiella ornithinolytica	K.orn	K.orn SPEC	K.orn_SC66_NA	SC66	NA	SCAI	soil	plant	1	0	0	1	ybt unknown	0	-	0	-	0	-	0	-	-	-	KL35	-+*	Good	0.8533	KL35_02_cpsACP,KL35_10_wckL	O1v1	-+*	None	0.7271	O1/O2v1_01_wzm,O1/O2v1_03_wbbM,O1/O2v1_05_wbbN,O1/O2v1_06_wbbO,O1/O2v1_07_kfoC	NA	-	-	-	-	-	-	-	-	-	-	-	-	-	-
SPARK_1492_C3	Klebsiella ornithinolytica	K.orn	K.orn SPEC	K.orn_SC31_NA	SC31	NA	SCAI	soil	plant	1	0	0	1	ybt unknown	0	-	0	-	0	-	0	-	-	-	KL149	-+*	None	0.752	KL149_02_cpsACP,KL149_05_wzb,KL149_08,KL149_09,KL149_10_wzx,KL149_11,KL149_12,KL149_13	O2v1	-+*	None	0.727	O1/O2v1_03_wbbM,O1/O2v1_05_wbbN,O1/O2v1_06_wbbO,O1/O2v1_07_kfoC	NA	-	-	-	-	-	-	-	-	-	-	-	-	-	-
SPARK_1493_C1	Klebsiella aerogenes	K.aer	K.aer SPEC	K.aer_SC11_NA	SC11	NA	SCAI	soil	plant	0	0	0	1	-	0	-	0	-	0	-	0	-	-	-	KL65	?-+*	None	0.7277	KL65_02_cpsACP,KL65_07_wzy,KL65_08_wcuC,KL65_09_wcuE,KL65_10_wcuO,KL65_11_wbaZ,KL65_13_wzx,KL65_14_wcuN,KL65_15_wcuS,KL65_16_rmlA,KL65_17_rmlC,KL65_18_rmlD	OL102	-*	None	0.8205	OL102_05_wbbL,OL102_06_rhamnan,OL102_07_wzm,OL102_08_wzt	NA	-	-	-	-	-	-	-	-	-	-	-	-	-	-
SPARK_1494_C1	Klebsiella ornithinolytica	K.orn	K.orn SPEC	K.orn_SC1_NA	SC1	NA	SCAI	rhizosphere	plant	1	0	0	1	ybt unknown	0	-	0	-	0	-	0	-	-	-	KL126	-+*	None	0.7558	KL126_02_cpsACP,KL126_05_wzb,KL126_06_wzc,KL126_07_wbaP,KL126_08,KL126_09,KL126_11_wcpS,KL126_12_wcqP	O2v1	-+*	None	0.7274	O1/O2v1_03_wbbM,O1/O2v1_05_wbbN,O1/O2v1_06_wbbO,O1/O2v1_07_kfoC	NA	-	-	-	-	-	-	-	-	-	-	-	-	-	-
SPARK_1494_C2	Klebsiella ornithinolytica	K.orn	K.orn SPEC	K.orn_SC18_NA	SC18	NA	SCAI	rhizosphere	plant	1	0	0	1	ybt unknown	0	-	0	-	0	-	0	-	-	-	KL17	-+*	None	0.7472	KL17_02_cpsACP,KL17_05_wzb,KL17_07_wzy,KL17_08_wctR,KL17_09_wctS,KL17_10_wctT,KL17_11_wctU,KL17_12_wcaJ,KL17_13_wcmZ,KL17_14_wzx	O1/O2v1	-+*	None	0.7263	O1/O2v1_03_wbbM,O1/O2v1_05_wbbN,O1/O2v1_06_wbbO,O1/O2v1_07_kfoC	NA	-	-	-	-	-	-	-	-	-	-	-	-	-	-
SPARK_1494_C3	Klebsiella ornithinolytica	K.orn	K.orn SPEC	K.orn_SC32_NA	SC32	NA	SCAI	rhizosphere	plant	1	0	0	1	ybt unknown	0	-	0	-	0	-	0	-	-	-	KL107	-+*	None	0.7799	KL107_02_cpsACP,KL107_05_wzb,KL107_06_wzc,KL107_07_wbaP,KL107_08,KL107_09,KL107_10	O2v1	-+*	None	0.7258	O1/O2v1_03_wbbM,O1/O2v1_05_wbbN,O1/O2v1_06_wbbO,O1/O2v1_07_kfoC	NA	-	-	-	-	-	-	-	-	-	-	-	-	-	-
SPARK_1494_C4	Klebsiella quasipneumoniae subsp. similipneumoniae	K.qps	K.pne SPEC	K.qps_SC7_ST1676	SC7	ST1676	SCAI	rhizosphere	plant	0	0	1	0	-	0	-	0	-	0	-	0	-	-	-	KL139	*	Very high	0.9764	NA	O4	none	Very high	0.9965	NA	ST1676	-	-	-	-	-	-	-	-	-	-	-	-	-	-
SPARK_1495_C1	Klebsiella huaxiensis	K.hua	K.oxy SPEC	K.hua_SC1_NA	SC1	NA	SCAI	human - hospital carriage	human	0	0	0	1	-	0	-	0	-	0	-	0	-	-	-	KL46	?-+*	None	0.7468	KL46_02_cpsACP,KL46_05_wzb,KL46_06_wzc,KL46_07_wcaJ,KL46_08_wcuD,KL46_09_wzy,KL46_10_wcuC,KL46_11_wcuI,KL46_12_wcuF,KL46_13_wcuV,KL46_14_wclT,KL46_15_wzx,KL46_16_wckQ	O5	?-*	Good	0.8124	O5_08_wbdC	NA	-	-	-	-	-	-	-	-	-	-	-	-	-	-
SPARK_1496_C1	Klebsiella ornithinolytica	K.orn	K.orn SPEC	K.orn_SC19_NA	SC19	NA	SCAI	human - hospital carriage	human	1	0	0	1	ybt unknown	0	-	0	-	0	-	0	-	-	-	KL107	-+*	None	0.7781	KL107_02_cpsACP,KL107_05_wzb,KL107_06_wzc,KL107_07_wbaP,KL107_08,KL107_09,KL107_10	O1v1	-+*	None	0.7268	O1/O2v1_03_wbbM,O1/O2v1_05_wbbN,O1/O2v1_06_wbbO,O1/O2v1_07_kfoC	NA	-	-	-	-	-	-	-	-	-	-	-	-	-	-
SPARK_1497_C1	Klebsiella aerogenes	K.aer	K.aer SPEC	K.aer_SC36_NA	SC36	NA	SCAI	rhizosphere	plant	0	0	0	1	-	0	-	0	-	0	-	0	-	-	-	KL107	?-+*	None	0.7332	KL107_02_cpsACP,KL107_05_wzb,KL107_06_wzc,KL107_07_wbaP,KL107_08,KL107_09,KL107_10,KL107_12,KL107_13,KL107_14,KL107_15	O2v1	?-*	None	0.6996	O1/O2v1_02_wzt,O1/O2v1_03_wbbM,O1/O2v1_04_glf,O1/O2v1_05_wbbN,O1/O2v1_06_wbbO,O1/O2v1_07_kfoC	NA	-	-	-	-	-	-	-	-	-	-	-	-	-	-
SPARK_1498_C1	Klebsiella ornithinolytica	K.orn	K.orn SPEC	K.orn_SC18_NA	SC18	NA	SCAI	rhizosphere	plant	1	0	0	1	ybt unknown	0	-	0	-	0	-	0	-	-	-	KL14	-+*	Good	0.8309	KL14_02_cpsACP,KL14_13	O1v1	-+*	None	0.7259	O1/O2v1_03_wbbM,O1/O2v1_05_wbbN,O1/O2v1_06_wbbO,O1/O2v1_07_kfoC	NA	-	-	-	-	-	-	-	-	-	-	-	-	-	-
SPARK_1499_C1	Klebsiella grimontii	K.gri	K.oxy SPEC	K.gri_SC7_NA	SC7	NA	SCAI	water - environment	water	0	0	0	1	-	0	-	0	-	0	-	0	-	-	-	KL107	-+*	None	0.7709	KL107_02_cpsACP,KL107_05_wzb,KL107_06_wzc,KL107_07_wbaP,KL107_08,KL107_09,KL107_10	O1v1	-+*	Good	0.7226	O1/O2v1_03_wbbM,O1/O2v1_05_wbbN,O1/O2v1_07_kfoC	NA	-	-	-	-	-	-	-	-	-	-	-	-	-	-
SPARK_149_C1	Klebsiella pneumoniae	K.pne	K.pne SPEC	K.pne_SC2_ST17	SC2	ST20	SCAI	human - hospital carriage	human	1	0	1	2	ybt 14; ICEKp5	135-3LV	-	0	-	0	-	0	-	-	wzi84	KL28	none	Very high	0.9918	NA	O1v2	none	Very high	0.9838	NA	ST20	-	-	-	-	-	-	-	-	-	StrA;StrB	-	-	-	-
SPARK_14_C1	Klebsiella oxytoca	K.oxy	K.oxy SPEC	K.oxy_SC20_NA	SC20	NA	SCAI	human - hospital carriage	human	0	0	0	1	-	0	-	0	-	0	-	0	-	-	-	KL27	?-+*	None	0.7915	KL27_02_cpsACP,KL27_08_wckI,KL27_09_wckS,KL27_10_wckR,KL27_13_wckQ,KL27_15_wctE,KL27_16_wctF	O5	*	High	0.816	NA	NA	-	-	-	-	-	-	-	-	-	-	-	-	-	-
SPARK_1500_C1	Klebsiella ornithinolytica	K.orn	K.orn SPEC	K.orn_SC67_NA	SC67	NA	SCAI	water - environment	water	1	0	0	1	ybt unknown	0	-	0	-	0	-	0	-	-	-	KL70	-+*	None	0.7635	KL70_02_cpsACP,KL70_08_wcuF,KL70_09_wcmY,KL70_11_wclR,KL70_12_wcuT,KL70_14_wcuN,KL70_15_wcuC	O2v1	-+*	None	0.7268	O1/O2v1_03_wbbM,O1/O2v1_05_wbbN,O1/O2v1_06_wbbO,O1/O2v1_07_kfoC	NA	-	-	-	-	-	-	-	-	-	-	-	-	-	-
SPARK_1501_C1	Klebsiella pneumoniae	K.pne	K.pne SPEC	K.pne_SC1_ST307	SC1	ST307	diagnostic	human - hospital disease	human	1	2	2	3	ybt 9; ICEKp3	157-2LV	-	0	-	0	-	0	-	-	wzi173	KL102	none	Very high	0.9927	NA	O2v2	none	Very high	0.9845	NA	ST307	-	-	-	-	-	-	-	-	-	-	-	-	GyrA-83I;ParC-80I	-
SPARK_1502_C1	Klebsiella pneumoniae	K.pne	K.pne SPEC	K.pne_SC1_ST307	SC1	ST307	diagnostic	human - hospital disease	human	1	2	7	12	ybt 9; ICEKp3	157-1LV	-	0	-	0	-	0	-	-	wzi173	KL102	none	Very high	0.9927	NA	O2v2	none	Very high	0.9845	NA	ST307	-	-	-	-	-	-	-	-	-	Aac3-IIa^;StrA^;StrB	-	-	GyrA-83I;ParC-80I;QnrB1?	-
SPARK_1503_C1	Klebsiella planticola	K.pla	K.orn SPEC	K.pla_SC28_NA	SC28	NA	SCAI	rhizoplane	plant	0	0	0	1	-	0	-	0	-	0	-	0	-	-	-	KL121	-+*	None	0.7273	KL121_02_cpsACP,KL121_05_wzb,KL121_07_wzx,KL121_08_wclT,KL121_09_wzy,KL121_10_wctC,KL121_11_wcqS,KL121_12_wcqT,KL121_13_wcqU,KL121_15_wcaG,KL121_16_wcaH,KL121_17_wcaI,KL121_18_wcaJ,KL121_19,KL121_20_wcsO,KL121_22_manC,KL121_23_manB	O12	-+*	Good	0.7528	O12_05_wbbL,O12_08_wbbB	NA	-	-	-	-	-	-	-	-	-	-	-	-	-	-
SPARK_1504_C2	Klebsiella pneumoniae	K.pne	K.pne SPEC	K.pne_SC5_ST661	SC5	ST1446	SCAI	rhizoplane	plant	0	1	1	0	-	0	-	0	-	0	-	0	-	-	wzi39	KL39	?-+	Good	0.9991	KL39_19_manB	O3b	?-	Good	0.997	O3b_02_manB	ST1446	-	-	-	-	-	-	-	-	-	-	-	-	-	-
SPARK_1505_C1	Klebsiella aerogenes	K.aer	K.aer SPEC	K.aer_SC19_NA	SC19	NA	SCAI	rhizoplane	plant	0	0	0	1	-	0	-	0	-	0	-	0	-	-	-	KL65	?-+*	None	0.7272	KL65_02_cpsACP,KL65_07_wzy,KL65_08_wcuC,KL65_09_wcuE,KL65_10_wcuO,KL65_11_wbaZ,KL65_13_wzx,KL65_14_wcuN,KL65_15_wcuS,KL65_16_rmlA,KL65_17_rmlC,KL65_18_rmlD	OL102	-*	None	0.8205	OL102_05_wbbL,OL102_06_rhamnan,OL102_07_wzm,OL102_08_wzt	NA	-	-	-	-	-	-	-	-	-	-	-	-	-	-
SPARK_1506_C1	Klebsiella quasipneumoniae subsp. quasipneumoniae	K.qpq	K.pne SPEC	K.qpq_SC18_ST2675-3LV	SC18	ST2675-3LV	SCAI	rhizosphere	plant	0	0	1	0	-	0	-	0	-	0	-	0	-	-	-	KL6	*	Very high	0.9516	NA	O5	none	High	0.9462	NA	ST2675-3LV	-	-	-	-	-	-	-	-	-	-	-	-	-	-
SPARK_1507_C1	Klebsiella aerogenes	K.aer	K.aer SPEC	K.aer_SC7_NA	SC7	NA	SCAI	rhizoplane	plant	0	0	0	1	-	0	-	0	-	0	-	0	-	-	-	KL107	?-+*	None	0.744	KL107_02_cpsACP,KL107_05_wzb,KL107_06_wzc,KL107_07_wbaP,KL107_08,KL107_09,KL107_10,KL107_12,KL107_13,KL107_14,KL107_15	O2v1	?-*	None	0.7078	O1/O2v1_02_wzt,O1/O2v1_03_wbbM,O1/O2v1_04_glf,O1/O2v1_05_wbbN,O1/O2v1_06_wbbO,O1/O2v1_07_kfoC	NA	-	-	-	-	-	-	-	-	-	-	-	-	-	-
SPARK_1508_C1	Klebsiella aerogenes	K.aer	K.aer SPEC	K.aer_SC15_NA	SC15	NA	SCAI	rhizosphere	plant	0	0	0	1	-	0	-	0	-	0	-	0	-	-	-	KL133	?-+*	None	0.7153	KL133_02_cpsACP,KL133_05_wzb,KL133_06_wzc,KL133_07_wzy,KL133_08_wcuD,KL133_09,KL133_10_wcuI,KL133_11_manC,KL133_12_manB,KL133_13_wbaZ,KL133_14_wcaJ,KL133_15_wcuA,KL133_16_wcaL,KL133_17_wzx	O2v1	?-*	None	0.7003	O1/O2v1_02_wzt,O1/O2v1_03_wbbM,O1/O2v1_04_glf,O1/O2v1_05_wbbN,O1/O2v1_06_wbbO,O1/O2v1_07_kfoC	NA	-	-	-	-	-	-	-	-	-	-	-	-	-	-
SPARK_1509_C1	Klebsiella planticola	K.pla	K.orn SPEC	K.pla_SC8_NA	SC8	NA	SCAI	rhizoplane	plant	0	0	0	1	-	0	-	0	-	0	-	0	-	-	-	KL6	-+*	Good	0.8831	KL6_02_cpsACP	O2v1	-+*	None	0.7277	O1/O2v1_03_wbbM,O1/O2v1_05_wbbN,O1/O2v1_06_wbbO,O1/O2v1_07_kfoC	NA	-	-	-	-	-	-	-	-	-	-	-	-	-	-
SPARK_150_C1	Klebsiella pneumoniae	K.pne	K.pne SPEC	K.pne_SC1_ST307	SC1	ST307	SCAI	human - hospital carriage	human	0	1	7	11	-	0	-	0	-	0	-	0	-	-	wzi173	KL102	none	Very high	0.9927	NA	O2v2	none	Very high	0.9845	NA	ST307	-	-	-	-	-	-	-	-	-	Aac3-IIa^;StrA^;StrB	-	-	GyrA-83I;ParC-80I;QnrB1?	-
SPARK_1510_C1	Klebsiella aerogenes	K.aer	K.aer SPEC	K.aer_SC20_NA	SC20	NA	SCAI	rhizosphere	plant	0	0	0	1	-	0	-	0	-	0	-	0	-	-	-	KL68	?-+*	None	0.7852	KL68_02_cpsACP,KL68_09_wclV,KL68_10_wckX,KL68_11_wckW,KL68_16_wcuC	O3/O3a	none	Very high	0.9508	NA	NA	-	-	-	-	-	-	-	-	-	-	-	-	-	-
SPARK_1511_C1	Klebsiella pneumoniae	K.pne	K.pne SPEC	K.pne_SC8_ST29	SC8	ST29	SCAI	cat	other mammals	0	0	0	0	-	0	-	0	-	0	-	0	-	-	wzi85	KL30	?-+*	Good	0.9656	KL30_15_wcuG	O1v2	none	Very high	0.994	NA	ST29	-	-	-	-	-	-	-	-	-	-	-	-	-	-
SPARK_1511_C2	Klebsiella pneumoniae	K.pne	K.pne SPEC	K.pne_SC8_ST29	SC8	ST29	SCAI	cat	other mammals	0	0	0	0	-	0	-	0	-	0	-	0	-	-	wzi85	KL30	?-+*	Good	0.9656	KL30_15_wcuG	O1v2	none	Very high	0.994	NA	ST29	-	-	-	-	-	-	-	-	-	-	-	-	-	-
SPARK_1512_C1	Klebsiella oxytoca	K.oxy	K.oxy SPEC	K.oxy_SC9_NA	SC9	NA	SCAI	human - hospital carriage	human	0	0	0	1	-	0	-	0	-	0	-	0	-	-	-	KL107	?-+*	None	0.7599	KL107_02_cpsACP,KL107_05_wzb,KL107_06_wzc,KL107_07_wbaP,KL107_08,KL107_09,KL107_10	OL104	+	None	0.9887	NA	NA	-	-	-	-	-	-	-	-	-	-	-	-	-	-
SPARK_1512_C2	Klebsiella oxytoca	K.oxy	K.oxy SPEC	K.oxy_SC9_NA	SC9	NA	SCAI	human - hospital carriage	human	0	0	0	1	-	0	-	0	-	0	-	0	-	-	-	KL107	?-+*	None	0.7599	KL107_02_cpsACP,KL107_05_wzb,KL107_06_wzc,KL107_07_wbaP,KL107_08,KL107_09,KL107_10	OL104	+	None	0.9901	NA	NA	-	-	-	-	-	-	-	-	-	-	-	-	-	-
SPARK_1513_C1	Klebsiella variicola subsp. variicola	K.var	K.pne SPEC	K.var_SC50_ST2295	SC50	ST2295	SCAI	human - hospital carriage	human	0	0	0	0	-	0	-	0	-	0	-	0	-	-	wzi65	KL126	+*	None	0.9523	NA	OL103	none	Very high	0.9661	NA	ST2295	-	-	-	-	-	-	-	-	-	-	-	-	-	-
SPARK_1514_C1	Klebsiella pneumoniae	K.pne	K.pne SPEC	K.pne_SC124_ST2097	SC124	ST2097	SCAI	human - hospital carriage	human	0	0	0	0	-	0	-	0	-	0	-	0	-	-	wzi31	KL31	none	Very high	0.9927	NA	O5	*	High	0.9425	NA	ST2097	-	-	-	-	-	-	-	-	-	-	-	-	-	-
SPARK_1515_C1	Klebsiella quasipneumoniae subsp. quasipneumoniae	K.qpq	K.pne SPEC	K.qpq_SC1_ST2787	SC1	ST738	SCAI	soil	plant	0	0	1	0	-	0	-	0	-	0	-	0	-	-	-	KL30	*	High	0.918	NA	O3/O3a	none	Very high	0.9604	NA	ST738	-	-	-	-	-	-	-	-	-	-	-	-	-	-
SPARK_1516_C1	Klebsiella ornithinolytica	K.orn	K.orn SPEC	K.orn_SC12_NA	SC12	NA	SCAI	water - environment	water	1	0	1	3	ybt unknown	0	-	0	-	0	-	0	-	-	-	KL120	?-+*	None	0.758	KL120_02_cpsACP,KL120_05_wzb,KL120_06_wzc,KL120_08_wctK,KL120_09_wcqM,KL120_10_wcuM,KL120_11_wcuR,KL120_12,KL120_13_wzy,KL120_14_wzx	O2v1	-+*	None	0.7267	O1/O2v1_03_wbbM,O1/O2v1_05_wbbN,O1/O2v1_06_wbbO,O1/O2v1_07_kfoC	NA	-	-	-	-	-	-	-	-	-	AadA1-pm*?;Sat-2A	-	-	-	-
SPARK_1517_C1	Klebsiella quasipneumoniae subsp. similipneumoniae	K.qps	K.pne SPEC	K.qps_SC8_ST283	SC8	ST283	diagnostic	human - hospital disease	human	0	0	0	0	-	0	-	0	-	0	-	0	-	-	wzi443	KL10	?-	Good	0.9586	KL10_15_wcsO	O5	*	High	0.9473	NA	ST283	-	-	-	-	-	-	-	-	-	-	-	-	-	-
SPARK_1519_C1	Klebsiella pneumoniae	K.pne	K.pne SPEC	K.pne_SC14_ST15	SC14	ST15	diagnostic	dog	other mammals	0	1	8	13	-	0	-	0	-	0	-	0	-	-	wzi19	KL19	*	High	0.9491	NA	O1v2	none	Perfect	1	NA	ST15	-	-	-	-	-	-	-	-	-	Aac3-IId^;AadA2^;Aph3-Ia^;StrA;StrB	-	-	GyrA-83F;GyrA-87A;ParC-80I	-
SPARK_151_C1	Klebsiella pneumoniae	K.pne	K.pne SPEC	K.pne_SC3_ST512	SC3	ST512	SCAI	human - hospital carriage	human	1	2	5	6	ybt 9; ICEKp3	157-2LV	-	0	-	0	-	0	-	-	wzi154	KL107	none	Very high	1	NA	O2v2	none	Very high	0.9837	NA	ST512	-	-	-	-	-	-	-	-	-	Aac6-Ib;AadA2	-	-	GyrA-83I;ParC-80I	-
SPARK_1520_C1	Klebsiella variicola subsp. variicola	K.var	K.pne SPEC	K.var_SC51_ST1845	SC51	ST1845	diagnostic	cat	other mammals	1	0	1	1	ybt unknown	0	-	0	-	0	-	0	-	-	wzi320	KL61	none	Very high	0.999	NA	O3/O3a	none	Very high	0.9923	NA	ST1845	-	-	-	-	-	-	-	-	-	-	-	-	-	-
SPARK_1521_C1	Klebsiella pneumoniae	K.pne	K.pne SPEC	K.pne_SC14_ST15	SC14	ST15	diagnostic	dog	other mammals	1	1	7	11	ybt 10; ICEKp4	17	-	0	-	0	-	0	-	-	wzi93	KL112	none	Very high	0.9865	NA	O1v1	none	Very high	0.9852	NA	ST15	-	-	-	-	-	-	-	-	-	StrA^;StrB	-	-	GyrA-83F;GyrA-87A;ParC-80I;QnrB1?	-
SPARK_1522_C1	Klebsiella pneumoniae	K.pne	K.pne SPEC	K.pne_SC93_ST827	SC93	ST827	diagnostic	dog	other mammals	0	1	1	0	-	0	-	0	-	0	-	0	-	-	wzi56	KL55	*	Very high	0.9627	NA	O3b	none	Very high	0.9921	NA	ST827	-	-	-	-	-	-	-	-	-	-	-	-	-	-
SPARK_1523_C1	Klebsiella pneumoniae	K.pne	K.pne SPEC	K.pne_SC4_ST45	SC4	ST45	diagnostic	cow	other mammals	1	0	1	1	ybt 10; ICEKp4	78	-	0	-	0	-	0	-	-	wzi149	KL62	none	Very high	0.9997	NA	O2v1	none	Very high	0.9888	NA	ST45	-	-	-	-	-	-	-	-	-	-	-	-	-	-
SPARK_1524_C1	Klebsiella pneumoniae	K.pne	K.pne SPEC	K.pne_SC14_ST15	SC14	ST15	diagnostic	dog	other mammals	1	1	5	6	ybt 10; ICEKp4	17	-	0	-	0	-	0	-	-	wzi93	KL112	none	Very high	0.9865	NA	O1v1	none	Very high	0.9852	NA	ST15	-	-	-	-	-	-	-	-	-	-	-	-	GyrA-83F;GyrA-87A;ParC-80I;QnrB1?	-
SPARK_1525_C1	Klebsiella variicola subsp. variicola	K.var	K.pne SPEC	K.var_SC5_ST595	SC5	ST596-1LV	diagnostic	other birds	birds	0	0	0	0	-	0	-	0	-	0	-	0	-	-	wzi49	KL49	+	Good	0.9992	NA	O5	none	Very high	0.9956	NA	ST596-1LV	-	-	-	-	-	-	-	-	-	-	-	-	-	-
SPARK_1526_C1	Klebsiella variicola subsp. variicola	K.var	K.pne SPEC	K.var_SC25_ST2263	SC25	ST2263	diagnostic	other birds	birds	0	0	0	0	-	0	-	0	-	0	-	0	-	-	wzi251	KL16	*	Very high	0.9735	NA	O3/O3a	+	Low	0.9937	NA	ST2263	-	-	-	-	-	-	-	-	-	-	-	-	-	-
SPARK_1527_C1	Klebsiella variicola subsp. variicola	K.var	K.pne SPEC	K.var_SC25_ST2263	SC25	ST2263	diagnostic	other birds	birds	0	0	0	0	-	0	-	0	-	0	-	0	-	-	wzi251	KL16	*	Very high	0.9735	NA	O3/O3a	+	Low	0.9937	NA	ST2263	-	-	-	-	-	-	-	-	-	-	-	-	-	-
SPARK_1528_C1	Klebsiella pneumoniae	K.pne	K.pne SPEC	K.pne_SC25_ST461	SC25	ST461	diagnostic	human - hospital disease	human	0	0	0	0	-	0	-	0	-	0	-	0	-	-	wzi149	KL62	?-	Good	0.9932	KL62_12	O1v2	?-	Good	0.9848	O1/O2v2_06_wbbO	ST461	-	-	-	-	-	-	-	-	-	-	-	-	-	-
SPARK_1529_C1	Klebsiella pneumoniae	K.pne	K.pne SPEC	K.pne_SC202_ST2411	SC202	ST2411	diagnostic	human - hospital disease	human	1	0	0	0	ybt 10; ICEKp4	84-3LV	-	0	-	0	-	0	-	-	wzi31	KL31	?-+	Good	0.9939	KL31_19_manB	O3b	?-	Good	0.9889	O3b_02_manB	ST2411	-	-	-	-	-	-	-	-	-	-	-	-	-	-
SPARK_152_C1	Klebsiella michiganensis	K.mic	K.oxy SPEC	K.mic_SC9_NA	SC9	NA	SCAI	human - hospital carriage	human	0	0	0	1	-	0	-	0	-	0	-	0	-	-	-	KL107	?-+*	None	0.7735	KL107_02_cpsACP,KL107_05_wzb,KL107_06_wzc,KL107_08,KL107_09,KL107_10	O1v1	-+*	Good	0.723	O1/O2v1_03_wbbM,O1/O2v1_05_wbbN,O1/O2v1_07_kfoC	NA	-	-	-	-	-	-	-	-	-	-	-	-	-	-
SPARK_152_C2	Klebsiella pneumoniae	K.pne	K.pne SPEC	K.pne_SC203_ST3145	SC203	ST3145	SCAI	human - hospital carriage	human	0	0	0	0	-	0	-	0	-	0	-	0	-	-	-	KL8	none	Very high	0.9891	NA	O1v2	none	Very high	0.9834	NA	ST3145	-	-	-	-	-	-	-	-	-	-	-	-	-	-
SPARK_1530_C1	Klebsiella pneumoniae	K.pne	K.pne SPEC	K.pne_SC58_ST6	SC58	ST6	diagnostic	human - hospital disease	human	1	0	1	0	ybt 14; ICEKp5	145-1LV	-	0	-	0	-	0	-	-	wzi7	KL7	none	Very high	0.9854	NA	O1v1	none	Very high	0.9862	NA	ST6	-	-	-	-	-	-	-	-	-	-	-	-	-	-
SPARK_1531_C1	Klebsiella planticola	K.pla	K.orn SPEC	K.pla_SC29_NA	SC29	NA	SCAI	water - environment	water	0	0	0	1	-	0	-	0	-	0	-	0	-	-	-	KL107	-+*	None	0.7707	KL107_02_cpsACP,KL107_05_wzb,KL107_06_wzc,KL107_07_wbaP,KL107_08,KL107_09,KL107_10	OL102	-*	None	0.8105	OL102_05_wbbL,OL102_06_rhamnan,OL102_07_wzm,OL102_08_wzt	NA	-	-	-	-	-	-	-	-	-	-	-	-	-	-
SPARK_1531_C2	Klebsiella pasteurii	K.pas	K.oxy SPEC	K.pas_SC12_NA	SC12	NA	SCAI	water - environment	water	0	0	0	1	-	0	-	0	-	0	-	0	-	-	-	KL70	+*	Good	0.9315	NA	O1v1	-+*	Good	0.724	O1/O2v1_03_wbbM,O1/O2v1_05_wbbN,O1/O2v1_07_kfoC	NA	-	-	-	-	-	-	-	-	-	-	-	-	-	-
SPARK_1532_C1	Klebsiella quasipneumoniae subsp. quasipneumoniae	K.qpq	K.pne SPEC	K.qpq_SC45_ST338-1LV	SC45	ST338-1LV	SCAI	water - environment	water	0	0	4	5	-	0	-	0	-	0	-	0	-	-	wzi123	KL136	?-+	Good	0.9991	KL136_07_wzy,KL136_18_gnd	O2v2	none	Very high	0.9853	NA	ST338-1LV	-	-	-	-	-	-	-	-	-	StrA;StrB	-	-	-	-
SPARK_1532_C2	Klebsiella quasipneumoniae subsp. quasipneumoniae	K.qpq	K.pne SPEC	K.qpq_SC45_ST338-1LV	SC45	ST338-1LV	SCAI	water - environment	water	0	0	4	5	-	0	-	0	-	0	-	0	-	-	wzi123	KL136	?-+	Good	0.9991	KL136_07_wzy,KL136_18_gnd	O2v2	none	Very high	0.9853	NA	ST338-1LV	-	-	-	-	-	-	-	-	-	StrA;StrB	-	-	-	-
SPARK_1533_C1	Klebsiella oxytoca	K.oxy	K.oxy SPEC	K.oxy_SC2_NA	SC2	NA	SCAI	water - environment	water	0	0	0	1	-	0	-	0	-	0	-	0	-	-	wzi531	KL74	?	Good	0.995	NA	OL104	?-	Good	0.9905	OL104_02_manB	NA	-	-	-	-	-	-	-	-	-	-	-	-	-	-
SPARK_1533_C2	Klebsiella pneumoniae	K.pne	K.pne SPEC	K.pne_SC204_ST1427	SC204	ST1427	SCAI	water - environment	water	0	0	2	1	-	0	-	0	-	0	-	0	-	-	wzi173	KL155	?	Good	0.978	NA	OL101	?*	Good	0.9506	NA	ST1427	-	-	-	-	-	-	-	-	-	Aac6-Ib*	-	-	-	-
SPARK_1534_C1	Klebsiella ornithinolytica	K.orn	K.orn SPEC	K.orn_SC68_NA	SC68	NA	SCAI	water - river	water	1	0	0	1	ybt unknown	0	-	0	-	0	-	0	-	-	-	KL126	-+*	None	0.7558	KL126_02_cpsACP,KL126_05_wzb,KL126_06_wzc,KL126_07_wbaP,KL126_08,KL126_09,KL126_11_wcpS,KL126_12_wcqP	O1v1	-+*	None	0.7277	O1/O2v1_03_wbbM,O1/O2v1_05_wbbN,O1/O2v1_06_wbbO,O1/O2v1_07_kfoC	NA	-	-	-	-	-	-	-	-	-	-	-	-	-	-
SPARK_1535_C1	Klebsiella pneumoniae	K.pne	K.pne SPEC	K.pne_SC205_ST276-3LV	SC205	ST276-3LV	SCAI	dog	other mammals	0	0	0	0	-	0	-	0	-	0	-	0	-	-	wzi356	KL117	none	Very high	0.9937	NA	O4	none	Very high	0.9972	NA	ST276-3LV	-	-	-	-	-	-	-	-	-	-	-	-	-	-
SPARK_1536_C1	Klebsiella pneumoniae	K.pne	K.pne SPEC	K.pne_SC7_ST36	SC7	ST36	SCAI	dog	other mammals	0	0	1	0	-	0	-	0	-	0	-	0	-	-	wzi173	KL102	none	Very high	0.9999	NA	O1v2	none	Very high	0.9843	NA	ST36	-	-	-	-	-	-	-	-	-	-	-	-	-	-
SPARK_1537_C1	Klebsiella michiganensis	K.mic	K.oxy SPEC	K.mic_SC20_NA	SC20	NA	SCAI	poultry	birds	0	0	0	1	-	0	-	0	-	0	-	0	-	-	-	KL66	?-+	Good	0.9998	KL66_20_ugd	O1v1	-+*	Good	0.7236	O1/O2v1_03_wbbM,O1/O2v1_05_wbbN,O1/O2v1_07_kfoC	NA	-	-	-	-	-	-	-	-	-	-	-	-	-	-
SPARK_1538_C1	Klebsiella michiganensis	K.mic	K.oxy SPEC	K.mic_SC20_NA	SC20	NA	SCAI	poultry	birds	0	0	0	1	-	0	-	0	-	0	-	0	-	-	-	KL66	?-+	Good	0.9998	KL66_20_ugd	O1v1	-+*	Good	0.7236	O1/O2v1_03_wbbM,O1/O2v1_05_wbbN,O1/O2v1_07_kfoC	NA	-	-	-	-	-	-	-	-	-	-	-	-	-	-
SPARK_1539_C2	Klebsiella ornithinolytica	K.orn	K.orn SPEC	K.orn_SC69_NA	SC69	NA	SCAI	human - community carriage	human	1	0	0	1	ybt unknown	0	-	0	-	0	-	0	-	-	-	KL66	?-+*	None	0.7877	KL66_02_cpsACP,KL66_08_wcuI,KL66_10_wckC,KL66_11_wcuD,KL66_12,KL66_16_wcqF,KL66_20_ugd	O2v1	-+*	None	0.7274	O1/O2v1_03_wbbM,O1/O2v1_05_wbbN,O1/O2v1_06_wbbO,O1/O2v1_07_kfoC	NA	-	-	-	-	-	-	-	-	-	-	-	-	-	-
SPARK_153_C1	Klebsiella pneumoniae	K.pne	K.pne SPEC	K.pne_SC41_ST3656	SC41	ST784	SCAI	human - hospital carriage	human	0	0	2	2	-	0	-	0	-	0	-	0	-	-	wzi118	KL146	*	Very high	0.9516	NA	O1v2	none	Very high	0.9837	NA	ST784	-	-	-	-	-	-	-	-	-	StrA;StrB	-	-	-	-
SPARK_1540_C1	Klebsiella pneumoniae	K.pne	K.pne SPEC	K.pne_SC7_ST36	SC7	ST36	SCAI	human - community carriage	human	0	0	1	0	-	0	-	0	-	0	-	0	-	-	wzi173	KL102	none	Very high	0.9999	NA	O1v2	none	Very high	0.9843	NA	ST36	-	-	-	-	-	-	-	-	-	-	-	-	-	-
SPARK_1541_C1	Klebsiella planticola	K.pla	K.orn SPEC	K.pla_SC2_NA	SC2	NA	SCAI	human - community carriage	human	0	0	0	1	-	0	-	0	-	0	-	0	-	-	-	KL155	-+*	None	0.7522	KL155_02_cpsACP,KL155_05_wzb,KL155_06_wzc,KL155_07_wcaJ,KL155_08,KL155_09_epsH_1,KL155_10,KL155_11,KL155_12,KL155_13_wzy,KL155_14_epsH_2,KL155_15_wzx	OL102	-*	None	0.8106	OL102_05_wbbL,OL102_06_rhamnan,OL102_07_wzm,OL102_08_wzt	NA	-	-	-	-	-	-	-	-	-	-	-	-	-	-
SPARK_1542_C1	Klebsiella oxytoca	K.oxy	K.oxy SPEC	K.oxy_SC2_NA	SC2	NA	SCAI	human - hospital carriage	human	0	0	0	1	-	0	-	0	-	0	-	0	-	-	wzi531	KL74	?	Good	0.9945	NA	OL104	?	Good	0.993	NA	NA	-	-	-	-	-	-	-	-	-	-	-	-	-	-
SPARK_1543_C1	Klebsiella planticola	K.pla	K.orn SPEC	K.pla_SC30_NA	SC30	NA	SCAI	human - hospital carriage	human	0	0	0	1	-	0	-	0	-	0	-	0	-	-	-	KL32	+*	Good	0.9764	NA	OL102	-*	None	0.8108	OL102_05_wbbL,OL102_06_rhamnan,OL102_07_wzm,OL102_08_wzt	NA	-	-	-	-	-	-	-	-	-	-	-	-	-	-
SPARK_1544_C1	Klebsiella michiganensis	K.mic	K.oxy SPEC	K.mic_SC8_NA	SC8	NA	SCAI	human - hospital carriage	human	0	0	1	2	-	0	-	0	-	0	-	0	-	-	-	KL74	*	High	0.9352	NA	O1v1	?-+*	Good	0.7221	O1/O2v1_03_wbbM,O1/O2v1_05_wbbN,O1/O2v1_07_kfoC	NA	-	-	-	-	-	-	-	-	-	Aph3''Ia*	-	-	-	-
SPARK_1546_C1	Klebsiella pneumoniae	K.pne	K.pne SPEC	K.pne_SC71_ST514	SC71	ST514	diagnostic	human - hospital disease	human	1	0	0	0	ybt 16; ICEKp12	277-2LV	-	0	-	0	-	0	-	-	wzi433	KL35	none	Very high	0.9933	NA	O1v1	none	Very high	0.9806	NA	ST514	-	-	-	-	-	-	-	-	-	-	-	-	-	-
SPARK_1547_C1	Klebsiella pneumoniae	K.pne	K.pne SPEC	K.pne_SC18_ST219	SC18	ST219	diagnostic	human - hospital disease	human	1	1	2	1	ybt 14; ICEKp5?	131-4LV	-	0	-	0	-	0	-	-	wzi177	KL114	none	Very high	0.9978	NA	O1v1	none	Very high	0.9855	NA	ST219	-	-	-	-	-	-	-	-	-	-	-	-	-	-
SPARK_1548_C1	Klebsiella pneumoniae	K.pne	K.pne SPEC	K.pne_SC3_ST512	SC3	ST512	diagnostic	human - hospital carriage	human	1	2	4	4	ybt 9; ICEKp3	157-1LV	-	0	-	0	-	0	-	-	wzi154	KL107	none	Very high	1	NA	O2v2	none	Very high	0.9837	NA	ST512	-	-	-	-	-	-	-	-	-	Aac6-Ib	-	-	GyrA-83I;ParC-80I	-
SPARK_1549_C1	Klebsiella michiganensis	K.mic	K.oxy SPEC	K.mic_SC20_NA	SC20	NA	SCAI	poultry	birds	0	0	0	1	-	0	-	0	-	0	-	0	-	-	-	KL66	?-+	Good	0.9998	KL66_20_ugd	O1v1	-+*	Good	0.7236	O1/O2v1_03_wbbM,O1/O2v1_05_wbbN,O1/O2v1_07_kfoC	NA	-	-	-	-	-	-	-	-	-	-	-	-	-	-
SPARK_154_C1	Klebsiella oxytoca	K.oxy	K.oxy SPEC	K.oxy_SC5_NA	SC5	NA	SCAI	human - hospital carriage	human	0	0	0	1	-	0	-	0	-	0	-	0	-	-	-	KL55	?-+*	None	0.7377	KL55_02_cpsACP,KL55_05_wzb,KL55_06_wzc,KL55_07_wcaA,KL55_08_wcaJ,KL55_09_wcpH,KL55_10_wcpI,KL55_11_wzy,KL55_12_wcpJ,KL55_13_wzx,KL55_14	O5	*	High	0.8155	NA	NA	-	-	-	-	-	-	-	-	-	-	-	-	-	-
SPARK_154_C2	Klebsiella oxytoca	K.oxy	K.oxy SPEC	K.oxy_SC5_NA	SC5	NA	SCAI	human - hospital carriage	human	0	0	0	1	-	0	-	0	-	0	-	0	-	-	-	KL55	?-+*	None	0.7377	KL55_02_cpsACP,KL55_05_wzb,KL55_06_wzc,KL55_07_wcaA,KL55_08_wcaJ,KL55_09_wcpH,KL55_10_wcpI,KL55_11_wzy,KL55_12_wcpJ,KL55_13_wzx,KL55_14	O5	*	High	0.8155	NA	NA	-	-	-	-	-	-	-	-	-	-	-	-	-	-
SPARK_1550_C1	Klebsiella michiganensis	K.mic	K.oxy SPEC	K.mic_SC20_NA	SC20	NA	SCAI	poultry	birds	0	0	0	1	-	0	-	0	-	0	-	0	-	-	-	KL66	?-+	Good	0.9998	KL66_20_ugd	O1v1	-+*	Good	0.7236	O1/O2v1_03_wbbM,O1/O2v1_05_wbbN,O1/O2v1_07_kfoC	NA	-	-	-	-	-	-	-	-	-	-	-	-	-	-
SPARK_1551_C1	Klebsiella pneumoniae	K.pne	K.pne SPEC	K.pne_SC2_ST17	SC2	ST20	SCAI	human - community carriage	human	0	0	1	2	-	0	-	0	-	0	-	0	-	-	wzi38	KL38	none	Very high	0.9824	NA	O1v1	none	Very high	0.9828	NA	ST20	-	-	-	-	-	-	-	-	-	StrA;StrB	-	-	-	-
SPARK_1552_C1	Klebsiella pneumoniae	K.pne	K.pne SPEC	K.pne_SC2_ST17	SC2	ST20	SCAI	human - community carriage	human	1	0	0	0	ybt 14; ICEKp5	135	-	0	-	0	-	0	-	-	wzi84	KL28	none	Very high	0.9917	NA	O1v2	none	Very high	0.9839	NA	ST20	-	-	-	-	-	-	-	-	-	-	-	-	-	-
SPARK_1553_C1	Klebsiella variicola subsp. variicola	K.var	K.pne SPEC	K.var_SC134_ST533	SC134	ST533	SCAI	human - community carriage	human	0	0	0	0	-	0	-	0	-	0	-	0	-	-	wzi389	KL64	?*	Good	0.9337	NA	O5	none	Very high	0.9949	NA	ST533	-	-	-	-	-	-	-	-	-	-	-	-	-	-
SPARK_1554_C1	Klebsiella ornithinolytica	K.orn	K.orn SPEC	K.orn_SC33_NA	SC33	NA	SCAI	human - community carriage	human	1	0	0	1	ybt unknown	0	-	0	-	0	-	0	-	-	-	KL107	-+*	None	0.7797	KL107_02_cpsACP,KL107_05_wzb,KL107_06_wzc,KL107_08,KL107_09,KL107_10	O2v1	-+*	None	0.7262	O1/O2v1_03_wbbM,O1/O2v1_05_wbbN,O1/O2v1_06_wbbO,O1/O2v1_07_kfoC	NA	-	-	-	-	-	-	-	-	-	-	-	-	-	-
SPARK_1556_C1	Klebsiella pneumoniae	K.pne	K.pne SPEC	K.pne_SC206_ST160	SC206	ST160	SCAI	human - community carriage	human	1	1	1	0	ybt 8; ICEKp9	168-4LV	-	0	-	0	-	0	-	-	wzi149	KL62	none	Very high	0.9983	NA	O2v1	none	Very high	0.9886	NA	ST160	-	-	-	-	-	-	-	-	-	-	-	-	-	-
SPARK_1557_C1	Klebsiella ornithinolytica	K.orn	K.orn SPEC	K.orn_SC9_NA	SC9	NA	SCAI	dog	other mammals	0	0	0	1	-	0	-	0	-	0	-	0	-	-	-	KL61	-+*	Good	0.8864	KL61_02_cpsACP	O1v1	-+*	None	0.7263	O1/O2v1_03_wbbM,O1/O2v1_05_wbbN,O1/O2v1_06_wbbO,O1/O2v1_07_kfoC	NA	-	-	-	-	-	-	-	-	-	-	-	-	-	-
SPARK_1558_C2	Klebsiella ornithinolytica	K.orn	K.orn SPEC	K.orn_SC70_NA	SC70	NA	SCAI	water - environment	water	1	0	0	1	ybt unknown	0	-	0	-	0	-	0	-	-	-	KL107	-+*	None	0.7755	KL107_02_cpsACP,KL107_05_wzb,KL107_06_wzc,KL107_07_wbaP,KL107_08,KL107_09,KL107_10	O2v1	-+*	None	0.7274	O1/O2v1_03_wbbM,O1/O2v1_05_wbbN,O1/O2v1_06_wbbO,O1/O2v1_07_kfoC	NA	-	-	-	-	-	-	-	-	-	-	-	-	-	-
SPARK_1559_C1	Klebsiella variicola subsp. variicola	K.var	K.pne SPEC	K.var_SC1_ST1562	SC1	ST454	SCAI	water - environment	water	0	0	0	0	-	0	-	0	-	0	-	0	-	-	wzi198	KL67	*	Very high	0.9767	NA	OL103	none	Very high	0.9897	NA	ST454	-	-	-	-	-	-	-	-	-	-	-	-	-	-
SPARK_155_C1	Klebsiella ornithinolytica	K.orn	K.orn SPEC	K.orn_SC71_NA	SC71	NA	SCAI	human - hospital carriage	human	1	0	0	1	ybt unknown	0	-	0	-	0	-	0	-	-	-	KL11	-+*	Good	0.8529	KL11_02_cpsACP	O12	-+*	Good	0.7533	O12_05_wbbL,O12_08_wbbB	NA	-	-	-	-	-	-	-	-	-	-	-	-	-	-
SPARK_155_C2	Klebsiella ornithinolytica	K.orn	K.orn SPEC	K.orn_SC34_NA	SC34	NA	SCAI	human - hospital carriage	human	1	0	0	1	ybt unknown	0	-	0	-	0	-	0	-	-	-	KL50	?-+*	None	0.7464	KL50_02_cpsACP,KL50_07_wcuU,KL50_08_wcuH,KL50_09_wzx,KL50_10	O2v1	-+*	None	0.7261	O1/O2v1_03_wbbM,O1/O2v1_05_wbbN,O1/O2v1_06_wbbO,O1/O2v1_07_kfoC	NA	-	-	-	-	-	-	-	-	-	-	-	-	-	-
SPARK_1561_C1	Klebsiella ornithinolytica	K.orn	K.orn SPEC	K.orn_SC72_NA	SC72	NA	SCAI	water - environment	water	1	0	0	1	ybt unknown	0	-	0	-	0	-	0	-	-	-	KL14	-+*	Good	0.8297	KL14_02_cpsACP,KL14_13	O2v1	-+*	None	0.7254	O1/O2v1_03_wbbM,O1/O2v1_05_wbbN,O1/O2v1_06_wbbO,O1/O2v1_07_kfoC	NA	-	-	-	-	-	-	-	-	-	-	-	-	-	-
SPARK_1561_C2	Klebsiella ornithinolytica	K.orn	K.orn SPEC	K.orn_SC73_NA	SC73	NA	SCAI	water - environment	water	1	0	0	1	ybt unknown	0	-	0	-	0	-	0	-	-	-	KL161	?-+*	None	0.7518	KL161_02_cpsACP,KL161_05_wzb,KL161_06_wzc,KL161_08,KL161_09_rmlB,KL161_10_rmlA,KL161_11_rmlC,KL161_12_rmlD,KL161_13_wcuP,KL161_14,KL161_15,KL161_16_wzx	O2v1	-+*	None	0.7276	O1/O2v1_03_wbbM,O1/O2v1_05_wbbN,O1/O2v1_06_wbbO,O1/O2v1_07_kfoC	NA	-	-	-	-	-	-	-	-	-	-	-	-	-	-
SPARK_1562_C1	Klebsiella ornithinolytica	K.orn	K.orn SPEC	K.orn_SC74_NA	SC74	NA	SCAI	water - environment	water	1	0	0	1	ybt unknown	0	-	0	-	0	-	0	-	-	-	KL17	?-*	None	0.7682	KL17_02_cpsACP,KL17_05_wzb,KL17_06_wzc,KL17_07_wzy,KL17_08_wctR,KL17_09_wctS,KL17_10_wctT,KL17_11_wctU,KL17_12_wcaJ,KL17_13_wcmZ,KL17_14_wzx	O2v1	-+*	None	0.7268	O1/O2v1_03_wbbM,O1/O2v1_05_wbbN,O1/O2v1_06_wbbO,O1/O2v1_07_kfoC	NA	-	-	-	-	-	-	-	-	-	-	-	-	-	-
SPARK_1562_C2	Klebsiella pneumoniae	K.pne	K.pne SPEC	K.pne_SC120_ST215	SC120	ST215	SCAI	water - environment	water	0	0	4	3	-	0	-	0	-	0	-	0	-	-	wzi247	KL16	?-	Good	0.9999	KL16_17_wcaJ	O1v1	none	Very high	0.9895	NA	ST215	-	-	-	-	-	-	-	-	-	AadA1-pm*?	-	-	-	-
SPARK_1563_C1	Klebsiella ornithinolytica	K.orn	K.orn SPEC	K.orn_SC1_NA	SC1	NA	SCAI	water - environment	water	0	0	0	1	-	0	-	0	-	0	-	0	-	-	-	KL69	?-+*	None	0.775	KL69_02_cpsACP,KL69_07_wcuL,KL69_09_wcuD,KL69_10_wzy,KL69_11_wckP,KL69_12_wckO,KL69_13_wckN,KL69_14,KL69_15_wcuG,KL69_20_wcql	O2v1	-+*	None	0.7264	O1/O2v1_03_wbbM,O1/O2v1_05_wbbN,O1/O2v1_06_wbbO,O1/O2v1_07_kfoC	NA	-	-	-	-	-	-	-	-	-	-	-	-	-	-
SPARK_1564_C1	Klebsiella ornithinolytica	K.orn	K.orn SPEC	K.orn_SC4_NA	SC4	NA	SCAI	endophytes	plant	1	0	0	1	ybt unknown	0	-	0	-	0	-	0	-	-	-	KL108	-+*	None	0.7516	KL108_02_cpsACP,KL108_05_wzb,KL108_06_wzc,KL108_07_wzxC,KL108_08,KL108_09,KL108_10,KL108_11,KL108_12,KL108_13,KL108_15_wcaG,KL108_16,KL108_17_wcaI,KL108_18_rfbp,KL108_19_wcaM	O2v1	-+*	None	0.7268	O1/O2v1_03_wbbM,O1/O2v1_05_wbbN,O1/O2v1_06_wbbO,O1/O2v1_07_kfoC	NA	-	-	-	-	-	-	-	-	-	-	-	-	-	-
SPARK_1565_C1	Klebsiella oxytoca	K.oxy	K.oxy SPEC	K.oxy_SC2_NA	SC2	NA	SCAI	epiphytes	plant	0	0	0	1	-	0	-	0	-	0	-	0	-	-	wzi531	KL74	?	Good	0.9935	NA	OL104	none	Very high	0.9916	NA	NA	-	-	-	-	-	-	-	-	-	-	-	-	-	-
SPARK_1565_C2	Klebsiella ornithinolytica	K.orn	K.orn SPEC	K.orn_SC4_NA	SC4	NA	SCAI	epiphytes	plant	1	0	0	1	ybt unknown	0	-	0	-	0	-	0	-	-	-	KL108	-+*	None	0.7516	KL108_02_cpsACP,KL108_05_wzb,KL108_06_wzc,KL108_07_wzxC,KL108_08,KL108_09,KL108_10,KL108_11,KL108_12,KL108_13,KL108_15_wcaG,KL108_16,KL108_17_wcaI,KL108_18_rfbp,KL108_19_wcaM	O2v1	-+*	None	0.7268	O1/O2v1_03_wbbM,O1/O2v1_05_wbbN,O1/O2v1_06_wbbO,O1/O2v1_07_kfoC	NA	-	-	-	-	-	-	-	-	-	-	-	-	-	-
SPARK_1566_C1	Klebsiella pneumoniae	K.pne	K.pne SPEC	K.pne_SC207_ST24	SC207	ST24	SCAI	other mammals	other mammals	1	0	1	0	ybt 4; plasmid	221-3LV	-	0	-	0	-	0	-	-	wzi119	KL25	-	High	0.9841	KL25_09_wfeD	O1v1	none	Very high	0.981	NA	ST24	-	-	-	-	-	-	-	-	-	-	-	-	-	-
SPARK_1567_C1	Klebsiella pneumoniae	K.pne	K.pne SPEC	K.pne_SC6_ST37	SC6	ST37	SCAI	water - farm	water	0	0	1	0	-	0	-	0	-	0	-	0	-	-	wzi12	KL12	none	Very high	0.9997	NA	OL103	+*	None	0.9451	NA	ST37	-	-	-	-	-	-	-	-	-	-	-	-	-	-
SPARK_1568_C1	Klebsiella pneumoniae	K.pne	K.pne SPEC	K.pne_SC5_ST661	SC5	ST3655	SCAI	human - hospital disease	human	0	1	1	0	-	0	-	0	-	0	-	0	-	-	wzi373	KL140	none	Very high	0.9999	NA	O2v2	none	Very high	0.9845	NA	ST3655	-	-	-	-	-	-	-	-	-	-	-	-	-	-
SPARK_156_C1	Klebsiella variicola subsp. variicola	K.var	K.pne SPEC	K.var_SC7_ST2468-1LV	SC7	ST2468-1LV	SCAI	human - hospital carriage	human	0	0	0	0	-	0	-	0	-	0	-	0	-	-	-	KL49	+	Good	0.9891	NA	O3/O3a	+	Low	0.9916	NA	ST2468-1LV	-	-	-	-	-	-	-	-	-	-	-	-	-	-
SPARK_1570_C1	Klebsiella pneumoniae	K.pne	K.pne SPEC	K.pne_SC48_ST163	SC48	ST163	SCAI	human - hospital disease	human	0	0	1	1	-	0	-	0	-	0	-	0	-	-	wzi84	KL28	none	Very high	0.9919	NA	O1/O2v2	?-	Good	0.9948	O1/O2v2_04_glf	ST163	-	-	-	-	-	-	-	-	-	-	-	-	Qnr-S1	-
SPARK_1571_C1	Klebsiella grimontii	K.gri	K.oxy SPEC	K.gri_SC26_NA	SC26	NA	SCAI	pig	other mammals	0	0	0	1	-	0	-	0	-	0	-	0	-	-	-	KL70	+	Good	0.9689	NA	O1v1	-+*	Good	0.7228	O1/O2v1_03_wbbM,O1/O2v1_05_wbbN,O1/O2v1_07_kfoC	NA	-	-	-	-	-	-	-	-	-	-	-	-	-	-
SPARK_1571_C2	Klebsiella pneumoniae	K.pne	K.pne SPEC	K.pne_SC125_ST1832	SC125	ST1832	SCAI	pig	other mammals	0	0	1	0	-	0	-	0	-	0	-	0	-	-	wzi42	KL42	none	Very high	0.9981	NA	O4	none	Very high	0.9995	NA	ST1832	-	-	-	-	-	-	-	-	-	-	-	-	-	-
SPARK_1573_C1	Klebsiella pneumoniae	K.pne	K.pne SPEC	K.pne_SC94_ST133	SC94	ST133	diagnostic	human - hospital disease	human	0	0	1	0	-	0	-	0	-	0	-	0	-	-	wzi74	KL103	*	Very high	0.967	NA	O1/O2v1	?-	Good	0.9858	O1/O2v1_06_wbbO	ST133	-	-	-	-	-	-	-	-	-	-	-	-	-	-
SPARK_1574_C1	Klebsiella pneumoniae	K.pne	K.pne SPEC	K.pne_SC95_ST1189	SC95	ST1189	diagnostic	human - hospital disease	human	0	0	1	0	-	0	-	0	-	0	-	0	-	-	wzi84	KL28	none	Very high	0.994	NA	O2v1	none	Very high	0.9885	NA	ST1189	-	-	-	-	-	-	-	-	-	-	-	-	-	-
SPARK_1576_C1	Klebsiella pneumoniae	K.pne	K.pne SPEC	K.pne_SC36_ST104	SC36	ST104	diagnostic	human - hospital disease	human	1	0	1	0	ybt 9; ICEKp3	183	-	0	-	0	-	0	-	-	wzi102	KL31	?+	Good	0.9897	NA	O3b	?	Good	0.9967	NA	ST104	-	-	-	-	-	-	-	-	-	-	-	-	-	-
SPARK_1577_C1	Klebsiella pneumoniae	K.pne	K.pne SPEC	K.pne_SC4_ST45	SC4	ST45	diagnostic	human - hospital disease	human	0	0	1	0	-	0	-	0	-	0	-	0	-	-	wzi149	KL62	none	Very high	0.9997	NA	O2v1	?-	Good	0.9884	O1/O2v1_06_wbbO	ST45	-	-	-	-	-	-	-	-	-	-	-	-	-	-
SPARK_1578_C1	Klebsiella pneumoniae	K.pne	K.pne SPEC	K.pne_SC59_ST1311	SC59	ST1311	SCAI	cow	other mammals	0	0	1	0	-	0	-	0	-	0	-	0	-	-	wzi451	KL145	-+*	Good	0.9392	KL145_02_cpsACP,KL145_11_wckF	OL103	*	High	0.9455	NA	ST1311	-	-	-	-	-	-	-	-	-	-	-	-	-	-
SPARK_1579_C1	Klebsiella pneumoniae	K.pne	K.pne SPEC	K.pne_SC59_ST1311	SC59	ST1311	SCAI	cow	other mammals	0	0	1	0	-	0	-	0	-	0	-	0	-	-	wzi451	KL145	?-+*	Low	0.9334	KL145_02_cpsACP,KL145_11_wckF	OL103	*	High	0.9455	NA	ST1311	-	-	-	-	-	-	-	-	-	-	-	-	-	-
SPARK_157_C1	Klebsiella michiganensis	K.mic	K.oxy SPEC	K.mic_SC56_NA	SC56	NA	SCAI	human - hospital carriage	human	0	0	0	1	-	0	-	0	-	0	-	0	-	-	-	KL107	?-+*	None	0.7795	KL107_02_cpsACP,KL107_05_wzb,KL107_06_wzc,KL107_08,KL107_09,KL107_10	O1v1	?-+*	Good	0.7214	O1/O2v1_03_wbbM,O1/O2v1_05_wbbN,O1/O2v1_07_kfoC	NA	-	-	-	-	-	-	-	-	-	-	-	-	-	-
SPARK_1580_C1	Klebsiella pneumoniae	K.pne	K.pne SPEC	K.pne_SC9_ST3068	SC9	ST3068	SCAI	cow	other mammals	0	0	1	0	-	0	-	0	-	0	-	0	-	-	wzi216	KL119	none	Very high	0.9998	NA	O4	none	Very high	0.9999	NA	ST3068	-	-	-	-	-	-	-	-	-	-	-	-	-	-
SPARK_1581_C1	Klebsiella pneumoniae	K.pne	K.pne SPEC	K.pne_SC5_ST661	SC5	ST661	SCAI	cow	other mammals	0	1	1	0	-	0	-	0	-	0	-	0	-	-	wzi12	KL12	none	Very high	0.9906	NA	O3/O3a	none	Very high	0.9589	NA	ST661	-	-	-	-	-	-	-	-	-	-	-	-	-	-
SPARK_1582_C1	Klebsiella pneumoniae	K.pne	K.pne SPEC	K.pne_SC5_ST661	SC5	ST661	SCAI	cow	other mammals	0	1	1	0	-	0	-	0	-	0	-	0	-	-	wzi12	KL12	none	Very high	0.9906	NA	O3/O3a	none	Very high	0.9589	NA	ST661	-	-	-	-	-	-	-	-	-	-	-	-	-	-
SPARK_1583_C1	Klebsiella pneumoniae	K.pne	K.pne SPEC	K.pne_SC59_ST1311	SC59	ST1311	SCAI	cow	other mammals	0	0	1	0	-	0	-	0	-	0	-	0	-	-	wzi451	KL145	-+*	Good	0.9392	KL145_02_cpsACP,KL145_11_wckF	OL103	+*	None	0.9449	NA	ST1311	-	-	-	-	-	-	-	-	-	-	-	-	-	-
SPARK_1583_C2	Klebsiella pneumoniae	K.pne	K.pne SPEC	K.pne_SC208_ST587	SC208	ST587	SCAI	cow	other mammals	0	0	0	0	-	0	-	0	-	0	-	0	-	-	wzi27	KL27	none	Very high	0.9999	NA	O2v2	none	Very high	0.9845	NA	ST587	-	-	-	-	-	-	-	-	-	-	-	-	-	-
SPARK_1584_C1	Klebsiella pneumoniae	K.pne	K.pne SPEC	K.pne_SC59_ST1311	SC59	ST1311	SCAI	cow	other mammals	0	0	1	0	-	0	-	0	-	0	-	0	-	-	wzi451	KL145	-+*	Good	0.9391	KL145_02_cpsACP,KL145_11_wckF	OL103	*	High	0.9455	NA	ST1311	-	-	-	-	-	-	-	-	-	-	-	-	-	-
SPARK_1585_C1	Klebsiella pneumoniae	K.pne	K.pne SPEC	K.pne_SC5_ST661	SC5	ST661	SCAI	cow	other mammals	0	1	1	0	-	0	-	0	-	0	-	0	-	-	wzi12	KL12	none	Very high	0.9906	NA	O3/O3a	none	Very high	0.9589	NA	ST661	-	-	-	-	-	-	-	-	-	-	-	-	-	-
SPARK_1586_C1	Klebsiella pneumoniae	K.pne	K.pne SPEC	K.pne_SC5_ST661	SC5	ST661	SCAI	cow	other mammals	0	1	1	0	-	0	-	0	-	0	-	0	-	-	wzi12	KL12	none	Very high	0.9906	NA	O3/O3a	none	Very high	0.9589	NA	ST661	-	-	-	-	-	-	-	-	-	-	-	-	-	-
SPARK_1587_C1	Klebsiella ornithinolytica	K.orn	K.orn SPEC	K.orn_SC35_NA	SC35	NA	SCAI	cow	other mammals	1	0	0	1	ybt unknown	0	-	0	-	0	-	0	-	-	wzi511	KL45	-+*	None	0.8407	KL45_02_cpsACP,KL45_05_wzb,KL45_06_wzc	O2v1	-+*	None	0.7255	O1/O2v1_03_wbbM,O1/O2v1_05_wbbN,O1/O2v1_06_wbbO,O1/O2v1_07_kfoC	NA	-	-	-	-	-	-	-	-	-	-	-	-	-	-
SPARK_1588_C1	Klebsiella pneumoniae	K.pne	K.pne SPEC	K.pne_SC60_ST224	SC60	ST224	SCAI	cow	other mammals	0	1	1	0	-	0	-	0	-	0	-	0	-	-	wzi42	KL42	none	Very high	0.9981	NA	OL101	*	High	0.9494	NA	ST224	-	-	-	-	-	-	-	-	-	-	-	-	-	-
SPARK_1589_C1	Klebsiella pneumoniae	K.pne	K.pne SPEC	K.pne_SC60_ST224	SC60	ST224	SCAI	cow	other mammals	0	1	1	0	-	0	-	0	-	0	-	0	-	-	wzi42	KL42	none	Very high	0.9981	NA	OL101	*	High	0.9494	NA	ST224	-	-	-	-	-	-	-	-	-	-	-	-	-	-
SPARK_158_C1	Klebsiella planticola	K.pla	K.orn SPEC	K.pla_SC31_NA	SC31	NA	SCAI	human - hospital carriage	human	0	0	0	1	-	0	-	0	-	0	-	0	-	-	wzi147	KL79	+	Good	0.9998	NA	O2v1	-+*	None	0.7257	O1/O2v1_03_wbbM,O1/O2v1_05_wbbN,O1/O2v1_06_wbbO,O1/O2v1_07_kfoC	NA	-	-	-	-	-	-	-	-	-	-	-	-	-	-
SPARK_1590_C1	Klebsiella pneumoniae	K.pne	K.pne SPEC	K.pne_SC61_ST603	SC61	ST603	SCAI	cow	other mammals	0	0	1	0	-	0	-	0	-	0	-	0	-	-	wzi385	KL22	none	Very high	0.9927	NA	O3b	none	Very high	0.9921	NA	ST603	-	-	-	-	-	-	-	-	-	-	-	-	-	-
SPARK_1591_C1	Klebsiella pneumoniae	K.pne	K.pne SPEC	K.pne_SC61_ST603	SC61	ST603	SCAI	cow	other mammals	0	0	1	0	-	0	-	0	-	0	-	0	-	-	wzi385	KL22	none	Very high	0.9927	NA	O3b	none	Very high	0.9921	NA	ST603	-	-	-	-	-	-	-	-	-	-	-	-	-	-
SPARK_1592_C1	Klebsiella pneumoniae	K.pne	K.pne SPEC	K.pne_SC5_ST661	SC5	ST661	SCAI	cow	other mammals	0	1	1	0	-	0	-	0	-	0	-	0	-	-	wzi12	KL12	none	Very high	0.9906	NA	O3/O3a	none	Very high	0.9589	NA	ST661	-	-	-	-	-	-	-	-	-	-	-	-	-	-
SPARK_1593_C1	Klebsiella pneumoniae	K.pne	K.pne SPEC	K.pne_SC60_ST224	SC60	ST224	SCAI	poultry	birds	0	1	1	0	-	0	-	0	-	0	-	0	-	-	wzi42	KL42	none	Very high	0.9981	NA	OL101	*	High	0.9494	NA	ST224	-	-	-	-	-	-	-	-	-	-	-	-	-	-
SPARK_1594_C1	Klebsiella ornithinolytica	K.orn	K.orn SPEC	K.orn_SC35_NA	SC35	NA	SCAI	poultry	birds	1	0	0	1	ybt unknown	0	-	0	-	0	-	0	-	-	wzi511	KL45	-+*	None	0.8407	KL45_02_cpsACP,KL45_05_wzb,KL45_06_wzc	O2v1	-+*	None	0.7255	O1/O2v1_03_wbbM,O1/O2v1_05_wbbN,O1/O2v1_06_wbbO,O1/O2v1_07_kfoC	NA	-	-	-	-	-	-	-	-	-	-	-	-	-	-
SPARK_1594_C2	Klebsiella pneumoniae	K.pne	K.pne SPEC	K.pne_SC9_ST3068	SC9	ST3068	SCAI	poultry	birds	0	0	1	0	-	0	-	0	-	0	-	0	-	-	wzi216	KL119	none	Very high	0.9998	NA	O4	none	Very high	0.9999	NA	ST3068	-	-	-	-	-	-	-	-	-	-	-	-	-	-
SPARK_1595_C1	Klebsiella variicola subsp. variicola	K.var	K.pne SPEC	K.var_SC4_ST2594-1LV	SC4	ST2634	diagnostic	human - hospital disease	human	0	0	0	0	-	0	-	0	-	0	-	0	-	-	wzi414	KL142	*	High	0.9445	NA	O5	none	Very high	0.9937	NA	ST2634	-	-	-	-	-	-	-	-	-	-	-	-	-	-
SPARK_1596_C1	Klebsiella pneumoniae	K.pne	K.pne SPEC	K.pne_SC96_ST792	SC96	ST792-1LV	diagnostic	human - hospital disease	human	2	0	0	0	ybt 17; ICEKp10	281-3LV	clb 3	15	-	0	-	0	-	-	wzi25	KL25	none	Very high	1	NA	O3/O3a	none	Very high	0.9857	NA	ST792-1LV	-	-	-	-	-	-	-	-	-	-	-	-	-	-
SPARK_1597_C1	Klebsiella variicola subsp. variicola	K.var	K.pne SPEC	K.var_SC52_ST1208-1LV	SC52	ST1208-1LV	diagnostic	human - hospital disease	human	0	0	0	0	-	0	-	0	-	0	-	0	-	-	wzi35	KL35	*	Very high	0.9584	NA	O3/O3a	+	Low	0.9921	NA	ST1208-1LV	-	-	-	-	-	-	-	-	-	-	-	-	-	-
SPARK_1598_C1	Klebsiella pneumoniae	K.pne	K.pne SPEC	K.pne_SC3_ST512	SC3	ST512	diagnostic	human - hospital disease	human	1	3	6	4	ybt 9; ICEKp3	157-1LV	-	0	-	0	-	0	-	-	wzi154	KL107	none	Very high	1	NA	O2v2	none	Very high	0.9837	NA	ST512	-	-	-	-	-	-	-	-	-	Aac6-Ib	MgrB-60%	-	GyrA-83I;ParC-80I	-
SPARK_1599_C1	Klebsiella pneumoniae	K.pne	K.pne SPEC	K.pne_SC59_ST1311	SC59	ST1311	SCAI	poultry	birds	0	0	1	0	-	0	-	0	-	0	-	0	-	-	wzi451	KL145	-+*	Good	0.9392	KL145_02_cpsACP,KL145_11_wckF	OL103	*	High	0.9455	NA	ST1311	-	-	-	-	-	-	-	-	-	-	-	-	-	-
SPARK_159_C1	Klebsiella quasipneumoniae subsp. quasipneumoniae	K.qpq	K.pne SPEC	K.qpq_SC19_ST1040	SC19	ST1040	SCAI	human - hospital carriage	human	0	0	1	0	-	0	-	0	-	0	-	0	-	-	-	KL143	*	Very high	0.9585	NA	O3/O3a	none	Very high	0.9601	NA	ST1040	-	-	-	-	-	-	-	-	-	-	-	-	-	-
SPARK_15_C1	Klebsiella pneumoniae	K.pne	K.pne SPEC	K.pne_SC13_ST321	SC13	ST321	SCAI	human - hospital carriage	human	0	0	1	1	-	0	-	0	-	0	-	0	-	-	wzi131	KL3	?*	Good	0.9962	NA	O2v2	none	Very high	0.9852	NA	ST321	-	-	-	-	-	-	-	-	-	-	-	-	Qnr-S1	-
SPARK_1600_C1	Klebsiella pneumoniae	K.pne	K.pne SPEC	K.pne_SC60_ST224	SC60	ST224	SCAI	poultry	birds	0	1	1	0	-	0	-	0	-	0	-	0	-	-	wzi42	KL42	none	Very high	0.9981	NA	OL101	*	High	0.9494	NA	ST224	-	-	-	-	-	-	-	-	-	-	-	-	-	-
SPARK_1605_C1	Klebsiella pneumoniae	K.pne	K.pne SPEC	K.pne_SC61_ST603	SC61	ST603	SCAI	cow	other mammals	0	0	1	0	-	0	-	0	-	0	-	0	-	-	wzi385	KL22	none	Very high	0.9927	NA	O3b	none	Very high	0.9921	NA	ST603	-	-	-	-	-	-	-	-	-	-	-	-	-	-
SPARK_1607_C1	Klebsiella pneumoniae	K.pne	K.pne SPEC	K.pne_SC209_ST3659	SC209	ST3659	diagnostic	human - hospital disease	human	1	0	0	0	ybt unknown	0	-	0	-	0	-	0	-	-	wzi23	KL14	none	Very high	0.9969	NA	O3b	+	None	0.9887	NA	ST3659	-	-	-	-	-	-	-	-	-	-	-	-	-	-
SPARK_1608_C1	Klebsiella pneumoniae	K.pne	K.pne SPEC	K.pne_SC210_ST915-1LV	SC210	ST915-1LV	diagnostic	human - hospital disease	human	0	1	3	4	-	0	-	0	-	0	-	0	-	-	wzi208	KL5	*	Very high	0.9948	NA	O2v1	none	Very high	0.9824	NA	ST915-1LV	-	-	-	-	-	-	-	-	-	AadB;Aph3-Ia^	-	-	QnrB19^	-
SPARK_160_C1	Klebsiella michiganensis	K.mic	K.oxy SPEC	K.mic_SC10_NA	SC10	NA	SCAI	human - hospital carriage	human	0	0	0	1	-	0	-	0	-	0	-	0	-	-	-	KL70	+	Good	0.9976	NA	O1v1	?-+*	Good	0.7225	O1/O2v1_03_wbbM,O1/O2v1_05_wbbN,O1/O2v1_07_kfoC	NA	-	-	-	-	-	-	-	-	-	-	-	-	-	-
SPARK_1610_C1	Klebsiella pneumoniae	K.pne	K.pne SPEC	K.pne_SC66_ST253	SC66	ST253	diagnostic	human - hospital disease	human	0	0	1	1	-	0	-	0	-	0	-	0	-	-	wzi439	KL144	*	Very high	0.9643	NA	O1v1	*	High	0.9397	NA	ST253	-	-	-	-	-	-	-	-	-	-	-	-	Qnr-S1	-
SPARK_1611_C1	Klebsiella pneumoniae	K.pne	K.pne SPEC	K.pne_SC1_ST307	SC1	ST307	diagnostic	human - hospital disease	human	1	2	7	12	ybt 9; ICEKp3	157-1LV	-	0	-	0	-	0	-	-	wzi173	KL102	-	High	0.9927	KL102_07_wbaP	O2v2	none	Very high	0.9845	NA	ST307	-	-	-	-	-	-	-	-	-	Aac3-IIa^;StrA^;StrB	-	-	GyrA-83I;ParC-80I;QnrB1?	-
SPARK_1612_C1	Superficiebacter maynardsmithii	NA	NA	NA	NA	NA	SCAI	surface - environment	surface	0	0	0	0	-	0	-	0	-	0	-	0	-	-	-	KL107	?-+*	None	0.7241	KL107_02_cpsACP,KL107_03_wzi,KL107_05_wzb,KL107_06_wzc,KL107_07_wbaP,KL107_08,KL107_09,KL107_10,KL107_12,KL107_13,KL107_14,KL107_15	OL102	?-	None	0.6866	OL102_01_rfbB,OL102_02_rfbA,OL102_03_rfbD,OL102_04_rfbC,OL102_05_wbbL,OL102_06_rhamnan,OL102_07_wzm,OL102_08_wzt	NA	-	-	-	-	-	-	-	-	-	-	-	-	-	-
SPARK_1613_C1	Klebsiella ornithinolytica	K.orn	K.orn SPEC	K.orn_SC75_NA	SC75	NA	SCAI	water - environment	water	1	1	4	4	ybt unknown	0	-	0	-	0	-	0	-	-	-	KL107	-+*	None	0.7875	KL107_02_cpsACP,KL107_05_wzb,KL107_06_wzc,KL107_07_wbaP,KL107_08,KL107_09,KL107_10	O2v1	-+*	None	0.7276	O1/O2v1_03_wbbM,O1/O2v1_05_wbbN,O1/O2v1_06_wbbO,O1/O2v1_07_kfoC	NA	-	-	-	-	-	-	-	-	-	AadA1^	-	-	-	-
SPARK_1614_C1	Klebsiella planticola	K.pla	K.orn SPEC	K.pla_SC32_NA	SC32	NA	SCAI	water - environment	water	0	0	0	1	-	0	-	0	-	0	-	0	-	-	-	KL101	-+*	None	0.7319	KL101_02_cpsACP,KL101_05_wzb,KL101_06_wzc,KL101_08_wcaA,KL101_09_wcuP,KL101_10_wcuR,KL101_11,KL101_12_wzy,KL101_13_wcqP,KL101_14_wzx,KL101_15_wcuN,KL101_17_rmlB,KL101_19_rmlD,KL101_20_rmlC	O2v1	-+*	None	0.7269	O1/O2v1_03_wbbM,O1/O2v1_05_wbbN,O1/O2v1_06_wbbO,O1/O2v1_07_kfoC	NA	-	-	-	-	-	-	-	-	-	-	-	-	-	-
SPARK_1614_C2	Klebsiella grimontii	K.gri	K.oxy SPEC	K.gri_SC9_NA	SC9	NA	SCAI	water - environment	water	0	0	0	1	-	0	-	0	-	0	-	0	-	-	-	KL148	-+*	None	0.7628	KL148_02_cpsACP,KL148_08,KL148_09_wcuP,KL148_10,KL148_12_wbaZ,KL148_15_rmlB,KL148_16_rmlA,KL148_17_rmlD,KL148_18_rmlC	O1v1	-+*	Good	0.7225	O1/O2v1_03_wbbM,O1/O2v1_05_wbbN,O1/O2v1_07_kfoC	NA	-	-	-	-	-	-	-	-	-	-	-	-	-	-
SPARK_1615_C2	Klebsiella planticola	K.pla	K.orn SPEC	K.pla_SC2_NA	SC2	NA	SCAI	water - river	water	0	0	0	1	-	0	-	0	-	0	-	0	-	-	-	KL155	-+*	None	0.7521	KL155_02_cpsACP,KL155_05_wzb,KL155_06_wzc,KL155_07_wcaJ,KL155_08,KL155_09_epsH_1,KL155_10,KL155_11,KL155_12,KL155_13_wzy,KL155_14_epsH_2,KL155_15_wzx	OL102	-*	None	0.8106	OL102_05_wbbL,OL102_06_rhamnan,OL102_07_wzm,OL102_08_wzt	NA	-	-	-	-	-	-	-	-	-	-	-	-	-	-
SPARK_1616_C1	Klebsiella quasipneumoniae subsp. quasipneumoniae	K.qpq	K.pne SPEC	K.qpq_SC20_ST4208	SC20	ST4208	SCAI	water - river	water	0	0	1	0	-	0	-	0	-	0	-	0	-	-	-	KL39	*	High	0.93	NA	O5	none	High	0.9474	NA	ST4208	-	-	-	-	-	-	-	-	-	-	-	-	-	-
SPARK_1617_C1	Klebsiella oxytoca	K.oxy	K.oxy SPEC	K.oxy_SC48_NA	SC48	NA	SCAI	water - environment	water	0	0	0	1	-	0	-	0	-	0	-	0	-	-	-	KL107	?-+*	None	0.7598	KL107_02_cpsACP,KL107_05_wzb,KL107_06_wzc,KL107_07_wbaP,KL107_08,KL107_09,KL107_10	O5	*	High	0.8154	NA	NA	-	-	-	-	-	-	-	-	-	-	-	-	-	-
SPARK_1617_C2	Klebsiella aerogenes	K.aer	K.aer SPEC	K.aer_SC37_NA	SC37	NA	SCAI	water - environment	water	0	0	0	1	-	0	-	0	-	0	-	0	-	-	-	KL119	-+*	None	0.7028	KL119_02_cpsACP,KL119_05_wzb,KL119_06_wzc,KL119_07_wzy,KL119_08,KL119_09,KL119_10,KL119_11,KL119_12_wzx,KL119_13_pglJ,KL119_14,KL119_15_manC,KL119_16_manB,KL119_17_wcaJ	O2v1	-*	None	0.7149	O1/O2v1_02_wzt,O1/O2v1_03_wbbM,O1/O2v1_04_glf,O1/O2v1_05_wbbN,O1/O2v1_06_wbbO,O1/O2v1_07_kfoC	NA	-	-	-	-	-	-	-	-	-	-	-	-	-	-
SPARK_1617_C3	Klebsiella pneumoniae	K.pne	K.pne SPEC	K.pne_SC126_ST2239	SC126	ST2239	SCAI	water - environment	water	0	0	0	0	-	0	-	0	-	0	-	0	-	-	wzi19	KL51	-	High	0.9894	KL51_14_wcoZ	O12	none	Very high	0.9804	NA	ST2239	-	-	-	-	-	-	-	-	-	-	-	-	-	-
SPARK_1618_C1	Klebsiella pneumoniae	K.pne	K.pne SPEC	K.pne_SC211_ST2102-2LV	SC211	ST2102-2LV	SCAI	water - environment	water	0	0	0	0	-	0	-	0	-	0	-	0	-	-	-	KL161	?-+*	None	0.7622	KL161_02_cpsACP,KL161_05_wzb,KL161_06_wzc,KL161_08,KL161_09_rmlB,KL161_10_rmlA,KL161_11_rmlC,KL161_12_rmlD,KL161_13_wcuP,KL161_14,KL161_15,KL161_16_wzx	O2v1	-+*	None	0.7272	O1/O2v1_03_wbbM,O1/O2v1_05_wbbN,O1/O2v1_06_wbbO,O1/O2v1_07_kfoC	ST2102-2LV	-	-	-	-	-	-	-	-	-	-	-	-	-	-
SPARK_1618_C2	Klebsiella variicola subsp. variicola	K.var	K.pne SPEC	K.var_SC26_ST1469	SC26	ST1469	SCAI	water - environment	water	0	0	0	0	-	0	-	0	-	0	-	0	-	-	wzi352	KL113	none	Very high	0.9928	NA	O3/O3a	none	Very high	0.9921	NA	ST1469	-	-	-	-	-	-	-	-	-	-	-	-	-	-
SPARK_1619_C1	Klebsiella planticola	K.pla	K.orn SPEC	K.pla_SC9_NA	SC9	NA	SCAI	water - environment	water	0	0	0	1	-	0	-	0	-	0	-	0	-	-	-	KL11	-+*	Good	0.8525	KL11_02_cpsACP	O12	-+*	Good	0.7524	O12_05_wbbL,O12_08_wbbB	NA	-	-	-	-	-	-	-	-	-	-	-	-	-	-
SPARK_161_C1	Klebsiella pneumoniae	K.pne	K.pne SPEC	K.pne_SC75_ST528	SC75	ST528	SCAI	human - hospital carriage	human	1	0	1	0	ybt unknown	0	-	0	-	0	-	0	-	-	wzi26	KL46	?-+*	Good	0.9881	KL46_18_manC	O3b	?-	Good	0.9905	O3b_01_manC	ST528	-	-	-	-	-	-	-	-	-	-	-	-	-	-
SPARK_1620_C1	Klebsiella ornithinolytica	K.orn	K.orn SPEC	K.orn_SC11_NA	SC11	NA	SCAI	water - environment	water	1	0	0	1	ybt unknown	0	-	0	-	0	-	0	-	-	-	KL34	-+*	None	0.7394	KL34_02_cpsACP,KL34_06_wzc,KL34_07_wcaA,KL34_12_rmlD,KL34_13_wzy,KL34_14_wclL,KL34_15,KL34_16,KL34_17	O2v1	-+*	None	0.7266	O1/O2v1_03_wbbM,O1/O2v1_05_wbbN,O1/O2v1_06_wbbO,O1/O2v1_07_kfoC	NA	-	-	-	-	-	-	-	-	-	-	-	-	-	-
SPARK_1620_C2	Klebsiella planticola	K.pla	K.orn SPEC	K.pla_SC33_NA	SC33	NA	SCAI	water - environment	water	0	0	0	1	-	0	-	0	-	0	-	0	-	-	-	KL34	-+*	None	0.7397	KL34_02_cpsACP,KL34_06_wzc,KL34_07_wcaA,KL34_12_rmlD,KL34_13_wzy,KL34_14_wclL,KL34_15,KL34_16,KL34_17	O2v1	-+*	None	0.7245	O1/O2v1_03_wbbM,O1/O2v1_05_wbbN,O1/O2v1_06_wbbO,O1/O2v1_07_kfoC	NA	-	-	-	-	-	-	-	-	-	-	-	-	-	-
SPARK_1621_C1	Klebsiella grimontii	K.gri	K.oxy SPEC	K.gri_SC4_NA	SC4	NA	SCAI	water - environment	water	0	0	0	1	-	0	-	0	-	0	-	0	-	-	-	KL19	-+*	None	0.7909	KL19_02_cpsACP,KL19_08_wcuF,KL19_11_wctW,KL19_14	O1v1	-+*	Good	0.725	O1/O2v1_03_wbbM,O1/O2v1_05_wbbN,O1/O2v1_07_kfoC	NA	-	-	-	-	-	-	-	-	-	-	-	-	-	-
SPARK_1622_C1	Klebsiella planticola	K.pla	K.orn SPEC	K.pla_SC34_NA	SC34	NA	SCAI	water - environment	water	0	0	0	1	-	0	-	0	-	0	-	0	-	-	-	KL15	-+*	Good	0.9466	KL15_02_cpsACP	O2v1	-+*	None	0.7264	O1/O2v1_03_wbbM,O1/O2v1_05_wbbN,O1/O2v1_06_wbbO,O1/O2v1_07_kfoC	NA	-	-	-	-	-	-	-	-	-	-	-	-	-	-
SPARK_1622_C2	Klebsiella ornithinolytica	K.orn	K.orn SPEC	K.orn_SC36_NA	SC36	NA	SCAI	water - environment	water	1	0	0	1	ybt unknown	0	-	0	-	0	-	0	-	-	-	KL29	?-+*	None	0.7712	KL29_02_cpsACP,KL29_08_wcuD,KL29_09_wcuE,KL29_12_wckH,KL29_13_wzx	O2v1	-+*	None	0.7269	O1/O2v1_03_wbbM,O1/O2v1_05_wbbN,O1/O2v1_06_wbbO,O1/O2v1_07_kfoC	NA	-	-	-	-	-	-	-	-	-	-	-	-	-	-
SPARK_1622_C3	Klebsiella ornithinolytica	K.orn	K.orn SPEC	K.orn_SC1_NA	SC1	NA	SCAI	water - environment	water	1	0	0	1	ybt unknown	0	-	0	-	0	-	0	-	-	-	KL32	+	Good	0.9961	NA	O2v1	-+*	None	0.7267	O1/O2v1_03_wbbM,O1/O2v1_05_wbbN,O1/O2v1_06_wbbO,O1/O2v1_07_kfoC	NA	-	-	-	-	-	-	-	-	-	-	-	-	-	-
SPARK_1623_C1	Klebsiella ornithinolytica	K.orn	K.orn SPEC	K.orn_SC76_NA	SC76	NA	SCAI	water - environment	water	1	0	0	1	ybt unknown	0	-	0	-	0	-	0	-	-	-	KL161	-+*	None	0.7399	KL161_02_cpsACP,KL161_05_wzb,KL161_06_wzc,KL161_07_wcaJ,KL161_08,KL161_09_rmlB,KL161_11_rmlC,KL161_12_rmlD,KL161_13_wcuP,KL161_14,KL161_15,KL161_16_wzx	O2v1	-+*	None	0.7254	O1/O2v1_03_wbbM,O1/O2v1_05_wbbN,O1/O2v1_06_wbbO,O1/O2v1_07_kfoC	NA	-	-	-	-	-	-	-	-	-	-	-	-	-	-
SPARK_1623_C2	Klebsiella ornithinolytica	K.orn	K.orn SPEC	K.orn_SC2_NA	SC2	NA	SCAI	water - environment	water	1	0	0	1	ybt unknown	0	-	0	-	0	-	0	-	-	wzi546	KL45	-+*	None	0.8424	KL45_02_cpsACP,KL45_05_wzb,KL45_06_wzc	O2v1	-+*	None	0.7275	O1/O2v1_03_wbbM,O1/O2v1_05_wbbN,O1/O2v1_06_wbbO,O1/O2v1_07_kfoC	NA	-	-	-	-	-	-	-	-	-	-	-	-	-	-
SPARK_1623_C3	Klebsiella michiganensis	K.mic	K.oxy SPEC	K.mic_SC14_NA	SC14	NA	SCAI	water - environment	water	0	0	1	2	-	0	-	0	-	0	-	0	-	-	-	KL107	?-+*	None	0.7586	KL107_02_cpsACP,KL107_05_wzb,KL107_06_wzc,KL107_07_wbaP,KL107_08,KL107_09,KL107_10,KL107_12,KL107_13,KL107_14,KL107_15	O1v1	?-+*	Good	0.7214	O1/O2v1_03_wbbM,O1/O2v1_05_wbbN,O1/O2v1_07_kfoC	NA	-	-	-	-	-	-	-	-	-	Aph3''Ia*?	-	-	-	-
SPARK_1623_C4	Klebsiella grimontii	K.gri	K.oxy SPEC	K.gri_SC27_NA	SC27	NA	SCAI	water - environment	water	0	0	0	1	-	0	-	0	-	0	-	0	-	-	-	KL68	?-+*	Low	0.8883	KL68_02_cpsACP	O1v1	-+*	Good	0.7228	O1/O2v1_03_wbbM,O1/O2v1_05_wbbN,O1/O2v1_07_kfoC	NA	-	-	-	-	-	-	-	-	-	-	-	-	-	-
SPARK_1624_C1	Klebsiella aerogenes	K.aer	K.aer SPEC	K.aer_SC11_NA	SC11	NA	SCAI	water - environment	water	0	0	0	1	-	0	-	0	-	0	-	0	-	-	-	KL65	?-+*	None	0.7276	KL65_02_cpsACP,KL65_07_wzy,KL65_08_wcuC,KL65_09_wcuE,KL65_10_wcuO,KL65_11_wbaZ,KL65_13_wzx,KL65_14_wcuN,KL65_15_wcuS,KL65_16_rmlA,KL65_17_rmlC,KL65_18_rmlD	OL102	-*	None	0.8205	OL102_05_wbbL,OL102_06_rhamnan,OL102_07_wzm,OL102_08_wzt	NA	-	-	-	-	-	-	-	-	-	-	-	-	-	-
SPARK_1624_C2	Klebsiella pneumoniae	K.pne	K.pne SPEC	K.pne_SC212_ST116-2LV	SC212	ST116-2LV	SCAI	water - environment	water	0	1	1	0	-	0	-	0	-	0	-	0	-	-	-	KL133	?	Good	0.9988	NA	O2v1	none	Very high	0.9834	NA	ST116-2LV	-	-	-	-	-	-	-	-	-	-	-	-	-	-
SPARK_1625_C1	Klebsiella pneumoniae	K.pne	K.pne SPEC	K.pne_SC13_ST321	SC13	ST321	SCAI	water - environment	water	0	0	0	0	-	0	-	0	-	0	-	0	-	-	wzi131	KL3	none	Very high	0.9962	NA	O2v2	none	Very high	0.9853	NA	ST321	-	-	-	-	-	-	-	-	-	-	-	-	-	-
SPARK_1626_C2	Klebsiella pneumoniae	K.pne	K.pne SPEC	K.pne_SC19_ST187	SC19	ST2447-1LV	SCAI	water - environment	water	0	0	1	0	-	0	-	0	-	0	-	0	-	-	wzi42	KL42	none	Very high	0.9981	NA	O4	none	Very high	0.9994	NA	ST2447-1LV	-	-	-	-	-	-	-	-	-	-	-	-	-	-
SPARK_1627_C1	Klebsiella planticola	K.pla	K.orn SPEC	K.pla_SC10_NA	SC10	NA	SCAI	cow	other mammals	0	0	0	1	-	0	-	0	-	0	-	0	-	-	-	KL32	+	Good	0.9809	NA	OL102	-*	None	0.8105	OL102_05_wbbL,OL102_06_rhamnan,OL102_07_wzm,OL102_08_wzt	NA	-	-	-	-	-	-	-	-	-	-	-	-	-	-
SPARK_1627_C2	Klebsiella michiganensis	K.mic	K.oxy SPEC	K.mic_SC38_NA	SC38	NA	SCAI	cow	other mammals	0	0	1	2	-	0	-	0	-	0	-	0	-	-	-	KL26	-+*	Good	0.8938	KL26_17_wcuL	O1v1	?-+*	Low	0.7317	O1/O2v1_03_wbbM,O1/O2v1_05_wbbN,O1/O2v1_07_kfoC	NA	-	-	-	-	-	-	-	-	-	Aph3-Ia*?	-	-	-	-
SPARK_1628_C1	Klebsiella ornithinolytica	K.orn	K.orn SPEC	K.orn_SC1_NA	SC1	NA	SCAI	water - environment	water	1	0	0	1	ybt unknown	0	-	0	-	0	-	0	-	-	-	KL105	-+*	Low	0.8459	KL105_02_cpsACP,KL105_09,KL105_15	O2v1	-+*	None	0.727	O1/O2v1_03_wbbM,O1/O2v1_05_wbbN,O1/O2v1_06_wbbO,O1/O2v1_07_kfoC	NA	-	-	-	-	-	-	-	-	-	-	-	-	-	-
SPARK_1628_C2	Klebsiella grimontii	K.gri	K.oxy SPEC	K.gri_SC14_NA	SC14	NA	SCAI	water - environment	water	0	0	0	1	-	0	-	0	-	0	-	0	-	-	-	KL21	?-+*	None	0.7208	KL21_02_cpsACP,KL21_05_wzb,KL21_07_wcuD,KL21_08_wzy,KL21_09_wcuE,KL21_10_wcuC,KL21_11_wbaZ,KL21_12_wbaP,KL21_13_wcuA,KL21_14_wcaL,KL21_15_wzx,KL21_17_manC,KL21_18_manB	O1v1	-+*	Good	0.7225	O1/O2v1_03_wbbM,O1/O2v1_05_wbbN,O1/O2v1_07_kfoC	NA	-	-	-	-	-	-	-	-	-	-	-	-	-	-
SPARK_1629_C1	Klebsiella ornithinolytica	K.orn	K.orn SPEC	K.orn_SC18_NA	SC18	NA	SCAI	water - environment	water	1	0	1	3	ybt unknown	0	-	0	-	0	-	0	-	-	-	KL23	-+*	None	0.743	KL23_02_cpsACP,KL23_05_wzb,KL23_06_wzc,KL23_07_wcaA,KL23_08_wcaJ,KL23_09_wckU,KL23_10_wzy,KL23_11_wckA,KL23_12,KL23_13_wzx	O1v1	-+*	None	0.7272	O1/O2v1_03_wbbM,O1/O2v1_05_wbbN,O1/O2v1_06_wbbO,O1/O2v1_07_kfoC	NA	-	-	-	-	-	-	-	-	-	StrA;StrB	-	-	-	-
SPARK_1629_C2	Klebsiella variicola subsp. variicola	K.var	K.pne SPEC	K.var_SC53_ST347-1LV	SC53	ST347-1LV	SCAI	water - environment	water	0	0	0	0	-	0	-	0	-	0	-	0	-	-	wzi269	KL25	-*	High	0.9761	KL25_09_wfeD	O5	none	Very high	0.995	NA	ST347-1LV	-	-	-	-	-	-	-	-	-	-	-	-	-	-
SPARK_162_C1	Klebsiella ornithinolytica	K.orn	K.orn SPEC	K.orn_SC77_NA	SC77	NA	SCAI	human - hospital carriage	human	1	0	0	1	ybt unknown	0	-	0	-	0	-	0	-	-	-	KL6	-+*	Good	0.8802	KL6_02_cpsACP	O2v1	-+*	None	0.7267	O1/O2v1_03_wbbM,O1/O2v1_05_wbbN,O1/O2v1_06_wbbO,O1/O2v1_07_kfoC	NA	-	-	-	-	-	-	-	-	-	-	-	-	-	-
SPARK_1630_C1	Klebsiella ornithinolytica	K.orn	K.orn SPEC	K.orn_SC6_NA	SC6	NA	SCAI	water - environment	water	1	0	1	3	ybt unknown	0	-	0	-	0	-	0	-	-	-	KL153	-+	Good	0.9804	KL153_03_wzi	O1/O2v1	-+*	None	0.726	O1/O2v1_03_wbbM,O1/O2v1_05_wbbN,O1/O2v1_06_wbbO,O1/O2v1_07_kfoC	NA	-	-	-	-	-	-	-	-	-	StrA*;StrB	-	-	-	-
SPARK_1631_C1	Klebsiella ornithinolytica	K.orn	K.orn SPEC	K.orn_SC20_NA	SC20	NA	SCAI	water - environment	water	1	0	0	1	ybt unknown	0	-	0	-	0	-	0	-	-	-	KL107	?-+*	None	0.7618	KL107_02_cpsACP,KL107_05_wzb,KL107_06_wzc,KL107_07_wbaP,KL107_08,KL107_09,KL107_10,KL107_12,KL107_13,KL107_14,KL107_15	O1v1	-+*	None	0.7284	O1/O2v1_03_wbbM,O1/O2v1_05_wbbN,O1/O2v1_06_wbbO,O1/O2v1_07_kfoC	NA	-	-	-	-	-	-	-	-	-	-	-	-	-	-
SPARK_1632_C1	Klebsiella michiganensis	K.mic	K.oxy SPEC	K.mic_SC15_NA	SC15	NA	SCAI	water - environment	water	0	0	1	2	-	0	-	0	-	0	-	0	-	-	-	KL43	-+*	Good	0.8946	KL43_02_cpsACP,KL43_15_wcpZ	O1v1	-+*	Good	0.7219	O1/O2v1_03_wbbM,O1/O2v1_05_wbbN,O1/O2v1_07_kfoC	NA	-	-	-	-	-	-	-	-	-	Aph3''Ia*?	-	-	-	-
SPARK_1632_C2	Klebsiella variicola subsp. variicola	K.var	K.pne SPEC	K.var_SC27_ST1255	SC27	ST1255	SCAI	water - environment	water	0	0	0	0	-	0	-	0	-	0	-	0	-	-	wzi217	KL123	-*	High	0.9558	KL123_14_wcaJ	O5	none	Very high	0.9998	NA	ST1255	-	-	-	-	-	-	-	-	-	-	-	-	-	-
SPARK_1633_C1	Klebsiella planticola	K.pla	K.orn SPEC	K.pla_SC35_NA	SC35	NA	SCAI	water - environment	water	0	0	0	1	-	0	-	0	-	0	-	0	-	-	-	KL139	-+*	Good	0.9276	KL139_02_cpsACP	O2v1	-+*	None	0.7258	O1/O2v1_03_wbbM,O1/O2v1_05_wbbN,O1/O2v1_06_wbbO,O1/O2v1_07_kfoC	NA	-	-	-	-	-	-	-	-	-	-	-	-	-	-
SPARK_1633_C2	Klebsiella ornithinolytica	K.orn	K.orn SPEC	K.orn_SC13_NA	SC13	NA	SCAI	water - environment	water	0	0	0	1	-	0	-	0	-	0	-	0	-	-	wzi148	KL72	+	Good	0.9941	NA	O2v1	-+*	None	0.7265	O1/O2v1_03_wbbM,O1/O2v1_05_wbbN,O1/O2v1_06_wbbO,O1/O2v1_07_kfoC	NA	-	-	-	-	-	-	-	-	-	-	-	-	-	-
SPARK_1634_C1	Klebsiella pneumoniae	K.pne	K.pne SPEC	K.pne_SC92_ST391	SC92	ST391	SCAI	water - environment	water	0	0	3	3	-	0	-	0	-	0	-	0	-	-	wzi554	KL30	*	Very high	0.9645	NA	O1v2	none	Very high	0.9947	NA	ST391	-	-	-	-	-	-	-	-	-	StrA;StrB	-	-	-	-
SPARK_1634_C2	Klebsiella oxytoca	K.oxy	K.oxy SPEC	K.oxy_SC27_NA	SC27	NA	SCAI	water - environment	water	0	0	0	1	-	0	-	0	-	0	-	0	-	-	wzi531	KL128	?-+*	None	0.7851	KL128_02_cpsACP,KL128_05_wzb,KL128_06_wzc,KL128_08_wcaA,KL128_09_wzy,KL128_10,KL128_11,KL128_12_wcuD,KL128_13_wcuS,KL128_15	O3/O3a	*	High	0.9033	NA	NA	-	-	-	-	-	-	-	-	-	-	-	-	-	-
SPARK_1635_C1	Klebsiella ornithinolytica	K.orn	K.orn SPEC	K.orn_SC6_NA	SC6	NA	SCAI	water - environment	water	1	0	0	1	ybt unknown	0	-	0	-	0	-	0	-	-	-	KL153	-+	Good	0.9803	KL153_03_wzi	O2v1	-+*	None	0.7261	O1/O2v1_03_wbbM,O1/O2v1_05_wbbN,O1/O2v1_06_wbbO,O1/O2v1_07_kfoC	NA	-	-	-	-	-	-	-	-	-	-	-	-	-	-
SPARK_1635_C2	Klebsiella michiganensis	K.mic	K.oxy SPEC	K.mic_SC31_NA	SC31	NA	SCAI	water - environment	water	0	0	0	1	-	0	-	0	-	0	-	0	-	-	-	KL107	-+*	None	0.7816	KL107_02_cpsACP,KL107_05_wzb,KL107_06_wzc,KL107_07_wbaP,KL107_08,KL107_09,KL107_10	O1v1	-+*	Good	0.7243	O1/O2v1_03_wbbM,O1/O2v1_05_wbbN,O1/O2v1_07_kfoC	NA	-	-	-	-	-	-	-	-	-	-	-	-	-	-
SPARK_1636_C1	Klebsiella michiganensis	K.mic	K.oxy SPEC	K.mic_SC6_NA	SC6	NA	SCAI	human - hospital carriage	human	0	0	0	1	-	0	-	0	-	0	-	0	-	-	-	KL102	-+*	Good	0.9026	KL102_02_cpsACP	O2v1	?-+*	Low	0.7321	O1/O2v1_03_wbbM,O1/O2v1_05_wbbN,O1/O2v1_07_kfoC	NA	-	-	-	-	-	-	-	-	-	-	-	-	-	-
SPARK_1636_C2	Klebsiella pneumoniae	K.pne	K.pne SPEC	K.pne_SC213_ST589	SC213	ST589	SCAI	human - hospital carriage	human	0	0	1	0	-	0	-	0	-	0	-	0	-	-	wzi86	KL125	?*	Good	0.9033	NA	O3/O3a	*	Very high	0.9538	NA	ST589	-	-	-	-	-	-	-	-	-	-	-	-	-	-
SPARK_1637_C1	Klebsiella pneumoniae	K.pne	K.pne SPEC	K.pne_SC116_ST1012	SC116	ST1012	SCAI	human - hospital carriage	human	0	0	1	0	-	0	-	0	-	0	-	0	-	-	wzi101	KL24	none	Very high	0.9887	NA	O1v1	none	Very high	0.99	NA	ST1012	-	-	-	-	-	-	-	-	-	-	-	-	-	-
SPARK_1638_C1	Klebsiella pneumoniae	K.pne	K.pne SPEC	K.pne_SC26_ST54	SC26	ST54	SCAI	human - hospital carriage	human	0	0	1	0	-	0	-	0	-	0	-	0	-	-	wzi14	KL14	?-+	Good	0.9993	KL14_19_manC	O3b	?-	Good	0.9924	O3b_01_manC	ST54	-	-	-	-	-	-	-	-	-	-	-	-	-	-
SPARK_1638_C2	Klebsiella pneumoniae	K.pne	K.pne SPEC	K.pne_SC36_ST104	SC36	ST104	SCAI	human - hospital carriage	human	0	0	1	0	-	0	-	0	-	0	-	0	-	-	wzi102	KL31	?+	Good	0.9895	NA	O3b	?	Good	0.9971	NA	ST104	-	-	-	-	-	-	-	-	-	-	-	-	-	-
SPARK_1639_C1	Klebsiella planticola	K.pla	K.orn SPEC	K.pla_SC36_NA	SC36	NA	SCAI	human - hospital carriage	human	0	0	0	1	-	0	-	0	-	0	-	0	-	-	-	KL107	?-+*	None	0.7625	KL107_02_cpsACP,KL107_05_wzb,KL107_06_wzc,KL107_07_wbaP,KL107_08,KL107_09,KL107_10,KL107_12,KL107_13,KL107_14,KL107_15	O2v1	-+*	None	0.7265	O1/O2v1_03_wbbM,O1/O2v1_05_wbbN,O1/O2v1_06_wbbO,O1/O2v1_07_kfoC	NA	-	-	-	-	-	-	-	-	-	-	-	-	-	-
SPARK_163_C1	Klebsiella pneumoniae	K.pne	K.pne SPEC	K.pne_SC127_ST1967	SC127	ST1967	SCAI	human - hospital carriage	human	0	0	1	0	-	0	-	0	-	0	-	0	-	-	wzi85	KL125	?*	Good	0.9026	NA	O5	*	High	0.9425	NA	ST1967	-	-	-	-	-	-	-	-	-	-	-	-	-	-
SPARK_163_C2	Klebsiella pneumoniae	K.pne	K.pne SPEC	K.pne_SC127_ST1967	SC127	ST1967	SCAI	human - hospital carriage	human	0	0	1	0	-	0	-	0	-	0	-	0	-	-	wzi85	KL125	?*	Good	0.9026	NA	O5	*	High	0.9425	NA	ST1967	-	-	-	-	-	-	-	-	-	-	-	-	-	-
SPARK_1640_C1	Klebsiella pneumoniae	K.pne	K.pne SPEC	K.pne_SC29_ST240	SC29	ST240	SCAI	human - hospital carriage	human	0	0	1	0	-	0	-	0	-	0	-	0	-	-	wzi321	KL61	?-	Good	0.9657	KL61_12_wcqZ	O2v1	?-	Good	0.986	O1/O2v1_06_wbbO	ST240	-	-	-	-	-	-	-	-	-	-	-	-	GyrA-83L	-
SPARK_1641_C1	Klebsiella pneumoniae	K.pne	K.pne SPEC	K.pne_SC29_ST240	SC29	ST240	SCAI	human - hospital carriage	human	0	0	1	0	-	0	-	0	-	0	-	0	-	-	wzi321	KL61	?-	Good	0.9657	KL61_12_wcqZ	O2v1	?-	Good	0.986	O1/O2v1_06_wbbO	ST240	-	-	-	-	-	-	-	-	-	-	-	-	GyrA-83L	-
SPARK_1642_C1	Klebsiella pneumoniae	K.pne	K.pne SPEC	K.pne_SC20_ST111	SC20	ST111	SCAI	human - hospital carriage	human	1	1	3	2	ybt 14; ICEKp5	147-1LV	-	0	-	0	-	0	-	-	wzi63	KL63	none	Very high	0.9936	NA	O1v2	none	Very high	0.9929	NA	ST111	-	-	-	-	-	-	-	-	-	-	-	-	-	-
SPARK_1642_C2	Klebsiella oxytoca	K.oxy	K.oxy SPEC	K.oxy_SC11_NA	SC11	NA	SCAI	human - hospital carriage	human	0	0	0	1	-	0	-	0	-	0	-	0	-	-	-	KL68	?+*	Low	0.8583	NA	O3/O3a	*	High	0.9031	NA	NA	-	-	-	-	-	-	-	-	-	-	-	-	-	-
SPARK_1643_C1	Klebsiella pneumoniae	K.pne	K.pne SPEC	K.pne_SC29_ST240	SC29	ST240	SCAI	human - hospital carriage	human	0	0	1	0	-	0	-	0	-	0	-	0	-	-	wzi321	KL61	?-	Good	0.9657	KL61_12_wcqZ	O2v1	?-	Good	0.986	O1/O2v1_06_wbbO	ST240	-	-	-	-	-	-	-	-	-	-	-	-	GyrA-83L	-
SPARK_1643_C2	Klebsiella pneumoniae	K.pne	K.pne SPEC	K.pne_SC90_ST1631	SC90	ST1631	SCAI	human - hospital carriage	human	0	0	0	0	-	0	-	0	-	0	-	0	-	-	wzi416	KL142	?-	Good	0.998	KL142_13_wzx	O1v1	none	Very high	0.9835	NA	ST1631	-	-	-	-	-	-	-	-	-	-	-	-	-	-
SPARK_1644_C1	Klebsiella planticola	K.pla	K.orn SPEC	K.pla_SC14_NA	SC14	NA	SCAI	human - community carriage	human	0	0	0	1	-	0	-	0	-	0	-	0	-	-	-	KL107	-+*	None	0.7792	KL107_02_cpsACP,KL107_05_wzb,KL107_06_wzc,KL107_08,KL107_09,KL107_10	OL102	-*	None	0.8136	OL102_05_wbbL,OL102_06_rhamnan,OL102_07_wzm,OL102_08_wzt	NA	-	-	-	-	-	-	-	-	-	-	-	-	-	-
SPARK_1645_C1	Klebsiella pneumoniae	K.pne	K.pne SPEC	K.pne_SC97_ST774	SC97	ST774	SCAI	soil	plant	0	0	1	0	-	0	-	0	-	0	-	0	-	-	-	KL105	none	Very high	0.9978	NA	O3b	none	Very high	0.9925	NA	ST774	-	-	-	-	-	-	-	-	-	-	-	-	-	-
SPARK_1646_C1	Klebsiella ornithinolytica	K.orn	K.orn SPEC	K.orn_SC11_NA	SC11	NA	SCAI	soil	plant	1	0	0	1	ybt unknown	0	-	0	-	0	-	0	-	-	-	KL34	-+*	None	0.7394	KL34_02_cpsACP,KL34_06_wzc,KL34_07_wcaA,KL34_12_rmlD,KL34_13_wzy,KL34_14_wclL,KL34_15,KL34_16,KL34_17	O2v1	-+*	None	0.7266	O1/O2v1_03_wbbM,O1/O2v1_05_wbbN,O1/O2v1_06_wbbO,O1/O2v1_07_kfoC	NA	-	-	-	-	-	-	-	-	-	-	-	-	-	-
SPARK_1647_C1	Klebsiella ornithinolytica	K.orn	K.orn SPEC	K.orn_SC37_NA	SC37	NA	SCAI	soil	plant	1	0	1	2	ybt unknown	0	-	0	-	0	-	0	-	-	-	KL59	-+*	None	0.7442	KL59_02_cpsACP,KL59_05_wzb,KL59_06_wzc,KL59_07_wzy,KL59_08_wcuI,KL59_09_manC,KL59_10_manB,KL59_11_wbaZ,KL59_12_wcaJ,KL59_13_wcqV,KL59_14_wckV,KL59_15_wzx,KL59_16_wckJ	O2v1	-+*	None	0.7261	O1/O2v1_03_wbbM,O1/O2v1_05_wbbN,O1/O2v1_06_wbbO,O1/O2v1_07_kfoC	NA	-	-	-	-	-	-	-	-	-	StrA	-	-	-	-
SPARK_1648_C1	Klebsiella ornithinolytica	K.orn	K.orn SPEC	K.orn_SC30_NA	SC30	NA	SCAI	soil	plant	1	0	2	3	ybt unknown	0	-	0	-	0	-	0	-	-	-	KL14	-+*	Good	0.8309	KL14_02_cpsACP,KL14_13	O2v1	-+*	None	0.7269	O1/O2v1_03_wbbM,O1/O2v1_05_wbbN,O1/O2v1_06_wbbO,O1/O2v1_07_kfoC	NA	-	-	-	-	-	-	-	-	-	AadA1-pm*?	-	-	-	-
SPARK_1649_C1	Klebsiella pneumoniae	K.pne	K.pne SPEC	K.pne_SC60_ST224	SC60	ST224	SCAI	poultry	birds	0	1	1	0	-	0	-	0	-	0	-	0	-	-	wzi42	KL42	none	Very high	0.9981	NA	OL101	*	High	0.9494	NA	ST224	-	-	-	-	-	-	-	-	-	-	-	-	-	-
SPARK_1649_C2	Klebsiella pneumoniae	K.pne	K.pne SPEC	K.pne_SC61_ST603	SC61	ST603	SCAI	poultry	birds	0	0	1	0	-	0	-	0	-	0	-	0	-	-	wzi385	KL22	none	Very high	0.9927	NA	O3b	none	Very high	0.9921	NA	ST603	-	-	-	-	-	-	-	-	-	-	-	-	-	-
SPARK_164_C1	Klebsiella pneumoniae	K.pne	K.pne SPEC	K.pne_SC69_ST23	SC69	ST23	SCAI	human - hospital carriage	human	2	0	1	0	ybt 1; ICEKp10	47	clb 2	29	-	0	iro 1	2	rmpA_2(KpVP-1)	-	wzi1	KL1	none	Very high	0.9999	NA	O1v2	none	Very high	0.9913	NA	ST23	-	-	-	-	-	1	4	1	1	-	-	-	-	-
SPARK_1650_C1	Klebsiella ornithinolytica	K.orn	K.orn SPEC	K.orn_SC1_NA	SC1	NA	SCAI	epiphytes	plant	1	0	0	1	ybt unknown	0	-	0	-	0	-	0	-	-	wzi511	KL45	-+*	None	0.8408	KL45_02_cpsACP,KL45_05_wzb,KL45_06_wzc	O2v1	-+*	None	0.7255	O1/O2v1_03_wbbM,O1/O2v1_05_wbbN,O1/O2v1_06_wbbO,O1/O2v1_07_kfoC	NA	-	-	-	-	-	-	-	-	-	-	-	-	-	-
SPARK_1650_C2	Klebsiella ornithinolytica	K.orn	K.orn SPEC	K.orn_SC37_NA	SC37	NA	SCAI	epiphytes	plant	1	0	1	3	ybt unknown	0	-	0	-	0	-	0	-	-	-	KL59	-+*	None	0.7442	KL59_02_cpsACP,KL59_05_wzb,KL59_06_wzc,KL59_07_wzy,KL59_08_wcuI,KL59_09_manC,KL59_10_manB,KL59_11_wbaZ,KL59_12_wcaJ,KL59_13_wcqV,KL59_14_wckV,KL59_15_wzx,KL59_16_wckJ	O1v1	-+*	None	0.7263	O1/O2v1_03_wbbM,O1/O2v1_05_wbbN,O1/O2v1_06_wbbO,O1/O2v1_07_kfoC	NA	-	-	-	-	-	-	-	-	-	StrA;StrB	-	-	-	-
SPARK_1651_C1	Klebsiella quasipneumoniae subsp. similipneumoniae	K.qps	K.pne SPEC	K.qps_SC9_ST1584	SC9	ST1584	diagnostic	human - hospital disease	human	0	0	1	0	-	0	-	0	-	0	-	0	-	-	wzi108	KL118	none	Very high	0.9979	NA	OL101	?-+	Good	0.9501	OL101_05_wbbL,OL101_09_glycosylhydrolase	ST1584	-	-	-	-	-	-	-	-	-	-	-	-	-	-
SPARK_1652_C1	Klebsiella grimontii	K.gri	K.oxy SPEC	K.gri_SC44_NA	SC44	NA	diagnostic	human - hospital disease	human	0	2	7	8	-	0	-	0	-	0	-	0	-	-	-	KL107	?-+*	None	0.7685	KL107_02_cpsACP,KL107_05_wzb,KL107_06_wzc,KL107_08,KL107_09,KL107_10	O1v1	-+*	Good	0.7227	O1/O2v1_03_wbbM,O1/O2v1_05_wbbN,O1/O2v1_07_kfoC	NA	-	-	-	-	-	-	-	-	-	AadA1^;AphA15	-	-	-	-
SPARK_1653_C1	Klebsiella oxytoca	K.oxy	K.oxy SPEC	K.oxy_SC7_NA	SC7	NA	diagnostic	human - hospital disease	human	0	0	0	1	-	0	-	0	-	0	-	0	-	-	-	KL29	?+*	Low	0.9328	NA	OL104	?	Good	0.9901	NA	NA	-	-	-	-	-	-	-	-	-	-	-	-	-	-
SPARK_1654_C1	Klebsiella pneumoniae	K.pne	K.pne SPEC	K.pne_SC36_ST104	SC36	ST104	diagnostic	human - hospital disease	human	1	0	1	0	ybt 9; ICEKp3	183	-	0	-	0	-	0	-	-	wzi102	KL31	none	Very high	0.991	NA	O3b	none	Very high	0.9978	NA	ST104	-	-	-	-	-	-	-	-	-	-	-	-	-	-
SPARK_1655_C1	Klebsiella pneumoniae	K.pne	K.pne SPEC	K.pne_SC2_ST17	SC2	ST1440-1LV	diagnostic	human - hospital disease	human	0	0	3	2	-	0	-	0	-	0	-	0	-	-	wzi11	KL11	*	High	0.9241	NA	O3/O3a	*	Very high	0.9558	NA	ST1440-1LV	-	-	-	-	-	-	-	-	-	AadA2	-	-	-	-
SPARK_1656_C1	Klebsiella aerogenes	K.aer	K.aer SPEC	K.aer_SC3_NA	SC3	NA	SCAI	cow	other mammals	0	0	0	1	-	0	-	0	-	0	-	0	-	-	-	KL119	-+*	None	0.7026	KL119_02_cpsACP,KL119_05_wzb,KL119_06_wzc,KL119_07_wzy,KL119_08,KL119_09,KL119_10,KL119_11,KL119_12_wzx,KL119_13_pglJ,KL119_14,KL119_15_manC,KL119_16_manB,KL119_17_wcaJ	O2v1	-*	None	0.7149	O1/O2v1_02_wzt,O1/O2v1_03_wbbM,O1/O2v1_04_glf,O1/O2v1_05_wbbN,O1/O2v1_06_wbbO,O1/O2v1_07_kfoC	NA	-	-	-	-	-	-	-	-	-	-	-	-	-	-
SPARK_1657_C1	Klebsiella pneumoniae	K.pne	K.pne SPEC	K.pne_SC51_ST1558-2LV	SC51	ST1558-2LV	SCAI	cow	other mammals	0	0	0	0	-	0	-	0	-	0	-	0	-	-	-	KL141	none	Very high	0.9964	NA	O4	none	Very high	0.9968	NA	ST1558-2LV	-	-	-	-	-	-	-	-	-	-	-	-	-	-
SPARK_1657_C2	Klebsiella michiganensis	K.mic	K.oxy SPEC	K.mic_SC1_NA	SC1	NA	SCAI	cow	other mammals	0	0	1	2	-	0	-	0	-	0	-	0	-	-	-	KL152	none	Very high	0.9826	NA	O2v1	-+*	Good	0.7214	O1/O2v1_03_wbbM,O1/O2v1_05_wbbN,O1/O2v1_07_kfoC	NA	-	-	-	-	-	-	-	-	-	Aph3-Ia*?	-	-	-	-
SPARK_1658_C1	Klebsiella variicola subsp. variicola	K.var	K.pne SPEC	K.var_SC2_ST355	SC2	ST355	SCAI	cow	other mammals	0	0	0	0	-	0	-	0	-	0	-	0	-	-	wzi67	KL125	none	Very high	0.9991	NA	O5	none	Very high	0.9945	NA	ST355	-	-	-	-	-	-	-	-	-	-	-	-	-	-
SPARK_1659_C1	Klebsiella pneumoniae	K.pne	K.pne SPEC	K.pne_SC91_ST38-2LV	SC91	ST38-2LV	SCAI	cow	other mammals	0	0	1	0	-	0	-	0	-	0	-	0	-	-	wzi442	KL107	?-+*	None	0.8184	KL107_02_cpsACP,KL107_05_wzb,KL107_06_wzc,KL107_07_wbaP,KL107_08,KL107_09,KL107_10	OL101	*	High	0.9495	NA	ST38-2LV	-	-	-	-	-	-	-	-	-	-	-	-	-	-
SPARK_165_C1	Klebsiella pneumoniae	K.pne	K.pne SPEC	K.pne_SC1_ST307	SC1	ST307	diagnostic	human - hospital disease	human	1	1	6	10	ybt 9; ICEKp3	157-1LV	-	0	-	0	-	0	-	-	wzi173	KL102	none	Very high	0.9927	NA	O2v2	none	Very high	0.9845	NA	ST307	-	-	-	-	-	-	-	-	-	Aac3-IIa^;StrA^;StrB	-	-	GyrA-83I;ParC-80I;QnrB1?	-
SPARK_1660_C1	Klebsiella variicola subsp. variicola	K.var	K.pne SPEC	K.var_SC26_ST1469	SC26	ST347	SCAI	cow	other mammals	0	0	0	0	-	0	-	0	-	0	-	0	-	-	wzi210	KL103	none	Very high	0.9996	NA	O3/O3a	none	Very high	0.9934	NA	ST347	-	-	-	-	-	-	-	-	-	-	-	-	-	-
SPARK_1661_C1	Klebsiella pneumoniae	K.pne	K.pne SPEC	K.pne_SC37_ST611	SC37	ST611	SCAI	cow	other mammals	0	1	1	0	-	0	-	0	-	0	-	0	-	-	-	KL45	none	Very high	0.9902	NA	O2v2	none	Very high	0.9842	NA	ST611	-	-	-	-	-	-	-	-	-	-	-	-	-	-
SPARK_1662_C1	Klebsiella pneumoniae	K.pne	K.pne SPEC	K.pne_SC5_ST661	SC5	ST661	SCAI	cow	other mammals	0	1	1	0	-	0	-	0	-	0	-	0	-	-	wzi27	KL27	none	Very high	0.9999	NA	O2v2	none	Very high	0.9845	NA	ST661	-	-	-	-	-	-	-	-	-	-	-	-	-	-
SPARK_1663_C1	Klebsiella pneumoniae	K.pne	K.pne SPEC	K.pne_SC22_ST2004	SC22	ST2004	SCAI	cow	other mammals	0	0	0	0	-	0	-	0	-	0	-	0	-	-	wzi83	KL23	none	Very high	0.9959	NA	O2v2	none	Very high	0.9844	NA	ST2004	-	-	-	-	-	-	-	-	-	-	-	-	-	-
SPARK_1664_C1	Klebsiella aerogenes	K.aer	K.aer SPEC	K.aer_SC3_NA	SC3	NA	SCAI	cow	other mammals	0	0	0	1	-	0	-	0	-	0	-	0	-	-	-	KL119	-+*	None	0.7026	KL119_02_cpsACP,KL119_05_wzb,KL119_06_wzc,KL119_07_wzy,KL119_08,KL119_09,KL119_10,KL119_11,KL119_12_wzx,KL119_13_pglJ,KL119_14,KL119_15_manC,KL119_16_manB,KL119_17_wcaJ	O2v1	-*	None	0.7149	O1/O2v1_02_wzt,O1/O2v1_03_wbbM,O1/O2v1_04_glf,O1/O2v1_05_wbbN,O1/O2v1_06_wbbO,O1/O2v1_07_kfoC	NA	-	-	-	-	-	-	-	-	-	-	-	-	-	-
SPARK_1665_C1	Klebsiella pneumoniae	K.pne	K.pne SPEC	K.pne_SC51_ST1558-2LV	SC51	ST1558-2LV	SCAI	cow	other mammals	0	0	0	0	-	0	-	0	-	0	-	0	-	-	-	KL141	none	Very high	0.9964	NA	O4	none	Very high	0.9968	NA	ST1558-2LV	-	-	-	-	-	-	-	-	-	-	-	-	-	-
SPARK_1666_C1	Klebsiella variicola subsp. variicola	K.var	K.pne SPEC	K.var_SC2_ST355	SC2	ST355	SCAI	cow	other mammals	0	0	0	0	-	0	-	0	-	0	-	0	-	-	wzi67	KL125	none	Very high	0.9991	NA	O5	none	Very high	0.9945	NA	ST355	-	-	-	-	-	-	-	-	-	-	-	-	-	-
SPARK_1667_C1	Klebsiella pneumoniae	K.pne	K.pne SPEC	K.pne_SC214_ST1743-1LV	SC214	ST1743-1LV	SCAI	cow	other mammals	0	0	1	0	-	0	-	0	-	0	-	0	-	-	-	KL122	none	Very high	0.9988	NA	O2v2	none	Very high	0.9853	NA	ST1743-1LV	-	-	-	-	-	-	-	-	-	-	-	-	-	-
SPARK_1668_C1	Klebsiella pneumoniae	K.pne	K.pne SPEC	K.pne_SC51_ST1558-2LV	SC51	ST1558-2LV	SCAI	cow	other mammals	0	0	0	0	-	0	-	0	-	0	-	0	-	-	-	KL141	none	Very high	0.9964	NA	O4	none	Very high	0.9968	NA	ST1558-2LV	-	-	-	-	-	-	-	-	-	-	-	-	-	-
SPARK_1668_C2	Klebsiella pneumoniae	K.pne	K.pne SPEC	K.pne_SC9_ST3068	SC9	ST3068	SCAI	cow	other mammals	0	0	1	0	-	0	-	0	-	0	-	0	-	-	wzi216	KL119	none	Very high	0.9998	NA	O4	none	Very high	0.9999	NA	ST3068	-	-	-	-	-	-	-	-	-	-	-	-	-	-
SPARK_1669_C1	Klebsiella pneumoniae	K.pne	K.pne SPEC	K.pne_SC51_ST1558-2LV	SC51	ST1558-2LV	SCAI	cow	other mammals	0	0	0	0	-	0	-	0	-	0	-	0	-	-	-	KL141	none	Very high	0.9964	NA	O4	none	Very high	0.9968	NA	ST1558-2LV	-	-	-	-	-	-	-	-	-	-	-	-	-	-
SPARK_166_C1	Klebsiella pneumoniae	K.pne	K.pne SPEC	K.pne_SC8_ST29	SC8	ST29	diagnostic	human - hospital disease	human	1	0	4	4	ybt 14; ICEKp5	148	-	0	-	0	-	0	-	-	wzi115	KL54	none	Very high	0.9994	NA	O1v2	none	Very high	0.9916	NA	ST29	-	-	-	-	-	-	-	-	-	AadA1-pm*?	-	-	-	-
SPARK_1670_C1	Klebsiella pneumoniae	K.pne	K.pne SPEC	K.pne_SC22_ST2004	SC22	ST2004	SCAI	cow	other mammals	0	0	0	0	-	0	-	0	-	0	-	0	-	-	wzi83	KL23	none	Very high	0.9959	NA	O2v2	none	Very high	0.9844	NA	ST2004	-	-	-	-	-	-	-	-	-	-	-	-	-	-
SPARK_1671_C1	Klebsiella michiganensis	K.mic	K.oxy SPEC	K.mic_SC2_NA	SC2	NA	SCAI	cow	other mammals	0	0	1	2	-	0	-	0	-	0	-	0	-	-	-	KL152	none	Very high	0.9836	NA	O1v1	-+*	Good	0.7229	O1/O2v1_03_wbbM,O1/O2v1_05_wbbN,O1/O2v1_07_kfoC	NA	-	-	-	-	-	-	-	-	-	Aph3-Ia*	-	-	-	-
SPARK_1672_C1	Klebsiella pneumoniae	K.pne	K.pne SPEC	K.pne_SC2_ST17	SC2	ST3991	SCAI	cow	other mammals	0	0	1	0	-	0	-	0	-	0	-	0	-	-	-	KL22	-	Good	0.9905	KL22_17	O2v2	none	Very high	0.9839	NA	ST3991	-	-	-	-	-	-	-	-	-	-	-	-	-	-
SPARK_1672_C2	Klebsiella planticola	K.pla	K.orn SPEC	K.pla_SC37_NA	SC37	NA	SCAI	cow	other mammals	0	0	0	1	-	0	-	0	-	0	-	0	-	-	-	KL50	?-+*	None	0.7441	KL50_02_cpsACP,KL50_07_wcuU,KL50_08_wcuH,KL50_09_wzx,KL50_10	O2v1	-+*	None	0.7271	O1/O2v1_03_wbbM,O1/O2v1_05_wbbN,O1/O2v1_06_wbbO,O1/O2v1_07_kfoC	NA	-	-	-	-	-	-	-	-	-	-	-	-	-	-
SPARK_1672_C3	Klebsiella pneumoniae	K.pne	K.pne SPEC	K.pne_SC215_ST2467-1LV	SC215	ST2467-1LV	SCAI	cow	other mammals	0	0	0	0	-	0	-	0	-	0	-	0	-	-	wzi216	KL119	none	Very high	0.9998	NA	O4	none	Very high	0.9998	NA	ST2467-1LV	-	-	-	-	-	-	-	-	-	-	-	-	-	-
SPARK_1673_C1	Klebsiella quasipneumoniae subsp. quasipneumoniae	K.qpq	K.pne SPEC	K.qpq_SC1_ST2787	SC1	ST2787-1LV	SCAI	human - hospital carriage	human	0	0	1	0	-	0	-	0	-	0	-	0	-	-	-	KL35	?*	Good	0.9534	NA	O3/O3a	?	Good	0.9602	NA	ST2787-1LV	-	-	-	-	-	-	-	-	-	-	-	-	-	-
SPARK_1673_C2	Klebsiella michiganensis	K.mic	K.oxy SPEC	K.mic_SC4_NA	SC4	NA	SCAI	human - hospital carriage	human	0	0	0	1	-	0	-	0	-	0	-	0	-	-	-	KL47	?-+*	None	0.7985	KL47_02_cpsACP,KL47_09,KL47_10_wcqC,KL47_11_wzy,KL47_12_wcuT	O1v1	-+*	Good	0.7217	O1/O2v1_03_wbbM,O1/O2v1_05_wbbN,O1/O2v1_07_kfoC	NA	-	-	-	-	-	-	-	-	-	-	-	-	-	-
SPARK_1674_C1	Klebsiella michiganensis	K.mic	K.oxy SPEC	K.mic_SC13_NA	SC13	NA	SCAI	human - hospital carriage	human	0	0	1	2	-	0	-	0	-	0	-	0	-	-	-	KL18	?-+*	None	0.754	KL18_02_cpsACP,KL18_06_wzc,KL18_08_wcaA,KL18_09_wcuM,KL18_10_wbbL,KL18_11_wckF,KL18_12_wzy,KL18_13,KL18_14_wcuH,KL18_15_wzx	O1v1	?-+*	Good	0.722	O1/O2v1_03_wbbM,O1/O2v1_05_wbbN,O1/O2v1_07_kfoC	NA	-	-	-	-	-	-	-	-	-	Aph3''Ia*?	-	-	-	-
SPARK_1675_C1	Klebsiella oxytoca	K.oxy	K.oxy SPEC	K.oxy_SC4_NA	SC4	NA	SCAI	human - hospital carriage	human	0	0	0	1	-	0	-	0	-	0	-	0	-	-	-	KL27	?-+*	None	0.7918	KL27_02_cpsACP,KL27_08_wckI,KL27_09_wckS,KL27_10_wckR,KL27_13_wckQ,KL27_15_wctE,KL27_16_wctF	OL104	none	Very high	0.9925	NA	NA	-	-	-	-	-	-	-	-	-	-	-	-	-	-
SPARK_1676_C1	Klebsiella variicola subsp. variicola	K.var	K.pne SPEC	K.var_SC13_ST1023	SC13	ST2819	SCAI	human - hospital carriage	human	0	0	0	0	-	0	-	0	-	0	-	0	-	-	wzi53	KL53	none	Very high	0.9984	NA	O3/O3a	none	Very high	0.9927	NA	ST2819	-	-	-	-	-	-	-	-	-	-	-	-	-	-
SPARK_1676_C2	Klebsiella michiganensis	K.mic	K.oxy SPEC	K.mic_SC57_NA	SC57	NA	SCAI	human - hospital carriage	human	0	0	0	1	-	0	-	0	-	0	-	0	-	-	-	KL47	?-+*	None	0.7984	KL47_02_cpsACP,KL47_09,KL47_10_wcqC,KL47_12_wcuT	OL102	?-*	Good	0.7827	OL102_05_wbbL,OL102_06_rhamnan	NA	-	-	-	-	-	-	-	-	-	-	-	-	-	-
SPARK_1677_C1	Klebsiella pneumoniae	K.pne	K.pne SPEC	K.pne_SC2_ST17	SC2	ST20	SCAI	human - hospital carriage	human	0	0	0	0	-	0	-	0	-	0	-	0	-	-	wzi84	KL28	none	Very high	0.9917	NA	O1v2	none	Very high	0.9837	NA	ST20	-	-	-	-	-	-	-	-	-	-	-	-	-	-
SPARK_1678_C1	Klebsiella planticola	K.pla	K.orn SPEC	K.pla_SC38_NA	SC38	NA	SCAI	human - hospital carriage	human	0	0	0	1	-	0	-	0	-	0	-	0	-	-	-	KL36	-+*	None	0.783	KL36_02_cpsACP,KL36_13_wckE,KL36_14_wcuM,KL36_15,KL36_16_wckT,KL36_17_wzx	O2v1	-+*	None	0.7257	O1/O2v1_03_wbbM,O1/O2v1_05_wbbN,O1/O2v1_06_wbbO,O1/O2v1_07_kfoC	NA	-	-	-	-	-	-	-	-	-	-	-	-	-	-
SPARK_1679_C1	Klebsiella planticola	K.pla	K.orn SPEC	K.pla_SC39_NA	SC39	NA	SCAI	human - hospital carriage	human	0	0	0	1	-	0	-	0	-	0	-	0	-	-	-	KL29	?-+*	None	0.7699	KL29_02_cpsACP,KL29_08_wcuD,KL29_09_wcuE,KL29_10_wbaZ,KL29_12_wckH,KL29_13_wzx	O2v1	-+*	None	0.7264	O1/O2v1_03_wbbM,O1/O2v1_05_wbbN,O1/O2v1_06_wbbO,O1/O2v1_07_kfoC	NA	-	-	-	-	-	-	-	-	-	-	-	-	-	-
SPARK_1680_C1	Klebsiella pneumoniae	K.pne	K.pne SPEC	K.pne_SC128_ST2	SC128	ST2	SCAI	human - hospital carriage	human	1	0	0	0	ybt unknown	0	-	0	-	0	-	0	-	-	wzi50	KL52	?-	Good	0.9788	KL52_20_rmlD	OL103	*	High	0.9456	NA	ST2	-	-	-	-	-	-	-	-	-	-	-	-	-	-
SPARK_1681_C1	Klebsiella ornithinolytica	K.orn	K.orn SPEC	K.orn_SC38_NA	SC38	NA	SCAI	dog	other mammals	1	0	0	1	ybt unknown	0	-	0	-	0	-	0	-	-	-	KL52	-+*	Good	0.9249	KL52_02_cpsACP	O2v1	-+*	None	0.7279	O1/O2v1_01_wzm,O1/O2v1_03_wbbM,O1/O2v1_05_wbbN,O1/O2v1_06_wbbO,O1/O2v1_07_kfoC	NA	-	-	-	-	-	-	-	-	-	-	-	-	-	-
SPARK_1682_C1	Klebsiella ornithinolytica	K.orn	K.orn SPEC	K.orn_SC38_NA	SC38	NA	SCAI	dog	other mammals	1	0	0	1	ybt unknown	0	-	0	-	0	-	0	-	-	-	KL52	-+*	Good	0.9249	KL52_02_cpsACP	O2v1	-+*	None	0.7279	O1/O2v1_03_wbbM,O1/O2v1_05_wbbN,O1/O2v1_06_wbbO,O1/O2v1_07_kfoC	NA	-	-	-	-	-	-	-	-	-	-	-	-	-	-
SPARK_1682_C2	Klebsiella michiganensis	K.mic	K.oxy SPEC	K.mic_SC5_NA	SC5	NA	SCAI	dog	other mammals	0	0	0	1	-	0	-	0	-	0	-	0	-	-	-	KL41	+	Good	0.9994	NA	O1v1	-+*	Good	0.721	O1/O2v1_03_wbbM,O1/O2v1_05_wbbN,O1/O2v1_07_kfoC	NA	-	-	-	-	-	-	-	-	-	-	-	-	-	-
SPARK_1683_C1	Klebsiella pneumoniae	K.pne	K.pne SPEC	K.pne_SC50_ST34	SC50	ST34	SCAI	human - hospital carriage	human	0	0	0	0	-	0	-	0	-	0	-	0	-	-	wzi114	KL111	none	Very high	0.9986	NA	O3b	none	Very high	0.9915	NA	ST34	-	-	-	-	-	-	-	-	-	-	-	-	-	-
SPARK_1683_C2	Klebsiella michiganensis	K.mic	K.oxy SPEC	K.mic_SC58_NA	SC58	NA	SCAI	human - hospital carriage	human	0	0	0	1	-	0	-	0	-	0	-	0	-	-	-	KL161	?-+*	None	0.7965	KL161_02_cpsACP,KL161_03_wzi,KL161_12_rmlD,KL161_13_wcuP,KL161_14	O3/O3a	-*	Good	0.7883	O3/O3a_05_wbdD	NA	-	-	-	-	-	-	-	-	-	-	-	-	-	-
SPARK_1683_C3	Klebsiella variicola subsp. variicola	K.var	K.pne SPEC	K.var_SC54_ST1150-1LV	SC54	ST1150-1LV	SCAI	human - hospital carriage	human	0	0	0	0	-	0	-	0	-	0	-	0	-	-	-	KL128	none	Very high	0.9883	NA	OL103	none	Very high	0.9894	NA	ST1150-1LV	-	-	-	-	-	-	-	-	-	-	-	-	-	-
SPARK_1684_C1	Klebsiella michiganensis	K.mic	K.oxy SPEC	K.mic_SC6_NA	SC6	NA	SCAI	human - hospital carriage	human	0	0	0	1	-	0	-	0	-	0	-	0	-	-	-	KL102	-+*	Good	0.9022	KL102_02_cpsACP	O2v1	?-+*	Low	0.7321	O1/O2v1_03_wbbM,O1/O2v1_05_wbbN,O1/O2v1_07_kfoC	NA	-	-	-	-	-	-	-	-	-	-	-	-	-	-
SPARK_1685_C1	Klebsiella michiganensis	K.mic	K.oxy SPEC	K.mic_SC5_NA	SC5	NA	SCAI	human - hospital carriage	human	0	0	1	2	-	0	-	0	-	0	-	0	-	-	-	KL41	?+	Good	0.9995	NA	O1v1	-+*	Good	0.721	O1/O2v1_03_wbbM,O1/O2v1_05_wbbN,O1/O2v1_07_kfoC	NA	-	-	-	-	-	-	-	-	-	Aph3-Ia^	-	-	-	-
SPARK_1686_C1	Klebsiella pneumoniae	K.pne	K.pne SPEC	K.pne_SC13_ST321	SC13	ST321	diagnostic	human - hospital disease	human	0	0	1	1	-	0	-	0	-	0	-	0	-	-	wzi131	KL3	?*	Good	0.9962	NA	O2v2	none	Very high	0.9852	NA	ST321	-	-	-	-	-	-	-	-	-	-	-	-	Qnr-S1	-
SPARK_1687_C1	Klebsiella pneumoniae	K.pne	K.pne SPEC	K.pne_SC25_ST461	SC25	ST461	diagnostic	human - hospital disease	human	0	0	0	0	-	0	-	0	-	0	-	0	-	-	wzi199	KL110	-	High	0.9972	KL110_16_wcpZ	O1v2	none	Very high	0.9848	NA	ST461	-	-	-	-	-	-	-	-	-	-	-	-	-	-
SPARK_1688_C1	Klebsiella pneumoniae	K.pne	K.pne SPEC	K.pne_SC2_ST17	SC2	ST1440-1LV	diagnostic	human - hospital disease	human	0	0	3	2	-	0	-	0	-	0	-	0	-	-	wzi11	KL11	*	High	0.9241	NA	O3/O3a	*	Very high	0.9558	NA	ST1440-1LV	-	-	-	-	-	-	-	-	-	AadA2	-	-	-	-
SPARK_1689_C1	Klebsiella oxytoca	K.oxy	K.oxy SPEC	K.oxy_SC49_NA	SC49	NA	diagnostic	human - hospital disease	human	0	0	0	1	-	0	-	0	-	0	-	0	-	-	-	KL68	?+*	Low	0.8581	NA	OL104	none	Very high	0.9915	NA	NA	-	-	-	-	-	-	-	-	-	-	-	-	-	-
SPARK_168_C1	Klebsiella pneumoniae	K.pne	K.pne SPEC	K.pne_SC75_ST528	SC75	ST528	diagnostic	human - hospital disease	human	1	0	1	0	ybt unknown	0	-	0	-	0	-	0	-	-	wzi26	KL46	?-*	Good	0.988	KL46_10_wcuC	O3b	?-	None	0.9904	O3b_07_wbdB,O3b_08_wbdC	ST528	-	-	-	-	-	-	-	-	-	-	-	-	-	-
SPARK_1690_C1	Klebsiella pneumoniae	K.pne	K.pne SPEC	K.pne_SC42_ST405	SC42	ST405	diagnostic	human - hospital disease	human	1	1	6	9	ybt 0; ICE?	312	-	0	-	0	-	0	-	-	wzi143	KL151	none	Very high	0.9923	NA	O4	none	Very high	0.9969	NA	ST405	-	-	-	-	-	-	-	-	-	Aac3-IIa^;StrA^;StrB	-	-	-	-
SPARK_1692_C1	Klebsiella terrigena	K.ter	K.orn SPEC	K.ter_SC5_NA	SC5	NA	SCAI	rhizosphere	plant	0	0	0	0	-	0	-	0	-	0	-	0	-	-	-	KL6	-+*	Good	0.8814	KL6_02_cpsACP	O12	?-+*	Good	0.756	O12_05_wbbL,O12_08_wbbB	NA	-	-	-	-	-	-	-	-	-	-	-	-	-	-
SPARK_1693_C1	Klebsiella pneumoniae	K.pne	K.pne SPEC	K.pne_SC11_ST392	SC11	ST392	diagnostic	human - hospital disease	human	0	1	7	10	-	0	-	0	-	0	-	0	-	-	wzi187	KL27	none	Very high	0.9928	NA	O4	none	Very high	0.9971	NA	ST392	-	-	-	-	-	-	-	-	-	Aac3-IIa^;StrA^;StrB	-	-	GyrA-83I;ParC-80I;QnrB1?	-
SPARK_1694_C1	Klebsiella ornithinolytica	K.orn	K.orn SPEC	K.orn_SC39_NA	SC39	NA	SCAI	rhizoplane	plant	1	0	0	1	ybt unknown	0	-	0	-	0	-	0	-	-	wzi148	KL72	+	Good	0.9944	NA	O2v1	-+*	None	0.7262	O1/O2v1_03_wbbM,O1/O2v1_05_wbbN,O1/O2v1_06_wbbO,O1/O2v1_07_kfoC	NA	-	-	-	-	-	-	-	-	-	-	-	-	-	-
SPARK_1695_C1	Klebsiella planticola	K.pla	K.orn SPEC	K.pla_SC40_NA	SC40	NA	SCAI	water - environment	water	0	0	0	1	-	0	-	0	-	0	-	0	-	-	-	KL161	?-+*	None	0.7414	KL161_02_cpsACP,KL161_05_wzb,KL161_06_wzc,KL161_07_wcaJ,KL161_08,KL161_12_rmlD,KL161_13_wcuP,KL161_14,KL161_15,KL161_16_wzx	O1v1	-+*	None	0.7252	O1/O2v1_03_wbbM,O1/O2v1_05_wbbN,O1/O2v1_06_wbbO,O1/O2v1_07_kfoC	NA	-	-	-	-	-	-	-	-	-	-	-	-	-	-
SPARK_1696_C2	Klebsiella aerogenes	K.aer	K.aer SPEC	K.aer_SC38_NA	SC38	NA	SCAI	rhizoplane	plant	0	0	0	1	-	0	-	0	-	0	-	0	-	-	-	KL107	?-+*	None	0.7349	KL107_02_cpsACP,KL107_05_wzb,KL107_06_wzc,KL107_07_wbaP,KL107_08,KL107_09,KL107_10,KL107_12,KL107_13,KL107_14,KL107_15	O2v1	?-*	None	0.7079	O1/O2v1_02_wzt,O1/O2v1_03_wbbM,O1/O2v1_04_glf,O1/O2v1_05_wbbN,O1/O2v1_06_wbbO,O1/O2v1_07_kfoC	NA	-	-	-	-	-	-	-	-	-	-	-	-	-	-
SPARK_1697_C1	Klebsiella planticola	K.pla	K.orn SPEC	K.pla_SC15_NA	SC15	NA	SCAI	endophytes	plant	0	0	0	1	-	0	-	0	-	0	-	0	-	-	-	KL50	?-+*	None	0.7445	KL50_02_cpsACP,KL50_07_wcuU,KL50_08_wcuH,KL50_09_wzx,KL50_10	O2v1	-+*	None	0.7271	O1/O2v1_03_wbbM,O1/O2v1_05_wbbN,O1/O2v1_06_wbbO,O1/O2v1_07_kfoC	NA	-	-	-	-	-	-	-	-	-	-	-	-	-	-
SPARK_1698_C1	Klebsiella planticola	K.pla	K.orn SPEC	K.pla_SC15_NA	SC15	NA	SCAI	epiphytes	plant	0	0	0	1	-	0	-	0	-	0	-	0	-	-	-	KL50	?-+*	None	0.7445	KL50_02_cpsACP,KL50_07_wcuU,KL50_08_wcuH,KL50_09_wzx,KL50_10	O2v1	-+*	None	0.7271	O1/O2v1_03_wbbM,O1/O2v1_05_wbbN,O1/O2v1_06_wbbO,O1/O2v1_07_kfoC	NA	-	-	-	-	-	-	-	-	-	-	-	-	-	-
SPARK_1699_C1	Klebsiella ornithinolytica	K.orn	K.orn SPEC	K.orn_SC20_NA	SC20	NA	SCAI	epiphytes	plant	1	0	0	1	ybt unknown	0	-	0	-	0	-	0	-	-	-	KL107	?-+*	None	0.7618	KL107_02_cpsACP,KL107_05_wzb,KL107_06_wzc,KL107_07_wbaP,KL107_08,KL107_09,KL107_10,KL107_12,KL107_13,KL107_14,KL107_15	O1v1	-+*	None	0.7284	O1/O2v1_03_wbbM,O1/O2v1_05_wbbN,O1/O2v1_06_wbbO,O1/O2v1_07_kfoC	NA	-	-	-	-	-	-	-	-	-	-	-	-	-	-
SPARK_169_C1	Klebsiella pneumoniae	K.pne	K.pne SPEC	K.pne_SC11_ST392	SC11	ST392	diagnostic	human - hospital carriage	human	0	2	8	12	-	0	-	0	-	0	-	0	-	-	wzi187	KL27	none	Very high	0.9928	NA	O4	?-	Good	0.9971	O4_06_glycosyltransferase	ST392	-	-	-	-	-	-	-	-	-	Aac3-IIa^;Aac6-Ib*?;StrA^;StrB	-	-	GyrA-83I;ParC-80I	-
SPARK_16_C1	Klebsiella pneumoniae	K.pne	K.pne SPEC	K.pne_SC2_ST17	SC2	ST17	SCAI	human - hospital carriage	human	0	0	1	0	-	0	-	0	-	0	-	0	-	-	wzi82	KL38	none	Very high	0.9898	NA	O2v2	none	Very high	0.9845	NA	ST17	-	-	-	-	-	-	-	-	-	-	-	-	-	-
SPARK_1700_C1	Klebsiella ornithinolytica	K.orn	K.orn SPEC	K.orn_SC17_NA	SC17	NA	SCAI	epiphytes	plant	1	0	0	1	ybt unknown	0	-	0	-	0	-	0	-	-	-	KL105	-+*	Low	0.8458	KL105_02_cpsACP,KL105_09,KL105_15	O1/O2v1	-+*	None	0.7268	O1/O2v1_03_wbbM,O1/O2v1_05_wbbN,O1/O2v1_06_wbbO,O1/O2v1_07_kfoC	NA	-	-	-	-	-	-	-	-	-	-	-	-	-	-
SPARK_1701_C1	Klebsiella terrigena	K.ter	K.orn SPEC	K.ter_SC6_NA	SC6	NA	SCAI	soil	plant	0	0	0	0	-	0	-	0	-	0	-	0	-	-	-	KL6	-+*	Good	0.881	KL6_02_cpsACP	O12	?-+*	Good	0.7554	O12_05_wbbL,O12_08_wbbB	NA	-	-	-	-	-	-	-	-	-	-	-	-	-	-
SPARK_1702_C1	Klebsiella pneumoniae	K.pne	K.pne SPEC	K.pne_SC129_ST2396	SC129	ST2396	SCAI	soil	plant	0	0	1	0	-	0	-	0	-	0	-	0	-	-	-	KL51	none	Very high	0.9922	NA	O12	none	Very high	0.9809	NA	ST2396	-	-	-	-	-	-	-	-	-	-	-	-	-	-
SPARK_1703_C1	Klebsiella terrigena	K.ter	K.orn SPEC	K.ter_SC3_NA	SC3	NA	SCAI	rhizosphere	plant	0	0	0	0	-	0	-	0	-	0	-	0	-	-	-	KL34	-+*	None	0.7422	KL34_02_cpsACP,KL34_07_wcaA,KL34_09_rmlB,KL34_12_rmlD,KL34_13_wzy,KL34_14_wclL,KL34_15,KL34_16,KL34_17	O4	?-*	None	0.7465	O4_01_hydrolase,O4_03_hypothetical,O4_06_glycosyltransferase	NA	-	-	-	-	-	-	-	-	-	-	-	-	-	-
SPARK_1704_C1	Klebsiella ornithinolytica	K.orn	K.orn SPEC	K.orn_SC40_NA	SC40	NA	SCAI	endophytes	plant	1	0	0	1	ybt unknown	0	-	0	-	0	-	0	-	-	-	KL52	-+*	Good	0.9251	KL52_02_cpsACP	O2v1	-+*	None	0.7265	O1/O2v1_03_wbbM,O1/O2v1_05_wbbN,O1/O2v1_06_wbbO,O1/O2v1_07_kfoC	NA	-	-	-	-	-	-	-	-	-	-	-	-	-	-
SPARK_1705_C1	Klebsiella terrigena	K.ter	K.orn SPEC	K.ter_SC3_NA	SC3	NA	SCAI	epiphytes	plant	0	0	0	0	-	0	-	0	-	0	-	0	-	-	-	KL34	-+*	None	0.7422	KL34_02_cpsACP,KL34_07_wcaA,KL34_09_rmlB,KL34_12_rmlD,KL34_13_wzy,KL34_14_wclL,KL34_15,KL34_16,KL34_17	O4	?-*	None	0.7465	O4_01_hydrolase,O4_03_hypothetical,O4_06_glycosyltransferase	NA	-	-	-	-	-	-	-	-	-	-	-	-	-	-
SPARK_1706_C1	Klebsiella grimontii	K.gri	K.oxy SPEC	K.gri_SC45_NA	SC45	NA	SCAI	cow	other mammals	0	0	0	1	-	0	-	0	-	0	-	0	-	-	-	KL20	?-+*	Low	0.8273	KL20_02_cpsACP,KL20_11_wcaO,KL20_12	O1v1	-+*	Good	0.7228	O1/O2v1_03_wbbM,O1/O2v1_05_wbbN,O1/O2v1_07_kfoC	NA	-	-	-	-	-	-	-	-	-	-	-	-	-	-
SPARK_1707_C1	Klebsiella pneumoniae	K.pne	K.pne SPEC	K.pne_SC98_ST103-2LV	SC98	ST103-2LV	SCAI	other mammals	other mammals	0	0	0	0	-	0	-	0	-	0	-	0	-	-	wzi59	KL3	none	Very high	0.9956	NA	O2v2	none	Very high	0.9841	NA	ST103-2LV	-	-	-	-	-	-	-	-	-	-	-	-	-	-
SPARK_1708_C1	Klebsiella pneumoniae	K.pne	K.pne SPEC	K.pne_SC98_ST103-2LV	SC98	ST103-2LV	SCAI	poultry	birds	0	0	0	0	-	0	-	0	-	0	-	0	-	-	wzi59	KL3	none	Very high	0.9956	NA	O2v2	none	Very high	0.9841	NA	ST103-2LV	-	-	-	-	-	-	-	-	-	-	-	-	-	-
SPARK_1709_C1	Klebsiella oxytoca	K.oxy	K.oxy SPEC	K.oxy_SC5_NA	SC5	NA	SCAI	human - hospital carriage	human	0	0	0	1	-	0	-	0	-	0	-	0	-	-	-	KL55	?-+*	None	0.7377	KL55_02_cpsACP,KL55_05_wzb,KL55_06_wzc,KL55_07_wcaA,KL55_08_wcaJ,KL55_09_wcpH,KL55_10_wcpI,KL55_11_wzy,KL55_12_wcpJ,KL55_13_wzx,KL55_14	O5	*	High	0.8155	NA	NA	-	-	-	-	-	-	-	-	-	-	-	-	-	-
SPARK_170_C1	Klebsiella pneumoniae	K.pne	K.pne SPEC	K.pne_SC3_ST512	SC3	ST512	diagnostic	human - hospital carriage	human	1	2	5	6	ybt 9; ICEKp3	157-1LV	-	0	-	0	-	0	-	-	wzi154	KL107	none	Very high	1	NA	O2v2	none	Very high	0.9837	NA	ST512	-	-	-	-	-	-	-	-	-	Aac6-Ib;AadA2	-	-	GyrA-83I;ParC-80I	-
SPARK_1710_C1	Klebsiella planticola	K.pla	K.orn SPEC	K.pla_SC7_NA	SC7	NA	SCAI	soil	plant	0	0	0	1	-	0	-	0	-	0	-	0	-	-	-	KL70	-+*	None	0.7658	KL70_02_cpsACP,KL70_08_wcuF,KL70_09_wcmY,KL70_11_wclR,KL70_12_wcuT,KL70_14_wcuN,KL70_15_wcuC	O2v1	-+*	None	0.7258	O1/O2v1_03_wbbM,O1/O2v1_05_wbbN,O1/O2v1_06_wbbO,O1/O2v1_07_kfoC	NA	-	-	-	-	-	-	-	-	-	-	-	-	-	-
SPARK_1711_C1	Klebsiella planticola	K.pla	K.orn SPEC	K.pla_SC10_NA	SC10	NA	SCAI	soil	plant	0	0	0	1	-	0	-	0	-	0	-	0	-	-	-	KL44	-+*	Good	0.8786	KL44_14,KL44_16_wcqA	O2v1	-+*	None	0.7262	O1/O2v1_03_wbbM,O1/O2v1_05_wbbN,O1/O2v1_06_wbbO,O1/O2v1_07_kfoC	NA	-	-	-	-	-	-	-	-	-	-	-	-	-	-
SPARK_1711_C2	Klebsiella planticola	K.pla	K.orn SPEC	K.pla_SC10_NA	SC10	NA	SCAI	soil	plant	0	0	0	1	-	0	-	0	-	0	-	0	-	-	-	KL44	-+*	Good	0.8786	KL44_14,KL44_16_wcqA	O2v1	-+*	None	0.7262	O1/O2v1_03_wbbM,O1/O2v1_05_wbbN,O1/O2v1_06_wbbO,O1/O2v1_07_kfoC	NA	-	-	-	-	-	-	-	-	-	-	-	-	-	-
SPARK_1712_C1	Klebsiella ornithinolytica	K.orn	K.orn SPEC	K.orn_SC20_NA	SC20	NA	SCAI	rhizosphere	plant	1	0	0	1	ybt unknown	0	-	0	-	0	-	0	-	-	-	KL107	?-+*	None	0.7618	KL107_02_cpsACP,KL107_05_wzb,KL107_06_wzc,KL107_07_wbaP,KL107_08,KL107_09,KL107_10,KL107_12,KL107_13,KL107_14,KL107_15	O1v1	-+*	None	0.7284	O1/O2v1_03_wbbM,O1/O2v1_05_wbbN,O1/O2v1_06_wbbO,O1/O2v1_07_kfoC	NA	-	-	-	-	-	-	-	-	-	-	-	-	-	-
SPARK_1713_C1	Klebsiella grimontii	K.gri	K.oxy SPEC	K.gri_SC8_NA	SC8	NA	SCAI	rhizosphere	plant	0	0	0	1	-	0	-	0	-	0	-	0	-	-	-	KL161	-+*	None	0.7659	KL161_02_cpsACP,KL161_12_rmlD,KL161_13_wcuP,KL161_14,KL161_15,KL161_16_wzx	O1v1	-+*	Good	0.7214	O1/O2v1_03_wbbM,O1/O2v1_05_wbbN,O1/O2v1_07_kfoC	NA	-	-	-	-	-	-	-	-	-	-	-	-	-	-
SPARK_1714_C1	Klebsiella ornithinolytica	K.orn	K.orn SPEC	K.orn_SC12_NA	SC12	NA	SCAI	rhizosphere	plant	1	0	1	3	ybt unknown	0	-	0	-	0	-	0	-	-	-	KL120	-+*	None	0.7582	KL120_02_cpsACP,KL120_05_wzb,KL120_06_wzc,KL120_08_wctK,KL120_09_wcqM,KL120_10_wcuM,KL120_11_wcuR,KL120_12,KL120_13_wzy,KL120_14_wzx	O2v1	-+*	None	0.7267	O1/O2v1_03_wbbM,O1/O2v1_05_wbbN,O1/O2v1_06_wbbO,O1/O2v1_07_kfoC	NA	-	-	-	-	-	-	-	-	-	AadA1-pm*?;Sat-2A	-	-	-	-
SPARK_1715_C1	Klebsiella terrigena	K.ter	K.orn SPEC	K.ter_SC7_NA	SC7	NA	SCAI	rhizoplane	plant	0	0	0	0	-	0	-	0	-	0	-	0	-	-	-	KL70	-+*	None	0.7602	KL70_08_wcuF,KL70_09_wcmY,KL70_10_wzy,KL70_11_wclR,KL70_12_wcuT,KL70_13_wzx,KL70_14_wcuN,KL70_15_wcuC	O8	none	Very high	0.9917	NA	NA	-	-	-	-	-	-	-	-	-	-	-	-	-	-
SPARK_1715_C2	Klebsiella ornithinolytica	K.orn	K.orn SPEC	K.orn_SC6_NA	SC6	NA	SCAI	rhizoplane	plant	1	0	1	3	ybt unknown	0	-	0	-	0	-	0	-	-	-	KL153	-+	Good	0.9804	KL153_03_wzi	O1/O2v1	-+*	None	0.726	O1/O2v1_03_wbbM,O1/O2v1_05_wbbN,O1/O2v1_06_wbbO,O1/O2v1_07_kfoC	NA	-	-	-	-	-	-	-	-	-	StrA*;StrB	-	-	-	-
SPARK_1716_C1	Klebsiella grimontii	K.gri	K.oxy SPEC	K.gri_SC8_NA	SC8	NA	SCAI	rhizoplane	plant	0	0	0	1	-	0	-	0	-	0	-	0	-	-	-	KL161	-+*	None	0.7659	KL161_02_cpsACP,KL161_12_rmlD,KL161_13_wcuP,KL161_14,KL161_15,KL161_16_wzx	O1v1	-+*	Good	0.7214	O1/O2v1_03_wbbM,O1/O2v1_05_wbbN,O1/O2v1_07_kfoC	NA	-	-	-	-	-	-	-	-	-	-	-	-	-	-
SPARK_1717_C1	Klebsiella ornithinolytica	K.orn	K.orn SPEC	K.orn_SC21_NA	SC21	NA	SCAI	rhizoplane	plant	1	0	0	1	ybt unknown	0	-	0	-	0	-	0	-	-	-	KL2	-+*	None	0.7814	KL2_02_cpsACP,KL2_07,KL2_08,KL2_09,KL2_11_wzx,KL2_12,KL2_13	O1v1	-+*	None	0.7263	O1/O2v1_03_wbbM,O1/O2v1_05_wbbN,O1/O2v1_06_wbbO,O1/O2v1_07_kfoC	NA	-	-	-	-	-	-	-	-	-	-	-	-	-	-
SPARK_1718_C1	Klebsiella ornithinolytica	K.orn	K.orn SPEC	K.orn_SC78_NA	SC78	NA	SCAI	soil	plant	1	0	0	1	ybt unknown	0	-	0	-	0	-	0	-	-	-	KL107	?-+*	None	0.7766	KL107_02_cpsACP,KL107_05_wzb,KL107_06_wzc,KL107_07_wbaP,KL107_08,KL107_09,KL107_10	O2v1	-+*	None	0.7262	O1/O2v1_03_wbbM,O1/O2v1_05_wbbN,O1/O2v1_06_wbbO,O1/O2v1_07_kfoC	NA	-	-	-	-	-	-	-	-	-	-	-	-	-	-
SPARK_1719_C1	Klebsiella ornithinolytica	K.orn	K.orn SPEC	K.orn_SC6_NA	SC6	NA	SCAI	soil	plant	1	0	0	1	ybt unknown	0	-	0	-	0	-	0	-	-	-	KL153	-+	Good	0.9803	KL153_03_wzi	O2v1	-+*	None	0.7261	O1/O2v1_03_wbbM,O1/O2v1_05_wbbN,O1/O2v1_06_wbbO,O1/O2v1_07_kfoC	NA	-	-	-	-	-	-	-	-	-	-	-	-	-	-
SPARK_1719_C2	Klebsiella ornithinolytica	K.orn	K.orn SPEC	K.orn_SC6_NA	SC6	NA	SCAI	soil	plant	1	0	0	1	ybt unknown	0	-	0	-	0	-	0	-	-	-	KL153	-+	Good	0.9803	KL153_03_wzi	O2v1	-+*	None	0.7261	O1/O2v1_03_wbbM,O1/O2v1_05_wbbN,O1/O2v1_06_wbbO,O1/O2v1_07_kfoC	NA	-	-	-	-	-	-	-	-	-	-	-	-	-	-
SPARK_171_C1	Klebsiella pneumoniae	K.pne	K.pne SPEC	K.pne_SC76_ST870	SC76	ST870	diagnostic	human - hospital disease	human	0	0	0	0	-	0	-	0	-	0	-	0	-	-	wzi137	KL17	none	Very high	0.9998	NA	O1v1	none	Very high	0.9803	NA	ST870	-	-	-	-	-	-	-	-	-	-	-	-	-	-
SPARK_1720_C1	Klebsiella michiganensis	K.mic	K.oxy SPEC	K.mic_SC12_NA	SC12	NA	SCAI	human - community carriage	human	0	0	1	2	-	0	-	0	-	0	-	0	-	-	-	KL107	?-+*	None	0.7826	KL107_02_cpsACP,KL107_05_wzb,KL107_06_wzc,KL107_08,KL107_09,KL107_10	O2v1	-+*	Good	0.723	O1/O2v1_03_wbbM,O1/O2v1_05_wbbN,O1/O2v1_07_kfoC	NA	-	-	-	-	-	-	-	-	-	Aph3''Ia*?	-	-	-	-
SPARK_1720_C2	Klebsiella michiganensis	K.mic	K.oxy SPEC	K.mic_SC12_NA	SC12	NA	SCAI	human - community carriage	human	0	0	1	2	-	0	-	0	-	0	-	0	-	-	-	KL107	?-+*	None	0.7826	KL107_02_cpsACP,KL107_05_wzb,KL107_06_wzc,KL107_08,KL107_09,KL107_10	O2v1	-+*	Good	0.723	O1/O2v1_03_wbbM,O1/O2v1_05_wbbN,O1/O2v1_07_kfoC	NA	-	-	-	-	-	-	-	-	-	Aph3''Ia*?	-	-	-	-
SPARK_1721_C1	Klebsiella pneumoniae	K.pne	K.pne SPEC	K.pne_SC216_ST2055	SC216	ST2055	SCAI	dog	other mammals	0	0	0	0	-	0	-	0	-	0	-	0	-	-	wzi14	KL14	?+	Low	0.998	NA	O3b	none	Very high	0.9978	NA	ST2055	-	-	-	-	-	-	-	-	-	-	-	-	-	-
SPARK_1722_C1	Klebsiella pneumoniae	K.pne	K.pne SPEC	K.pne_SC2_ST17	SC2	ST636	SCAI	dog	other mammals	0	0	1	0	-	0	-	0	-	0	-	0	-	-	wzi56	KL55	*	Very high	0.9624	NA	O5	*	High	0.942	NA	ST636	-	-	-	-	-	-	-	-	-	-	-	-	-	-
SPARK_1723_C1	Klebsiella oxytoca	K.oxy	K.oxy SPEC	K.oxy_SC50_NA	SC50	NA	SCAI	human - hospital carriage	human	0	0	0	1	-	0	-	0	-	0	-	0	-	-	-	KL55	?-+*	None	0.7388	KL55_02_cpsACP,KL55_05_wzb,KL55_06_wzc,KL55_07_wcaA,KL55_08_wcaJ,KL55_09_wcpH,KL55_10_wcpI,KL55_11_wzy,KL55_12_wcpJ,KL55_13_wzx,KL55_14	O3/O3a	*	High	0.9033	NA	NA	-	-	-	-	-	-	-	-	-	-	-	-	-	-
SPARK_1724_C1	Klebsiella quasipneumoniae subsp. quasipneumoniae	K.qpq	K.pne SPEC	K.qpq_SC21_ST2067-1LV	SC21	ST2067-1LV	SCAI	human - hospital carriage	human	0	0	1	0	-	0	-	0	-	0	-	0	-	-	-	KL101	none	Very high	0.9581	NA	O3/O3a	none	Very high	0.9604	NA	ST2067-1LV	-	-	-	-	-	-	-	-	-	-	-	-	-	-
SPARK_1725_C1	Klebsiella michiganensis	K.mic	K.oxy SPEC	K.mic_SC3_NA	SC3	NA	SCAI	human - hospital carriage	human	0	0	1	2	-	0	-	0	-	0	-	0	-	-	-	KL43	-+*	Good	0.8946	KL43_02_cpsACP	O1v1	-+*	Good	0.7219	O1/O2v1_03_wbbM,O1/O2v1_05_wbbN,O1/O2v1_07_kfoC	NA	-	-	-	-	-	-	-	-	-	Aph3''Ia*?	-	-	-	-
SPARK_1726_C1	Klebsiella pneumoniae	K.pne	K.pne SPEC	K.pne_SC7_ST36	SC7	ST36	SCAI	human - hospital carriage	human	1	0	1	0	ybt 14; ICEKp5	151	-	0	-	0	-	0	-	-	wzi299	KL51	none	Very high	0.9913	NA	O2v1	none	Very high	0.9883	NA	ST36	-	-	-	-	-	-	-	-	-	-	-	-	-	-
SPARK_1727_C1	Klebsiella michiganensis	K.mic	K.oxy SPEC	K.mic_SC8_NA	SC8	NA	SCAI	human - hospital carriage	human	0	0	1	2	-	0	-	0	-	0	-	0	-	-	-	KL50	?-+*	None	0.7921	KL50_02_cpsACP,KL50_04_wza,KL50_07_wcuU,KL50_09_wzx,KL50_10	O1v1	-+*	Good	0.7236	O1/O2v1_03_wbbM,O1/O2v1_05_wbbN,O1/O2v1_07_kfoC	NA	-	-	-	-	-	-	-	-	-	Aph3''Ia*	-	-	-	-
SPARK_1727_C2	Klebsiella pneumoniae	K.pne	K.pne SPEC	K.pne_SC7_ST36	SC7	ST36	SCAI	human - hospital carriage	human	0	0	1	0	-	0	-	0	-	0	-	0	-	-	wzi27	KL27	none	Very high	0.9999	NA	O2v2	none	Very high	0.9844	NA	ST36	-	-	-	-	-	-	-	-	-	-	-	-	-	-
SPARK_1728_C1	Klebsiella variicola subsp. variicola	K.var	K.pne SPEC	K.var_SC2_ST355	SC2	ST355	SCAI	human - hospital carriage	human	0	0	0	0	-	0	-	0	-	0	-	0	-	-	wzi483	KL16	?+*	Low	0.9749	NA	O5	none	Very high	0.9951	NA	ST355	-	-	-	-	-	-	-	-	-	-	-	-	-	-
SPARK_1729_C1	Klebsiella ornithinolytica	K.orn	K.orn SPEC	K.orn_SC22_NA	SC22	NA	SCAI	human - hospital carriage	human	1	0	1	3	ybt unknown	0	-	0	-	0	-	0	-	-	-	KL14	-+*	Good	0.8297	KL14_02_cpsACP,KL14_13	O1v1	-+*	None	0.7269	O1/O2v1_03_wbbM,O1/O2v1_05_wbbN,O1/O2v1_06_wbbO,O1/O2v1_07_kfoC	NA	-	-	-	-	-	-	-	-	-	StrA;StrB	-	-	-	-
SPARK_1729_C2	Klebsiella ornithinolytica	K.orn	K.orn SPEC	K.orn_SC22_NA	SC22	NA	SCAI	human - hospital carriage	human	1	0	1	3	ybt unknown	0	-	0	-	0	-	0	-	-	-	KL14	-+*	Good	0.8297	KL14_02_cpsACP,KL14_13	O1v1	-+*	None	0.7269	O1/O2v1_03_wbbM,O1/O2v1_05_wbbN,O1/O2v1_06_wbbO,O1/O2v1_07_kfoC	NA	-	-	-	-	-	-	-	-	-	StrA;StrB	-	-	-	-
[truncated: 2,543 more rows]
[truncated: 60 more columns]

## Sheet: Table_S3
column	notes
id	Sequence ID
species	Species designation (according to WGS)
species_abbv	Species abbreviation as used in the text
species_gp	Species Cluster (SPEC)
[truncated: 106 more rows]

## Sheet: Table_S4
SPECIES	Carriage (S)	Carriage (D)	Disease (S)	Disease (D)	Carriage (Total)	Disease (Total)	Total
[truncated: 17 more rows]

[truncated: 5 more sheets: Table_S5, Table_S6, Table_S7, Table_S8, Table_S9]
